# Supplementary material for: Insect-specific RNA viruses detection in Field-Caught Aedes aegypti mosquitoes from Argentina using NGS technology
Source: PLoS Negl Trop Dis. 2025 Jan 10;19(1):e0012792. doi: 10.1371/journal.pntd.0012792 (PMC11756794; doi:10.1371/journal.pntd.0012792)
Supplement: S1 Table — (XLSX) [file pntd.0012792.s002.xlsx]

## Sheet: db_dates
Database	Description	Accesion date	Link
16S_ribosomal_RNA	"16S ribosomal RNA (Bacteria and Archaea type strains)"	31 ago 2023	https://ftp.ncbi.nlm.nih.gov/blast/db/16S_ribosomal_RNA.tar.gz
18S_fungal_sequences	"18S ribosomal RNA sequences (SSU) from Fungi type and reference material"	31 ago 2023	https://ftp.ncbi.nlm.nih.gov/blast/db/18S_fungal_sequences.tar.gz
28S_fungal_sequences	"28S ribosomal RNA sequences (LSU) from Fungi type and reference material"	26 oct 2023	https://ftp.ncbi.nlm.nih.gov/blast/db/28S_fungal_sequences.tar.gz
human_genome	Homo sapiens GRCh38.p13 [GCF_000001405.39] chromosomes plus unplaced and unlocalized scaffolds	27 may 2021	https://ftp.ncbi.nlm.nih.gov/blast/db/human_genome.00.tar.gz and subsequent ones
ITS_eukaryote_sequences	"ITS eukaryote BLAST"	21 ago 2023	https://ftp.ncbi.nlm.nih.gov/blast/db/ITS_eukaryote_sequences.tar.gz
LSU_eukaryote_rRNA	"Large subunit ribosomal nucleic acid for Prokaryotes"	5 dic 2022	https://ftp.ncbi.nlm.nih.gov/blast/db/LSU_eukaryote_rRNA.tar.gz
LSU_prokaryote_rRNA	"Large subunit ribosomal nucleic acid for Eukaryotes"	5 dic 2022	https://ftp.ncbi.nlm.nih.gov/blast/db/LSU_prokaryote_rRNA.tar.gz
nt_viruses	"Viruses nt"	19 jul 2023	https://ftp.ncbi.nlm.nih.gov/blast/db/nt_viruses.00.tar.gz and subsequent ones
SSU_eukaryote_rRNA	"Small subunit ribosomal nucleic acid for Eukaryotes"	5 dic 2022	https://ftp.ncbi.nlm.nih.gov/blast/db/SSU_eukaryote_rRNA.tar.gz
GCF_002204515.2_AaegL5.0	"Aedes aegypti Genome assembly AaegL5.0"	25 apr 2024	https://ftp.ncbi.nlm.nih.gov/genomes/all/GCF/002/204/515/GCF_002204515.2_AaegL5.0/GCF_002204515.2_AaegL5.0_genomic.fna.gz
