# Supplementary material for: Insect-specific RNA viruses detection in Field-Caught Aedes aegypti mosquitoes from Argentina using NGS technology
Source: PLoS Negl Trop Dis. 2025 Jan 10;19(1):e0012792. doi: 10.1371/journal.pntd.0012792 (PMC11756794; doi:10.1371/journal.pntd.0012792)
Supplement: S2 Table — (XLSX) [file pntd.0012792.s003.xlsx]

## Sheet: Sheet1
Sample	Target	Virus Only	Virus Best	Target Only	Target Best
galpon	H. Sapiens	2306	427	1253	710
jvg	H. Sapiens	247107	28696	2014	20588
las_lajitas	H. Sapiens	513244	48057	465	7326
quilmes	H. Sapiens	35570	1507	1218	1867
santa_fe	H. Sapiens	3434	284	104	303
galpon	rRNA	772	922	1658	1749
jvg	rRNA	12206	67513	121231	216672
las_lajitas	rRNA	4865	23814	199375	539948
quilmes	rRNA	4554	24822	5883	9568
santa_fe	rRNA	1289	1574	1084	1158
galpon	A. Aegypti	583	45	314054	2815
jvg	A. Aegypti	149630	592	208150	146169
las_lajitas	A. Aegypti	443201	1048	105478	124378
quilmes	A. Aegypti	26843	179	1082478	11922
santa_fe	A. Aegypti	1473	31	574120	2517
