# Supplementary material for: Insect-specific RNA viruses detection in Field-Caught Aedes aegypti mosquitoes from Argentina using NGS technology
Source: PLoS Negl Trop Dis. 2025 Jan 10;19(1):e0012792. doi: 10.1371/journal.pntd.0012792 (PMC11756794; doi:10.1371/journal.pntd.0012792)
Supplement: S3 Table — (XLSX) [file pntd.0012792.s004.xlsx]

## Sheet: Galpon
qaccver	sname	staxid	saccver	pident	length	mismatch	gapopen	qstart	qend	sstart	send	evalue	bitscore
c81c029a-901b-44a0-8908-e1ebeeac1a2a	Aedes aegypti totivirus strain 2017-PB-AAM-5/1 hypothetical protein, capsid (orf1), and RNA-dependent RNA polymerase (orf2) genes, complete cds	2603435	MN053726.1	95.531	179	8	0	2	180	821	643	1.42e-75	287
2a433d04-29f1-437e-b90e-220fb4646b69	Aedes aegypti totivirus strain 2017-PB-AAM-5/1 hypothetical protein, capsid (orf1), and RNA-dependent RNA polymerase (orf2) genes, complete cds	2603435	MN053726.1	96.61	177	6	0	10	186	647	823	8.75e-78	294
16629df4-4464-4bfc-a83e-a3eed22719c4	Aedes aegypti totivirus strain 2017-PB-AAM-5/1 hypothetical protein, capsid (orf1), and RNA-dependent RNA polymerase (orf2) genes, complete cds	2603435	MN053726.1	84.916	179	13	5	2	166	822	644	6.62e-40	169
cb086faf-89eb-4f52-adf8-3111f2e91526	Aedes aegypti totivirus isolate BR59AP capsid protein-like gene, partial sequence	2603435	ON751778.1	97.241	145	4	0	3	147	2292	2436	7.8e-63	246
37a6025e-971f-465a-8688-e6ef5c21e330	Aedes aegypti totivirus isolate CMS002_017c_SAND segment RNA2 genomic sequence	2603435	MW434939.1	89.573	585	44	15	5	580	954	378	0	726
ca5258a2-f087-4034-8da9-034193c1259b	Aedes aegypti totivirus strain 2017-PB-AAM-5/1 hypothetical protein, capsid (orf1), and RNA-dependent RNA polymerase (orf2) genes, complete cds	2603435	MN053726.1	84.104	346	36	12	4	334	1141	1482	3.6e-84	316
9bad20d5-f082-4f42-82fe-b7cebc982f44	High Island virus S1 gene, partial cds	2109376	MF094128.1	93.96	149	4	5	52	198	575	430	1.66e-55	220
4596e9f6-5072-4202-baf6-bfa467295cc0	Aedes aegypti totivirus strain 2017-PB-AAM-5/1 hypothetical protein, capsid (orf1), and RNA-dependent RNA polymerase (orf2) genes, complete cds	2603435	MN053726.1	93.333	180	8	3	3	179	644	822	2.58e-68	263
24841547-e992-4862-8cb0-f62ba89aae6f	Aedes aegypti totivirus strain 2017-PB-AAF-5 hypothetical protein, capsid (orf1), and RNA-dependent RNA polymerase (orf2) genes, complete cds	2603435	MN053731.1	94.427	646	15	12	4	635	2343	2981	0	974
5db3c8f4-0d6a-4db1-85d6-844f77a37cb5	Aedes aegypti totivirus strain 2017-PB-AAF-1-4/1 hypothetical protein, capsid (orf1), and RNA-dependent RNA polymerase (orf2) genes, complete cds	2603435	MN053734.1	88.701	177	7	8	11	176	659	833	1.44e-50	204
84138591-e36f-4918-9f23-29123879cd03	Aedes aegypti totivirus strain 2017-PB-AAM-5/1 hypothetical protein, capsid (orf1), and RNA-dependent RNA polymerase (orf2) genes, complete cds	2603435	MN053726.1	92.169	332	21	4	3	331	825	496	1.21e-128	464
3ef814f6-944e-4288-8594-491d6e76e8ad	Aedes aegypti totivirus strain 2017-PB-AAF-5 hypothetical protein, capsid (orf1), and RNA-dependent RNA polymerase (orf2) genes, complete cds	2603435	MN053731.1	87.736	318	31	7	5	316	1251	936	1.19e-98	364
d33934cc-a2c2-4d47-9d68-19ffa62aecb3	Chinese soft-shelled turtle flavivirus isolate HZ-2017 polyprotein gene, complete cds	2814814	MW032264.1	98.23	113	2	0	2	114	120	8	1.55e-48	198
dbd81e2f-dfce-4401-8e73-aed809f883d7	Aedes aegypti totivirus strain 2017-Ab-AAM-1-2/1 hypothetical protein, capsid (orf1), and RNA-dependent RNA polymerase (orf2) genes, complete cds	2603435	MN053723.1	96.825	189	2	3	2	186	1726	1914	2.42e-83	313
49335010-7ce4-4cbd-8a23-f3ff38b68901	Aedes aegypti totivirus strain 2017-Ab-AAM-1-2/1 hypothetical protein, capsid (orf1), and RNA-dependent RNA polymerase (orf2) genes, complete cds	2603435	MN053723.1	83.819	309	36	8	10	307	1460	1765	1.22e-73	281
37582f6e-9b5d-4bd0-ad1e-0dfcec3d0e25	Aedes aegypti totivirus strain 2017-PB-AAF-1-4/1 hypothetical protein, capsid (orf1), and RNA-dependent RNA polymerase (orf2) genes, complete cds	2603435	MN053734.1	84.404	218	10	14	1	202	1650	1859	3.82e-47	193
ae699237-d741-408c-bb44-f1752b439cd6	Aedes aegypti totivirus isolate CMS002_017c_SAND segment RNA2 genomic sequence	2603435	MW434939.1	84.249	273	27	10	26	284	1203	1473	3.49e-64	252
49f00e55-5347-4abd-bbe8-1d9a614e23a9	Aedes aegypti totivirus isolate BR59AP capsid protein-like gene, partial sequence	2603435	ON751778.1	90.196	153	7	5	7	154	1806	1657	1.11e-46	193
f5f2f5c4-89db-4fbe-ab72-b0fc37097245	Aedes aegypti totivirus strain 2017-Ab-AAM-1-2/1 hypothetical protein, capsid (orf1), and RNA-dependent RNA polymerase (orf2) genes, complete cds	2603435	MN053723.1	87.5	144	13	3	1	144	1599	1461	7.27e-38	161
d372be57-b777-419d-966e-12e553d50e71	Aedes aegypti totivirus isolate BR59AP capsid protein-like gene, partial sequence	2603435	ON751778.1	98.039	153	2	1	1	152	1423	1575	2.21e-68	265
cf173ef1-564a-4d4c-93da-d76764943d41	uncultured Caudovirales phage genome assembly	2100421	LR797408.1	91.026	78	6	1	114	191	8149	8225	8.21e-20	104
2572013b-5e30-4c5f-a044-229ce9211f3f	Aedes aegypti totivirus strain 2017-PB-AAM-5/2 hypothetical protein and capsid (orf1) genes, complete cds; and RNA-dependent RNA polymerase (orf2) gene, partial cds	2603435	MN053727.1	89.286	140	6	5	2	134	314	177	1.34e-39	167
e0e245e0-c286-44b5-a8bc-a3ba25f08df5	Aedes aegypti totivirus isolate CMS002_017b_SAND segment RNA2 genomic sequence	2603435	MW434938.1	84.653	619	63	22	35	630	1429	820	5.48e-165	588
83eacbad-8e24-4b24-a892-543caade2991	Aedes aegypti totivirus strain 2017-PB-AAF-1-4/1 hypothetical protein, capsid (orf1), and RNA-dependent RNA polymerase (orf2) genes, complete cds	2603435	MN053734.1	89.474	722	44	22	6	704	811	99	0	883
97ee457a-cbc0-417b-b587-f60bf01ceac2	Aedes aegypti totivirus strain 2017-PB-AAM-5/1 hypothetical protein, capsid (orf1), and RNA-dependent RNA polymerase (orf2) genes, complete cds	2603435	MN053726.1	94.048	168	7	3	7	172	823	657	6.42e-65	252
78576ac4-9fdc-4c68-9ced-cf1652796c2d	Aedes aegypti totivirus strain 2017-PB-AAF-5 hypothetical protein, capsid (orf1), and RNA-dependent RNA polymerase (orf2) genes, complete cds	2603435	MN053731.1	91.252	823	62	7	1	819	387	1203	0	1112
5cb26e79-a41b-4171-b12d-a53f40a94763	Aedes aegypti totivirus strain 2016-Ab-AAM capsid (orf1) and RNA-dependent RNA polymerase (orf2) genes, complete cds	2603435	MN053733.1	98.561	139	1	1	1	139	1593	1456	6.51e-63	244
dff9b93e-29ef-4645-81c0-1edc02410cfa	Aedes aegypti totivirus strain 2017-PB-AAM-5/1 hypothetical protein, capsid (orf1), and RNA-dependent RNA polymerase (orf2) genes, complete cds	2603435	MN053726.1	90.29	1380	106	19	6	1366	1396	26	0	1781
7cd961a5-729d-4a07-af35-17d08984c71e	MAG: Hanko totivirus 4 isolate FIN/U-2018/18 Partial RNA dependent RNA polymerase gene, complete cds	2970625	OP020055.1	96.104	154	1	5	2	151	3514	3362	7.85e-63	246
f02bc977-a426-4e34-8f5f-a51f1061ae50	Aedes aegypti totivirus strain 2017-PB-AAM-5/1 hypothetical protein, capsid (orf1), and RNA-dependent RNA polymerase (orf2) genes, complete cds	2603435	MN053726.1	90.455	440	30	10	4	433	644	1081	3.32e-160	569
f752db13-701f-499a-a67c-8d38ce28f195	Aedes aegypti totivirus isolate CMS002_017c_SAND segment RNA2 genomic sequence	2603435	MW434939.1	88.514	148	15	2	5	151	1279	1133	2.89e-42	178
703b4af2-a80d-4dec-856c-f46fc011126e	Aedes aegypti totivirus strain 2017-PB-AAM-5/1 hypothetical protein, capsid (orf1), and RNA-dependent RNA polymerase (orf2) genes, complete cds	2603435	MN053726.1	93.855	179	10	1	8	185	642	820	7.28e-70	268
b986dbec-6761-4a3f-8d01-5360c7b6806e	Aedes aegypti totivirus strain 2017-PB-AAF-1-4/1 hypothetical protein, capsid (orf1), and RNA-dependent RNA polymerase (orf2) genes, complete cds	2603435	MN053734.1	88.387	465	49	3	3	462	1410	946	9.96e-156	555
03974637-ae7e-4cef-b0d6-0ce6230c0767	Aedes aegypti totivirus strain 2017-PB-AAF-1-4/1 hypothetical protein, capsid (orf1), and RNA-dependent RNA polymerase (orf2) genes, complete cds	2603435	MN053734.1	85.769	780	67	24	4	746	631	1403	0	785
6389e557-90ca-43b5-aa87-c6ec7dd9a473	Aedes aegypti totivirus isolate BR59AP capsid protein-like gene, partial sequence	2603435	ON751778.1	96.933	163	0	4	2	162	4664	4823	1.83e-69	268
c27a4f3e-945c-44e5-bd9c-0e95873d4a4b	Aedes aegypti totivirus strain 2017-PB-AAM-5/2 hypothetical protein and capsid (orf1) genes, complete cds; and RNA-dependent RNA polymerase (orf2) gene, partial cds	2603435	MN053727.1	87.719	171	14	6	4	169	1076	908	3.39e-47	193
834f95c8-6ba4-4c86-872f-8b3f9f10d291	Aedes aegypti totivirus isolate CMS002_017c_SAND segment RNA2 genomic sequence	2603435	MW434939.1	83.796	216	28	7	4	216	1178	1389	3.46e-48	198
a04fa66c-a4ba-455d-9ed8-138e922a36f5	Aedes aegypti totivirus isolate CMS002_017a_SAND segment RNA1 genomic sequence	2603435	MW434943.1	96.203	237	6	3	2	237	6116	5882	2.7e-104	385
fdca5ea8-6844-41d6-b981-38d82cc0fb5c	Aedes aegypti totivirus strain 2017-PB-AAM-5/1 hypothetical protein, capsid (orf1), and RNA-dependent RNA polymerase (orf2) genes, complete cds	2603435	MN053726.1	90.698	258	14	9	5	253	643	899	7.44e-90	335
65e3bd6d-0d36-4fbe-b7b6-31f097a2890d	Aedes aegypti totivirus strain 2017-PB-AAM-5/1 hypothetical protein, capsid (orf1), and RNA-dependent RNA polymerase (orf2) genes, complete cds	2603435	MN053726.1	92.308	286	17	4	1	282	783	499	8.56e-110	401
8e536150-613f-48f3-9e31-100221dd7160	Aedes aegypti totivirus isolate BR59AP capsid protein-like gene, partial sequence	2603435	ON751778.1	94.815	135	1	3	1	131	5473	5605	1.11e-50	206
9c2354d1-8198-44d9-9fb3-9912ac228830	Aedes aegypti totivirus strain 2016-Ab-AAM capsid (orf1) and RNA-dependent RNA polymerase (orf2) genes, complete cds	2603435	MN053733.1	89.143	175	7	4	3	166	208	35	1.04e-51	207
72b0f587-30ce-4fb9-801a-5ddd9c38ebbb	Aedes aegypti totivirus strain 2017-PB-AAF-1-4/1 hypothetical protein, capsid (orf1), and RNA-dependent RNA polymerase (orf2) genes, complete cds	2603435	MN053734.1	86.986	146	11	4	39	176	1299	1154	1.15e-36	158
9d9a3ed4-6d58-412e-b9db-6ce5b8c40514	Aedes aegypti totivirus strain 2017-PB-AAF-1-4/1 hypothetical protein, capsid (orf1), and RNA-dependent RNA polymerase (orf2) genes, complete cds	2603435	MN053734.1	84.375	256	30	6	11	261	1241	1491	6e-62	243
a0bbdecd-6252-4555-ac9a-0ffcbee9315c	Aedes aegypti totivirus strain 2017-PB-AAM-5/1 hypothetical protein, capsid (orf1), and RNA-dependent RNA polymerase (orf2) genes, complete cds	2603435	MN053726.1	86.817	311	25	12	3	300	490	797	3.3e-89	333
f6ccf8f1-9129-45a7-8cd5-5e977ca569cd	Aedes aegypti totivirus isolate CMS002_017b_SAND segment RNA2 genomic sequence	2603435	MW434938.1	90.674	193	16	2	5	196	880	1071	1.75e-65	255
6583b446-b44a-4032-a0a3-097b07a0e1b4	Aedes aegypti totivirus isolate CMS002_017c_SAND segment RNA2 genomic sequence	2603435	MW434939.1	88.889	468	32	16	2	456	1860	1400	3.06e-156	558
97afb1d2-01af-4132-bad2-7141e4249455	Aedes aegypti totivirus strain 2017-PB-AAM-5/1 hypothetical protein, capsid (orf1), and RNA-dependent RNA polymerase (orf2) genes, complete cds	2603435	MN053726.1	91.935	248	16	4	1	246	184	429	1.19e-92	344
c69ecd31-9276-4c70-ba77-d485ea690e90	Aedes aegypti totivirus isolate CMS002_017b_SAND segment RNA2 genomic sequence	2603435	MW434938.1	92.157	153	11	1	2	153	1433	1585	2.26e-53	215
b96689b3-9f4f-4bac-bc6d-18d3c14a75a2	Aedes aegypti totivirus isolate BR59AP capsid protein-like gene, partial sequence	2603435	ON751778.1	94.523	639	19	9	1	623	2459	1821	0	972
8e68d69a-f716-4f53-8671-a9bd36b4c31a	Aedes aegypti totivirus isolate BR59AP capsid protein-like gene, partial sequence	2603435	ON751778.1	95.01	481	9	7	3	472	2309	1833	0	741
71c51050-8a57-44b7-8385-77295287dcbc	Aedes aegypti totivirus isolate CMS002_017b_SAND segment RNA2 genomic sequence	2603435	MW434938.1	91.388	209	13	4	4	208	1747	1540	3.12e-73	281
d1c4c78d-49d5-46ac-b318-0e377aef00e4	Aedes aegypti totivirus strain 2017-PB-AAF-1-4/1 hypothetical protein, capsid (orf1), and RNA-dependent RNA polymerase (orf2) genes, complete cds	2603435	MN053734.1	87.34	624	62	14	2	611	725	1345	0	699
d018ba8a-ed38-4807-bd95-51a2caccdbc3	Aedes aegypti totivirus isolate BR59AP capsid protein-like gene, partial sequence	2603435	ON751778.1	96.088	588	15	6	1	581	3721	3135	0	952
a56c5b1e-faaf-4710-8ed2-50d7b5cec6f6	Narnaviridae environmental sample clone sraf.cpip_contig2643 RNA-dependent RNA polymerase gene, complete cds	1628188	KP642119.1	100	74	0	0	5	78	76	3	2e-30	137
ebb1bbc4-9412-4b92-9c04-204abaa829c4	MAG: Hanko totivirus 4 isolate FIN/U-2018/18 Partial RNA dependent RNA polymerase gene, complete cds	2970625	OP020055.1	91.954	87	4	2	2	85	3436	3350	1.06e-24	119
cee56010-2693-469b-b4f1-ca7156e06cc7	Narnaviridae environmental sample clone sraf.cpip_contig2643 RNA-dependent RNA polymerase gene, complete cds	1628188	KP642119.1	94.118	85	1	3	1	82	3	86	4.68e-27	126
74bd0acb-9484-4032-8415-13878498a692	Aedes aegypti totivirus isolate BR59AP capsid protein-like gene, partial sequence	2603435	ON751778.1	85.882	170	12	8	9	173	336	174	5.69e-40	171
9acbe921-c47b-4060-8a21-e805c3cf146f	Aedes aegypti totivirus isolate CMS002_017c_SAND segment RNA2 genomic sequence	2603435	MW434939.1	84.539	304	34	9	5	299	1474	1175	2.8e-75	289
5c9557c1-d2eb-492c-ad1d-afbfb98341a4	Aedes aegypti totivirus isolate CMS002_017c_SAND segment RNA2 genomic sequence	2603435	MW434939.1	84.436	257	35	4	1	253	1430	1175	3.94e-63	248
43afc852-9b8c-4627-86c1-e9bbe1cd86a2	Aedes aegypti totivirus isolate CMS002_017c_SAND segment RNA2 genomic sequence	2603435	MW434939.1	81.132	318	46	12	3	311	1474	1162	2.51e-61	243
d50e2846-f037-4ba0-8fd6-370f0ac57345	Aedes aegypti To virus 1 isolate AaTV1/BR_TO putative RNA-dependent RNA polymerase and putative envelope protein genes, complete cds	2789885	MT913595.1	95.671	231	3	5	1	226	4575	4803	3.63e-98	364

## Sheet: Las_Lajitas
qaccver	sname	staxid	saccver	pident	length	mismatch	gapopen	qstart	qend	sstart	send	evalue	bitscore
939a0d98-e495-4a1c-9437-37cd744a3030	Aedes aegypti toti-like virus strain 2017-PB-AAM-5 capsid (orf1) and RNA-dependent RNA polymerase (orf2) genes, complete cds	2607731	MN053720.1	91.806	598	23	19	1	576	89	682	0	809
41e17933-1e12-4b5f-bc2e-bf0628d22770	Aedes aegypti toti-like virus strain 2017-PB-AAM-5 capsid (orf1) and RNA-dependent RNA polymerase (orf2) genes, complete cds	2607731	MN053720.1	84.868	760	73	35	2	747	3050	3781	0	728
5bede992-ae36-4bb1-8f5a-c46403e08e24	Palmetto toti-like virus isolate HC6 capsid protein gene, complete cds	2894007	OL343757.1	91.608	572	42	4	3	571	2812	2244	0	785
07d48021-da41-413b-a821-e23a24b67a2f	Palmetto toti-like virus isolate HC7 RNA dependent RNA polymerase gene, partial cds	2894007	OL343758.1	89.599	923	79	14	1	910	1617	2535	0	1157
f7765933-8baf-4631-a618-6532e482f437	Aedes aegypti toti-like virus strain 2017-PB-AAM-5 capsid (orf1) and RNA-dependent RNA polymerase (orf2) genes, complete cds	2607731	MN053720.1	84.424	642	52	29	7	608	1242	609	1.37e-165	588
9cdf1ffb-961c-4fda-9191-7e5e2e99b2c2	Phasivirus phasiense isolate 19-7475-9 segment L, complete sequence	3052631	MN866236.1	95.674	786	24	8	2	781	6642	5861	0	1254
e5aa3c52-194a-4ac7-a412-9e4637ae9680	Aedes aegypti toti-like virus strain 2017-PB-AAM-5 capsid (orf1) and RNA-dependent RNA polymerase (orf2) genes, complete cds	2607731	MN053720.1	90.732	820	58	14	3	818	3051	3856	0	1077
66939da5-dfc8-46a8-9aff-a5cf2072cb1b	Aedes aegypti toti-like virus strain 2017-Ab-AAF-1-5 capsid (orf1) and RNA-dependent RNA polymerase (orf2) genes, complete cds	2607731	MN053721.1	81.933	631	74	28	44	640	7231	6607	2.4e-138	497
4bc3b18b-4f47-42f3-ae59-acc3de1c028b	Palmetto toti-like virus isolate HC7 RNA dependent RNA polymerase gene, partial cds	2894007	OL343758.1	87.743	514	46	17	12	513	1200	1708	6.12e-164	584
6d307596-c2c0-44b3-9a77-8b36ff46cabf	Aedes aegypti toti-like virus strain 2017-PB-AAM-5 capsid (orf1) and RNA-dependent RNA polymerase (orf2) genes, complete cds	2607731	MN053720.1	89.246	809	46	24	103	879	2	801	0	974
bafa60d7-5f89-4b09-9011-424da6d075b0	Phasivirus phasiense strain PB-AAF-1-5 segment M, complete sequence	3052631	MN053773.1	94.292	876	34	14	6	872	2255	3123	0	1327
0a3aa713-3daf-4a75-89ea-df7adc428a54	Phasivirus phasiense strain 2b segment M, complete sequence	3052631	MH237598.1	88.968	281	12	16	1	263	1022	743	3.55e-88	329
6f02a4e9-d6ce-4c17-b1e5-0067ab6effcc	Aedes aegypti toti-like virus strain 2017-PB-AAM-5 capsid (orf1) and RNA-dependent RNA polymerase (orf2) genes, complete cds	2607731	MN053720.1	94.462	650	15	14	3	638	745	103	0	981
951b1ae1-f280-4771-a7bf-e5fd2be94b99	Aedes aegypti toti-like virus strain 2017-Ab-AAF-1-5 capsid (orf1) and RNA-dependent RNA polymerase (orf2) genes, complete cds	2607731	MN053721.1	87.787	1220	100	36	1	1186	5969	7173	0	1382
8c475a7d-e5d3-42b1-bf3d-0b2bfb36a04d	DsRNA virus environmental sample clone thai.aeae_contig5425 proline-alanine-rich protein and PArp-RdRp genes, partial cds	1075826	KP642128.1	91.982	1085	74	10	6	1082	1222	143	0	1509
0e3edb7a-f529-451c-88b7-a0ebae3d60fc	Aedes aegypti toti-like virus strain 2017-PB-AAM-5 capsid (orf1) and RNA-dependent RNA polymerase (orf2) genes, complete cds	2607731	MN053720.1	91.317	668	43	8	14	676	3203	3860	0	898
a7c118c7-94fe-425d-a3e7-1fbdcc08b78d	Aedes aegypti toti-like virus strain 2017-Ab-AAF-1-5 capsid (orf1) and RNA-dependent RNA polymerase (orf2) genes, complete cds	2607731	MN053721.1	87.815	1387	103	46	17	1355	5944	7312	0	1565
74b424ad-b951-4d24-ae0c-55f372326b5d	Aedes aegypti toti-like virus strain 2017-PB-AAM-5 capsid (orf1) and RNA-dependent RNA polymerase (orf2) genes, complete cds	2607731	MN053720.1	91.461	1054	69	14	1	1041	551	1596	0	1428
c4aa13b7-21ea-40b6-b744-438110ab57e8	Palmetto toti-like virus isolate HC6 capsid protein gene, complete cds	2894007	OL343757.1	90.099	404	33	7	6	402	2564	2161	4.61e-144	518
12d42ffb-460f-41e0-be09-4fa92082cc11	DsRNA virus environmental sample clone thai.aeae_contig5425 proline-alanine-rich protein and PArp-RdRp genes, partial cds	1075826	KP642128.1	90.752	1103	82	16	6	1095	2707	1612	0	1454
8c58280c-dfaa-4e52-b27e-740aabf8a28b	Phasivirus phasiense strain Ab-AAM segment M, complete sequence	3052631	MN053782.1	89.146	691	38	27	9	679	173	846	0	826
f8d07cf7-e3a1-4155-8755-084a0d1c7e34	Palmetto toti-like virus isolate HC7 RNA dependent RNA polymerase gene, partial cds	2894007	OL343758.1	88.1	916	66	30	5	896	1032	1928	0	1048
58373997-5749-4381-b7e2-6154efc180a6	Aedes aegypti toti-like virus strain 2017-Ab-AAF-1-5 capsid (orf1) and RNA-dependent RNA polymerase (orf2) genes, complete cds	2607731	MN053721.1	97.08	137	2	2	9	145	618	752	1.9e-58	230
63f2d672-f131-4cc1-ba06-42f72bb51448	Palmetto toti-like virus isolate HC6 capsid protein gene, complete cds	2894007	OL343757.1	85.809	303	26	16	18	310	129	424	3.15e-80	305
bc5b75cb-8f5f-4522-b9e0-8de0193da781	Palmetto toti-like virus isolate HC7 RNA dependent RNA polymerase gene, partial cds	2894007	OL343758.1	88.776	392	30	9	1	386	1771	1388	4.58e-129	468
ab752309-2d70-4acf-81e8-87c9054c9afc	DsRNA virus environmental sample clone thai.aeae_contig5425 proline-alanine-rich protein and PArp-RdRp genes, partial cds	1075826	KP642128.1	91.916	668	38	11	40	695	201	864	0	920
4fb27a9e-97e5-46e0-b574-315d47c58085	Aedes aegypti toti-like virus strain 2017-Ab-AAF-1-5 capsid (orf1) and RNA-dependent RNA polymerase (orf2) genes, complete cds	2607731	MN053721.1	86.315	1666	139	61	1	1585	5202	6859	0	1731
4af6587c-1543-4981-b76c-caf1661c6c9b	Aedes aegypti toti-like virus strain 2017-PB-AAM-5 capsid (orf1) and RNA-dependent RNA polymerase (orf2) genes, complete cds	2607731	MN053720.1	92.679	1202	63	15	3	1187	302	1495	0	1709
b3e0ffb8-a049-4641-880a-48a8c8d06a0b	Phasivirus phasiense isolate 19-7282-1 segment S, complete sequence	3052631	MN866293.1	93.81	630	29	7	6	630	1338	714	0	939
925d99bf-48cd-4200-ba23-c4d08799ae9c	Aedes aegypti toti-like virus strain 2017-PB-AAM-5 capsid (orf1) and RNA-dependent RNA polymerase (orf2) genes, complete cds	2607731	MN053720.1	92.062	1096	54	23	4	1075	303	1389	0	1511
edf6417d-c609-4905-a4f8-bad43e9d1c45	Palmetto toti-like virus isolate HC6 capsid protein gene, complete cds	2894007	OL343757.1	85.366	533	55	20	2	519	2178	2702	7.69e-148	531
2ad5cd91-6bb8-47e8-9f30-8f6774e31ef8	Aedes aegypti toti-like virus strain 2017-PB-AAM-5 capsid (orf1) and RNA-dependent RNA polymerase (orf2) genes, complete cds	2607731	MN053720.1	90.706	1076	68	25	2	1053	309	1376	0	1404
9b83132f-f2c3-4038-88f7-9211d0838726	Aedes aegypti toti-like virus strain 2017-PB-AAM-5 capsid (orf1) and RNA-dependent RNA polymerase (orf2) genes, complete cds	2607731	MN053720.1	87.751	947	62	34	4	921	1260	339	0	1057
214d0ec5-0638-48cf-9a74-a309222eaa8e	Aedes aegypti toti-like virus strain 2017-PB-AAM-5 capsid (orf1) and RNA-dependent RNA polymerase (orf2) genes, complete cds	2607731	MN053720.1	90.143	700	30	32	4	680	686	3	0	874
5a4e2eb4-b04d-4128-8749-2c36f8525f8a	Aedes aegypti toti-like virus strain 2017-PB-AAM-5 capsid (orf1) and RNA-dependent RNA polymerase (orf2) genes, complete cds	2607731	MN053720.1	84.852	1822	182	67	2	1762	2078	3866	0	1749
9e277d7b-68c1-4d77-94fa-41ca5d81edaa	Aedes aegypti toti-like virus strain 2017-Ab-AAF-1-5 capsid (orf1) and RNA-dependent RNA polymerase (orf2) genes, complete cds	2607731	MN053721.1	94.444	252	11	3	2	252	531	780	7.47e-105	385
36f9cb4e-30a6-490e-b24a-b4b07201e091	Aedes aegypti toti-like virus strain 2017-PB-AAM-5 capsid (orf1) and RNA-dependent RNA polymerase (orf2) genes, complete cds	2607731	MN053720.1	94.969	815	25	13	4	806	811	1	0	1264
332b3ab7-2779-452b-82ac-7b251babad9a	DsRNA virus environmental sample clone thai.aeae_contig5425 proline-alanine-rich protein and PArp-RdRp genes, partial cds	1075826	KP642128.1	94.643	392	15	3	2	390	610	222	1.19e-169	603
2c6c79c7-8346-4385-a990-22fde5f750fe	Aedes aegypti toti-like virus strain 2017-PB-AAM-5 capsid (orf1) and RNA-dependent RNA polymerase (orf2) genes, complete cds	2607731	MN053720.1	87.515	841	78	21	1	829	2054	2879	0	946
146dbf5e-76d0-4d5a-8092-6d614ce2fe13	Aedes aegypti toti-like virus strain 2017-PB-AAM-5 capsid (orf1) and RNA-dependent RNA polymerase (orf2) genes, complete cds	2607731	MN053720.1	90.556	540	35	12	1	526	1260	723	0	701
b994bee9-d260-4252-a027-58f639e9e246	Aedes aegypti toti-like virus strain 2017-Ab-AAF-1-5 capsid (orf1) and RNA-dependent RNA polymerase (orf2) genes, complete cds	2607731	MN053721.1	89.76	625	49	12	2	614	7313	6692	0	785
ba1d7937-705a-4e23-87ca-b80c0b135b8b	Phasivirus phasiense strain Ab-AAM segment M, complete sequence	3052631	MN053782.1	91.241	685	34	18	1	676	180	847	0	909
764cbc91-a5f8-4d24-a5f5-ed0167260801	Aedes aegypti toti-like virus strain 2017-PB-AAM-5 capsid (orf1) and RNA-dependent RNA polymerase (orf2) genes, complete cds	2607731	MN053720.1	85.831	1101	85	50	4	1062	1371	300	0	1103
6cb3fd41-57cb-4372-8759-1761453f679f	Aedes aegypti toti-like virus strain 2017-Ab-AAF-1-5 capsid (orf1) and RNA-dependent RNA polymerase (orf2) genes, complete cds	2607731	MN053721.1	87.846	650	64	10	3	644	7251	6609	0	749
eebcb668-7506-46d0-b2ff-a8d24687aa0b	Phasivirus phasiense strain Ab-AAM segment M, complete sequence	3052631	MN053782.1	93.846	260	13	2	4	263	1794	1538	5.83e-106	388
23e8abf6-8856-452c-b8d8-aa636c5a99f5	Aedes aegypti toti-like virus strain 2017-Ab-AAF-1-5 capsid (orf1) and RNA-dependent RNA polymerase (orf2) genes, complete cds	2607731	MN053721.1	90.015	1302	108	15	4	1302	5970	7252	0	1664
223e5aa4-1613-4d83-8715-778da5b9b246	Aedes aegypti toti-like virus strain 2017-PB-AAM-5 capsid (orf1) and RNA-dependent RNA polymerase (orf2) genes, complete cds	2607731	MN053720.1	91.272	676	22	23	2	644	672	1	0	887
0e221c3b-9c53-442a-ac8a-2dfe2fd18cba	Aedes aegypti toti-like virus strain 2017-PB-AAM-5 capsid (orf1) and RNA-dependent RNA polymerase (orf2) genes, complete cds	2607731	MN053720.1	86.702	1143	77	56	3	1098	116	1230	0	1199
9b296e7f-dba2-4d64-bf96-6491301461d0	Palmetto toti-like virus isolate HC7 RNA dependent RNA polymerase gene, partial cds	2894007	OL343758.1	90.67	911	67	17	5	908	627	1526	0	1195
7067f747-3d5b-44a5-9ec2-9a8bc84bc6f1	Aedes aegypti toti-like virus strain 2017-Ab-AAF-1-5 capsid (orf1) and RNA-dependent RNA polymerase (orf2) genes, complete cds	2607731	MN053721.1	88.191	796	68	22	1	780	7236	6451	0	926
277ef3e2-d2fb-4575-b510-d5efff54886e	Aedes aegypti toti-like virus strain 2017-Ab-AAF-1-5 capsid (orf1) and RNA-dependent RNA polymerase (orf2) genes, complete cds	2607731	MN053721.1	89.455	1707	143	28	1	1681	7249	5554	0	2121
1c83bd9f-f02b-4d90-8c87-5cef88e72ebd	Palmetto toti-like virus isolate HC6 capsid protein gene, complete cds	2894007	OL343757.1	84.375	640	68	22	4	618	2296	2928	2.55e-168	599
985767e0-ae73-41ab-b17c-907e8391343b	Aedes aegypti toti-like virus strain 2017-PB-AAM-5 capsid (orf1) and RNA-dependent RNA polymerase (orf2) genes, complete cds	2607731	MN053720.1	88.047	937	71	33	8	915	1230	306	0	1072
12150af4-911e-4ff2-9a7a-dc0706a3658e	Aedes aegypti toti-like virus strain 2017-PB-AAM-5 capsid (orf1) and RNA-dependent RNA polymerase (orf2) genes, complete cds	2607731	MN053720.1	93.011	930	51	10	4	924	1260	336	0	1345
aac33152-fc87-4a4b-83a6-18c1b04f378b	DsRNA virus environmental sample clone thai.aeae_contig5425 proline-alanine-rich protein and PArp-RdRp genes, partial cds	1075826	KP642128.1	88.797	848	62	27	4	839	827	1	0	1009
c40d6c29-fe02-4931-9cac-7aee48774f68	Phasivirus phasiense strain PB-AAF-5 segment M, complete sequence	3052631	MN053776.1	93.788	660	31	8	587	1241	2527	1873	0	983
30838bb3-1b35-4bc6-8e95-1fbbf49fb1d3	Palmetto toti-like virus isolate HC6 capsid protein gene, complete cds	2894007	OL343757.1	88.039	510	39	6	1	488	2814	2305	5.65e-164	584
35d256ff-8de6-4278-b18c-1a86a87d3650	Dengue virus type 2 isolate DENV-2/USA/FL-BPHL-0047/2023 polyprotein (POLY) gene, complete cds; and sfRNA1 lncRNA gene, partial sequence	11060	OR771116.1	96.947	1179	22	10	3	1175	7934	6764	0	1965
30fbf15d-8cb9-4731-aec5-be7fbd7b5138	DsRNA virus environmental sample clone thai.aeae_contig5425 proline-alanine-rich protein and PArp-RdRp genes, partial cds	1075826	KP642128.1	85.535	878	69	44	5	836	184	1049	0	865
0416285f-a93d-4b0b-ace4-8b054db155a4	Palmetto toti-like virus isolate HC6 capsid protein gene, complete cds	2894007	OL343757.1	89.627	723	45	19	19	728	33	738	0	893
9c8e8bfd-dbb8-47cf-b730-533b8ecb52e7	Aedes aegypti toti-like virus strain 2017-Ab-AAF-1-5 capsid (orf1) and RNA-dependent RNA polymerase (orf2) genes, complete cds	2607731	MN053721.1	92.036	992	67	8	1	984	7314	6327	0	1384
ca7e6544-9c8b-492a-809d-e5e16cf7c650	Aedes aegypti toti-like virus strain 2017-PB-AAM-5 capsid (orf1) and RNA-dependent RNA polymerase (orf2) genes, complete cds	2607731	MN053720.1	90.892	1076	69	26	7	1074	306	1360	0	1417
101d51c6-6a20-4531-a6f6-2460b49c1a4a	Aedes aegypti toti-like virus strain 2017-PB-AAM-5 capsid (orf1) and RNA-dependent RNA polymerase (orf2) genes, complete cds	2607731	MN053720.1	85.577	936	97	27	8	917	3441	2518	0	946
42a4be2e-b5d5-4cc3-9124-a973a1045cea	Aedes aegypti toti-like virus strain 2017-Ab-AAF-1-5 capsid (orf1) and RNA-dependent RNA polymerase (orf2) genes, complete cds	2607731	MN053721.1	86.957	644	60	17	2	628	7244	6608	0	702
584d887b-21e8-4ac1-b701-816c37cc6f9d	Aedes aegypti toti-like virus strain 2017-PB-AAM-5 capsid (orf1) and RNA-dependent RNA polymerase (orf2) genes, complete cds	2607731	MN053720.1	92.084	998	51	20	1	982	1261	276	0	1380
058754ae-ebf5-4578-882c-76204870ce4d	Aedes aegypti toti-like virus strain 2017-Ab-AAF-1-5 capsid (orf1) and RNA-dependent RNA polymerase (orf2) genes, complete cds	2607731	MN053721.1	88.868	1078	72	32	2	1038	1401	2471	0	1282
f4bf03ab-d022-4636-9b70-cce868c9962e	Aedes aegypti toti-like virus strain 2017-PB-AAM-5 capsid (orf1) and RNA-dependent RNA polymerase (orf2) genes, complete cds	2607731	MN053720.1	90.635	1826	143	26	2	1810	4900	3086	0	2399
cfa1840d-11d5-403c-8310-46bbd2ce19a8	Aedes aegypti toti-like virus strain 2017-Ab-AAF-1-5 capsid (orf1) and RNA-dependent RNA polymerase (orf2) genes, complete cds	2607731	MN053721.1	86.678	1216	106	43	2	1183	5764	4571	0	1297
91c305f7-8d9e-4b43-b140-47adbf4d8e1f	Aedes aegypti toti-like virus strain 2017-PB-AAM-5 capsid (orf1) and RNA-dependent RNA polymerase (orf2) genes, complete cds	2607731	MN053720.1	90.18	947	41	22	113	1016	10	947	0	1186
a237941a-3b59-4763-90a6-78584caa4022	Aedes aegypti toti-like virus strain 2017-Ab-AAF-1-5 capsid (orf1) and RNA-dependent RNA polymerase (orf2) genes, complete cds	2607731	MN053721.1	85.34	648	56	20	46	658	6608	7251	1.81e-179	634
239984b3-a767-43e5-a327-af4244cad0c7	Aedes aegypti toti-like virus strain 2017-PB-AAM-5 capsid (orf1) and RNA-dependent RNA polymerase (orf2) genes, complete cds	2607731	MN053720.1	91.101	663	49	7	21	673	4624	5286	0	889
57e73f07-284d-48b6-b3bc-22354ef85947	Aedes aegypti toti-like virus strain 2017-Ab-AAF-1-5 capsid (orf1) and RNA-dependent RNA polymerase (orf2) genes, complete cds	2607731	MN053721.1	92.308	208	13	3	38	243	5053	4847	4.62e-77	292
438ef6f7-a44e-4a9c-9eef-1c404b4bcb6a	Aedes aegypti toti-like virus strain 2017-Ab-AAF-1-5 capsid (orf1) and RNA-dependent RNA polymerase (orf2) genes, complete cds	2607731	MN053721.1	82.574	1142	118	54	5	1094	6053	7165	0	931
37bdc921-ac62-4b4d-952d-9a5e85a2139a	Aedes aegypti toti-like virus strain 2017-PB-AAM-5 capsid (orf1) and RNA-dependent RNA polymerase (orf2) genes, complete cds	2607731	MN053720.1	85.687	1048	73	48	3	981	536	1575	0	1033
85302c3e-693d-4be3-809e-77f41fa0d1d5	Phasi Charoen-like virus glycoprotein precursor, gene, complete cds	3052631	KM001086.1	94.981	259	9	3	5	262	2533	2278	9.32e-110	403
c2388d2b-c0eb-4ab4-a204-82468d25f835	Palmetto toti-like virus isolate HC6 capsid protein gene, complete cds	2894007	OL343757.1	88.084	814	74	20	1	802	1434	2236	0	944
eab704bc-f9b5-4db1-9d6b-01daab1a9a19	Aedes aegypti toti-like virus strain 2017-PB-AAM-5 capsid (orf1) and RNA-dependent RNA polymerase (orf2) genes, complete cds	2607731	MN053720.1	88.424	1218	98	23	1	1180	3984	2772	0	1428
dc803f8d-6f1c-4af6-9686-041c2ee37f8d	Aedes aegypti toti-like virus strain 2017-PB-AAM-5 capsid (orf1) and RNA-dependent RNA polymerase (orf2) genes, complete cds	2607731	MN053720.1	89.437	426	19	19	11	413	787	365	1.63e-143	514
29a7a1b3-f7e3-4f79-825a-baebf1985f02	Aedes aegypti toti-like virus strain 2017-Ab-AAF-1-5 capsid (orf1) and RNA-dependent RNA polymerase (orf2) genes, complete cds	2607731	MN053721.1	84.076	741	76	33	5	716	7232	6505	0	676
923239dc-ed8d-45d2-962a-dcb26722e5e9	Aedes aegypti toti-like virus strain 2017-Ab-AAF-1-5 capsid (orf1) and RNA-dependent RNA polymerase (orf2) genes, complete cds	2607731	MN053721.1	88.646	1145	85	31	12	1121	5945	7079	0	1352
f449ae94-2b98-4204-8740-310e67e6da2e	Aedes aegypti toti-like virus strain 2017-PB-AAM-5 capsid (orf1) and RNA-dependent RNA polymerase (orf2) genes, complete cds	2607731	MN053720.1	92.662	695	39	11	5	688	555	1248	0	990
ea939fce-d0b2-4853-b312-ef283a57f9a0	Phasivirus phasiense isolate PCLV 2022 nucleocapsid (S) gene, complete cds	3052631	ON221813.1	94.366	213	6	6	1	211	433	225	2.03e-85	322
47ae02a6-b944-49c5-a8cc-e48cd78d00ff	Aedes aegypti toti-like virus strain 2017-Ab-AAF-1-5 capsid (orf1) and RNA-dependent RNA polymerase (orf2) genes, complete cds	2607731	MN053721.1	84.459	740	75	37	4	722	4124	3404	0	693
16e87ce7-0860-4851-afc4-ea911801bb13	Palmetto toti-like virus isolate HC7 RNA dependent RNA polymerase gene, partial cds	2894007	OL343758.1	90.401	698	62	4	7	703	916	223	0	913
2217c8ff-0731-4c4c-b498-fff3ecdb8c46	Aedes aegypti toti-like virus strain 2017-Ab-AAF-1-5 capsid (orf1) and RNA-dependent RNA polymerase (orf2) genes, complete cds	2607731	MN053721.1	89.811	952	78	14	1	944	7264	6324	0	1203
8ec2f445-3b2a-48ad-8a5d-62d571262a19	Palmetto toti-like virus isolate HC7 RNA dependent RNA polymerase gene, partial cds	2894007	OL343758.1	88.5	1200	103	28	2	1187	478	1656	0	1419
38d37448-4472-419f-b592-9c1a9fc9e0c1	Palmetto toti-like virus isolate HC6 capsid protein gene, complete cds	2894007	OL343757.1	92.925	636	34	8	2	635	961	335	0	915
5cd7882e-1d2b-4906-9543-7de95262f15a	Palmetto toti-like virus isolate HC7 RNA dependent RNA polymerase gene, partial cds	2894007	OL343758.1	84.722	360	32	15	11	355	1397	1748	3.32e-90	339
e6d32041-c03a-4f10-a6d0-d3766cd64d40	Aedes aegypti toti-like virus strain 2017-Ab-AAF-1-5 capsid (orf1) and RNA-dependent RNA polymerase (orf2) genes, complete cds	2607731	MN053721.1	88.538	855	63	24	2	833	7238	6396	0	1003
87070caa-d71c-46b9-9631-881c13e436f0	Aedes aegypti toti-like virus strain 2017-Ab-AAF-1-5 capsid (orf1) and RNA-dependent RNA polymerase (orf2) genes, complete cds	2607731	MN053721.1	91.703	1386	100	12	4	1384	7237	5862	0	1908
d98d57c3-436c-4380-8375-dd185a769639	Palmetto toti-like virus isolate HC7 RNA dependent RNA polymerase gene, partial cds	2894007	OL343758.1	88.183	677	61	12	1	669	1921	2586	0	789
0dbae111-2030-40cc-beda-1b58ff5051ab	Aedes aegypti toti-like virus strain 2017-PB-AAM-5 capsid (orf1) and RNA-dependent RNA polymerase (orf2) genes, complete cds	2607731	MN053720.1	88.309	1685	139	41	1	1654	2092	3749	0	1967
d0b23ac3-66fe-4aba-ad3e-8e92de71c3cd	Aedes aegypti toti-like virus strain 2017-PB-AAM-5 capsid (orf1) and RNA-dependent RNA polymerase (orf2) genes, complete cds	2607731	MN053720.1	90.435	690	43	20	144	819	2	682	0	887
a0e8f598-0ead-4db8-ab4b-945d2f8de0a9	Palmetto toti-like virus isolate HC7 RNA dependent RNA polymerase gene, partial cds	2894007	OL343758.1	87.219	845	77	21	3	832	233	1061	0	933
774277d4-ac93-416e-bf15-a1bed55d5642	Aedes aegypti toti-like virus strain 2017-PB-AAM-5 capsid (orf1) and RNA-dependent RNA polymerase (orf2) genes, complete cds	2607731	MN053720.1	90.008	1241	90	28	4	1224	7198	5972	0	1574
302e3fc7-2dd0-43fe-a277-44e3d5b123e3	Aedes aegypti toti-like virus strain 2017-Ab-AAF-1-5 capsid (orf1) and RNA-dependent RNA polymerase (orf2) genes, complete cds	2607731	MN053721.1	88.245	638	57	13	1	625	7238	6606	0	747
e7dbad62-55a6-4cad-8db0-e0544ef3fe08	Palmetto toti-like virus isolate HC6 capsid protein gene, complete cds	2894007	OL343757.1	93.241	577	35	3	1	574	794	1369	0	846
662ead1f-fbbd-42f3-93d2-f5515020a87d	DsRNA virus environmental sample clone thai.aeae_contig5425 proline-alanine-rich protein and PArp-RdRp genes, partial cds	1075826	KP642128.1	86.513	519	56	8	1	508	516	1031	3.46e-156	558
d5545442-97f1-4960-9593-0a5b55737369	Aedes aegypti toti-like virus strain 2017-Ab-AAF-1-5 capsid (orf1) and RNA-dependent RNA polymerase (orf2) genes, complete cds	2607731	MN053721.1	91.139	790	58	10	4	787	3728	2945	0	1061
ed353de3-c6e9-46eb-9762-130502a24bec	Palmetto toti-like virus isolate HC7 RNA dependent RNA polymerase gene, partial cds	2894007	OL343758.1	87.536	1051	88	30	1	1030	1746	718	0	1175
60928146-175e-4ed6-bc5e-269dc08c7527	Phasi Charoen-like virus glycoprotein precursor, gene, complete cds	3052631	KM001086.1	87.368	380	24	17	1	365	382	12	5.51e-113	414
6368e118-c00d-471a-988c-9485efb19039	Phasivirus phasiense strain PB-AAF-5 segment M, complete sequence	3052631	MN053776.1	93.281	1265	55	23	20	1261	2242	985	0	1838
f4e03ad1-5d70-4f3b-9112-340895087220	Aedes aegypti toti-like virus strain 2017-PB-AAM-5 capsid (orf1) and RNA-dependent RNA polymerase (orf2) genes, complete cds	2607731	MN053720.1	90.796	641	44	13	4	634	3138	3773	0	843
022da34a-ffa7-4864-b4ea-fd86e1d7fca1	Aedes aegypti toti-like virus strain 2017-PB-AAM-5 capsid (orf1) and RNA-dependent RNA polymerase (orf2) genes, complete cds	2607731	MN053720.1	89.012	1356	120	18	3	1342	3141	1799	0	1652
6ee1b0fe-d5ab-4885-839b-f70a26228a5f	Aedes aegypti toti-like virus strain 2017-Ab-AAF-1-5 capsid (orf1) and RNA-dependent RNA polymerase (orf2) genes, complete cds	2607731	MN053721.1	87.649	923	70	29	3	898	7247	6342	0	1033
66e674d7-ee58-45a8-8be6-796e31e1654f	MAG: Jingmen bat dicistrovirus 2 isolate JM_Mi.schreibersii_dicistro_3 RNA-dependent RNA polymerase and capsid protein genes, complete cds	3083292	OQ715863.1	88.784	740	58	13	4	732	4991	4266	0	883
130ff26a-3b8a-4006-99e7-d54b7a31e6b4	Aedes aegypti toti-like virus strain 2017-PB-AAM-5 capsid (orf1) and RNA-dependent RNA polymerase (orf2) genes, complete cds	2607731	MN053720.1	90.397	1083	87	12	2	1074	3383	2308	0	1408
8fcecf39-ba53-4195-acf2-0def939df833	Palmetto toti-like virus isolate HC7 RNA dependent RNA polymerase gene, partial cds	2894007	OL343758.1	90.771	791	57	15	4	785	1714	931	0	1042
e1502ae1-29e9-4f15-a64b-08e2932174fc	Aedes aegypti toti-like virus strain 2017-PB-AAM-5 capsid (orf1) and RNA-dependent RNA polymerase (orf2) genes, complete cds	2607731	MN053720.1	92.909	973	38	23	1	952	103	1065	0	1386
fd86d5e3-4912-4cb9-9884-520572b1c7f5	Palmetto toti-like virus isolate HC6 capsid protein gene, complete cds	2894007	OL343757.1	92.116	241	15	2	1	240	1421	1658	7.93e-90	337
f16e85e0-9c9b-4202-897f-965226255bbc	Aedes aegypti toti-like virus strain 2017-PB-AAM-5 capsid (orf1) and RNA-dependent RNA polymerase (orf2) genes, complete cds	2607731	MN053720.1	91.667	1248	68	29	1	1223	301	1537	0	1696
268fd72e-dec3-4d2a-a090-6f62a4a74672	Aedes aegypti toti-like virus strain 2017-Ab-AAF-1-5 capsid (orf1) and RNA-dependent RNA polymerase (orf2) genes, complete cds	2607731	MN053721.1	89.486	428	36	8	4	427	4993	4571	4.49e-149	532
4a9ee228-9493-4a9b-b35d-fffbd818f183	Aedes aegypti toti-like virus strain 2017-PB-AAM-5 capsid (orf1) and RNA-dependent RNA polymerase (orf2) genes, complete cds	2607731	MN053720.1	87.654	486	43	11	1	480	2367	2841	5.11e-154	549
bc8479f6-05fc-402e-aa51-8e7e0f1d395e	Palmetto toti-like virus isolate HC7 RNA dependent RNA polymerase gene, partial cds	2894007	OL343758.1	90.897	769	65	5	1	767	304	1069	0	1027
48aabac5-eefc-4174-a6d1-b9f474fd94b8	Aedes aegypti toti-like virus strain 2017-Ab-AAF-1-5 capsid (orf1) and RNA-dependent RNA polymerase (orf2) genes, complete cds	2607731	MN053721.1	89.551	957	68	24	3	946	7259	6322	0	1184
5d2dc5be-5b1f-4057-b654-30846e4cfe38	DsRNA virus environmental sample clone thai.aeae_contig5425 proline-alanine-rich protein and PArp-RdRp genes, partial cds	1075826	KP642128.1	84.245	1060	93	45	36	1053	1058	31	0	965
5375a13e-f6a2-4051-81f5-63ba01d4fbec	DsRNA virus environmental sample clone thai.aeae_contig5425 proline-alanine-rich protein and PArp-RdRp genes, partial cds	1075826	KP642128.1	88.324	925	89	13	1	914	475	1391	0	1092
c84205e0-babc-40c6-af27-46110eb37c3e	Aedes aegypti toti-like virus strain 2017-PB-AAM-5 capsid (orf1) and RNA-dependent RNA polymerase (orf2) genes, complete cds	2607731	MN053720.1	95.166	662	13	16	5	657	869	218	0	1027
d313d08a-0bce-4637-8d18-5ddee22e4af3	Palmetto toti-like virus isolate HC6 capsid protein gene, complete cds	2894007	OL343757.1	93.17	1186	70	11	10	1189	1912	732	0	1731
6b4befca-e451-4fe9-9fea-fd7c65186546	Palmetto toti-like virus isolate HC6 capsid protein gene, complete cds	2894007	OL343757.1	90.607	511	45	3	30	538	2305	2814	0	675
0edcbbb1-24bd-4d1b-873c-d224f300af12	Palmetto toti-like virus isolate HC7 RNA dependent RNA polymerase gene, partial cds	2894007	OL343758.1	83.067	750	80	36	12	724	1179	440	6.28e-180	638
d24a9598-238f-49f5-9c5d-bc999ae17fe0	Palmetto toti-like virus isolate HC7 RNA dependent RNA polymerase gene, partial cds	2894007	OL343758.1	87.681	414	34	14	16	418	1165	1572	1.79e-128	466
454c869e-eafa-478a-a73e-a8e48977f671	DsRNA virus environmental sample clone thai.aeae_contig5425 proline-alanine-rich protein and PArp-RdRp genes, partial cds	1075826	KP642128.1	89.226	594	55	8	1	588	2074	2664	0	734
ec47ae9f-c6ff-4033-9cd2-6c4efc190af8	Aedes aegypti toti-like virus strain 2017-PB-AAM-5 capsid (orf1) and RNA-dependent RNA polymerase (orf2) genes, complete cds	2607731	MN053720.1	91.726	1124	63	26	3	1105	116	1230	0	1533
9f5d7e0f-e065-4a60-8476-e6b5ec1d416b	Aedes aegypti toti-like virus strain 2017-PB-AAM-5 capsid (orf1) and RNA-dependent RNA polymerase (orf2) genes, complete cds	2607731	MN053720.1	94.894	705	17	11	3	694	699	1	0	1085
7785fc3d-521f-4d09-b277-390aa90fa67f	Palmetto toti-like virus isolate HC6 capsid protein gene, complete cds	2894007	OL343757.1	90.488	389	23	6	152	529	590	975	6.14e-139	501
548f24f3-3922-4dc6-aa07-47ae4b49cbd3	DsRNA virus environmental sample clone thai.aeae_contig5425 proline-alanine-rich protein and PArp-RdRp genes, partial cds	1075826	KP642128.1	87.547	1068	108	19	11	1064	314	1370	0	1212
02824eea-3029-4539-aa89-94510b81e70c	Aedes aegypti toti-like virus strain 2017-PB-AAM-5 capsid (orf1) and RNA-dependent RNA polymerase (orf2) genes, complete cds	2607731	MN053720.1	87.781	712	62	19	4	701	2796	2096	0	809
a13f824f-01af-4b72-970c-04db0213997c	Palmetto toti-like virus isolate HC6 capsid protein gene, complete cds	2894007	OL343757.1	87.52	1258	81	53	6	1192	1856	604	0	1384
724d7197-7e14-4cc6-bb86-fa2a6dfccd15	Palmetto toti-like virus isolate HC6 capsid protein gene, complete cds	2894007	OL343757.1	84.234	888	98	29	5	862	2185	3060	0	826
0c50281b-55b5-4672-a74d-ee00b209f3bc	Palmetto toti-like virus isolate HC7 RNA dependent RNA polymerase gene, partial cds	2894007	OL343758.1	89.577	355	25	10	2	345	463	110	9.06e-121	440
2d4a2c45-e304-45b7-a146-f1c721ca8b26	Palmetto toti-like virus isolate HC7 RNA dependent RNA polymerase gene, partial cds	2894007	OL343758.1	92.968	711	42	6	4	708	1030	1738	0	1029
ebfb66d6-3f52-43de-8bf7-78fbd3f21c35	Phasivirus phasiense strain PB-AAF-5 segment M, complete sequence	3052631	MN053776.1	91.216	296	15	5	20	310	2242	1953	5.46e-107	392
9749a4d7-8be2-49a9-90be-a1a37a9b2b01	Palmetto toti-like virus isolate HC7 RNA dependent RNA polymerase gene, partial cds	2894007	OL343758.1	87.06	881	85	21	14	874	117	988	0	968
dea9bc90-6ace-4183-abfc-3f418592763a	Palmetto toti-like virus isolate HC6 capsid protein gene, complete cds	2894007	OL343757.1	87.816	1108	105	23	6	1095	1660	2755	0	1271
6a474c9b-ca5e-46cb-9a31-410dea3ef039	DsRNA virus environmental sample clone thai.aeae_contig5425 proline-alanine-rich protein and PArp-RdRp genes, partial cds	1075826	KP642128.1	84.272	852	87	36	1	816	436	1276	0	787
ab060a2f-9e68-437e-a04a-fd1adeceb098	Palmetto toti-like virus isolate HC6 capsid protein gene, complete cds	2894007	OL343757.1	92.979	1168	67	13	6	1163	1163	1	0	1688
4fdba121-bd70-46f5-9561-b7517b8337b0	DsRNA virus environmental sample clone thai.aeae_contig5425 proline-alanine-rich protein and PArp-RdRp genes, partial cds	1075826	KP642128.1	92	650	43	9	2	644	30	677	0	904
d65623f3-2f37-4782-b8a2-9b9062a9d4e1	Aedes aegypti toti-like virus strain 2017-PB-AAM-5 capsid (orf1) and RNA-dependent RNA polymerase (orf2) genes, complete cds	2607731	MN053720.1	88.194	1135	75	47	58	1146	1339	218	0	1299
3033f323-b654-4cc6-802d-864c3ae30b7d	MAG: Phasi Charoen-like phasivirus isolate MLD73 segment L RNA-dependent RNA polymerase gene, partial cds	3052631	OQ305314.1	87.597	516	33	23	1	500	4061	3561	1.67e-159	569
1d4664bd-9fd2-4dd2-8ef2-4f627445e58f	Aedes aegypti toti-like virus strain 2017-PB-AAM-5 capsid (orf1) and RNA-dependent RNA polymerase (orf2) genes, complete cds	2607731	MN053720.1	88.848	825	65	20	3	807	3056	3873	0	989
ff2825ec-85d8-41a1-98f2-db36a3b2f880	Palmetto toti-like virus isolate HC6 capsid protein gene, complete cds	2894007	OL343757.1	89.391	443	39	6	8	442	608	166	5.13e-154	551
11e1ebb2-0f94-4c28-973f-3ae7921de784	Aedes aegypti toti-like virus strain 2017-Ab-AAF-1-5 capsid (orf1) and RNA-dependent RNA polymerase (orf2) genes, complete cds	2607731	MN053721.1	85.692	1265	127	47	1	1237	5935	7173	0	1284
f8e04368-4399-4075-b48c-f5e76f6c326d	Palmetto toti-like virus isolate HC7 RNA dependent RNA polymerase gene, partial cds	2894007	OL343758.1	85.316	1219	119	48	1	1187	2584	1394	0	1205
554ae675-ba08-49b1-9a31-2e2621b975dd	Aedes aegypti toti-like virus strain 2017-Ab-AAF-1-5 capsid (orf1) and RNA-dependent RNA polymerase (orf2) genes, complete cds	2607731	MN053721.1	89.947	567	33	15	35	582	1788	2349	0	710
23634a0d-e34b-4fc6-b1e7-fd2078afb2c8	DsRNA virus environmental sample clone thai.aeae_contig5425 proline-alanine-rich protein and PArp-RdRp genes, partial cds	1075826	KP642128.1	89.046	283	14	11	3	271	561	282	3.27e-89	335
78f3cf7a-674f-41ff-975f-a961defb7f4b	Aedes aegypti toti-like virus strain 2017-PB-AAM-5 capsid (orf1) and RNA-dependent RNA polymerase (orf2) genes, complete cds	2607731	MN053720.1	85.973	1768	134	72	11	1679	126	1878	0	1786
cd03c548-ce4d-4541-8bc2-680950316cda	Palmetto toti-like virus isolate HC6 capsid protein gene, complete cds	2894007	OL343757.1	86.369	2443	223	78	61	2416	64	2483	0	2566
108cc4e8-53e4-4fe5-ac4a-f123e2445404	Aedes aegypti toti-like virus strain 2017-PB-AAM-5 capsid (orf1) and RNA-dependent RNA polymerase (orf2) genes, complete cds	2607731	MN053720.1	90.647	1807	146	20	3	1799	4604	2811	0	2379
32636a95-3037-48f1-be31-01698b2f8e70	Palmetto toti-like virus isolate HC6 capsid protein gene, complete cds	2894007	OL343757.1	89.256	726	58	18	1	719	26	738	0	891
91de6da9-183f-4cc0-8d13-8a5007c60aea	Aedes aegypti toti-like virus strain 2017-Ab-AAF-1-5 capsid (orf1) and RNA-dependent RNA polymerase (orf2) genes, complete cds	2607731	MN053721.1	86.731	1236	99	48	6	1203	6053	7261	0	1314
489d04f3-a370-427f-b3d0-d00ca9eda41c	Aedes aegypti toti-like virus strain 2017-Ab-AAF-1-5 capsid (orf1) and RNA-dependent RNA polymerase (orf2) genes, complete cds	2607731	MN053721.1	89.375	1280	112	20	1	1265	5524	6794	0	1589
6d287cc0-7916-40e0-9f35-ffd688e218ee	Phasivirus phasiense strain PB-AAF-5 segment M, complete sequence	3052631	MN053776.1	87.624	1212	80	50	47	1208	3359	2168	0	1343
6f374250-b525-49e8-b9d9-9c4a568b6605	Aedes aegypti toti-like virus strain 2017-PB-AAM-5 capsid (orf1) and RNA-dependent RNA polymerase (orf2) genes, complete cds	2607731	MN053720.1	92.132	1093	58	21	1	1072	1388	303	0	1517
60ab4d35-ca63-44fe-85cf-25c74c651444	Palmetto toti-like virus isolate HC6 capsid protein gene, complete cds	2894007	OL343757.1	88.272	810	53	25	111	887	14	814	0	931
8d0145ae-1ee7-437d-af86-68e9ddbe075b	Aedes aegypti toti-like virus strain 2017-Ab-AAF-1-5 capsid (orf1) and RNA-dependent RNA polymerase (orf2) genes, complete cds	2607731	MN053721.1	90.984	732	60	6	2	728	7250	6520	0	981
aa7ee3da-c477-4845-8d9b-ca3a2e2edb4a	Palmetto toti-like virus isolate HC7 RNA dependent RNA polymerase gene, partial cds	2894007	OL343758.1	88.972	399	26	8	4	384	1566	1168	7.51e-132	477
dfa9502a-2d28-4290-99c5-6a800e69f835	Palmetto toti-like virus isolate HC6 capsid protein gene, complete cds	2894007	OL343757.1	88.585	1060	75	35	4	1027	664	1713	0	1245
a3a51005-baca-4be0-9535-e26ae0150aef	Palmetto toti-like virus isolate HC7 RNA dependent RNA polymerase gene, partial cds	2894007	OL343758.1	88.108	2119	179	55	1	2073	981	3072	0	2449
611ecfbb-7f3e-4649-a007-f10b7dc93303	Aedes aegypti toti-like virus strain 2017-PB-AAM-5 capsid (orf1) and RNA-dependent RNA polymerase (orf2) genes, complete cds	2607731	MN053720.1	90.071	846	52	25	1	824	1175	340	0	1068
2c4d1313-5c0a-4275-a3d0-d452d9d375b7	DsRNA virus environmental sample clone thai.aeae_contig5425 proline-alanine-rich protein and PArp-RdRp genes, partial cds	1075826	KP642128.1	91.031	747	53	13	5	743	2320	3060	0	996
6120bd42-e03c-475b-a80a-36c7316e81c3	DsRNA virus environmental sample clone thai.aeae_contig5425 proline-alanine-rich protein and PArp-RdRp genes, partial cds	1075826	KP642128.1	89.889	722	56	16	1	714	3060	2348	0	913
144697d4-cc63-4887-9374-c0386dee491e	Palmetto toti-like virus isolate HC7 RNA dependent RNA polymerase gene, partial cds	2894007	OL343758.1	89.688	640	59	7	1	637	230	865	0	809
65ba22c9-bdb3-41c1-8bae-fafae48ea15d	Phasivirus phasiense isolate 19-7282-1 segment L, complete sequence	3052631	MN866241.1	96.82	283	8	1	4	286	5630	5911	2.47e-130	472
e162e487-9f5e-4af3-9ea4-be9c5bf9db86	Aedes aegypti toti-like virus strain 2017-Ab-AAF-1-5 capsid (orf1) and RNA-dependent RNA polymerase (orf2) genes, complete cds	2607731	MN053721.1	90.583	1115	80	22	1	1099	7209	6104	0	1454
2d1fe4c0-54dd-4a02-91e8-5547c56d74b2	Aedes aegypti toti-like virus strain 2017-PB-AAM-5 capsid (orf1) and RNA-dependent RNA polymerase (orf2) genes, complete cds	2607731	MN053720.1	86.387	1168	73	58	2	1101	1263	114	0	1197
45faac55-f2fa-486b-92d6-c80027da6d44	Aedes aegypti toti-like virus strain 2017-PB-AAM-5 capsid (orf1) and RNA-dependent RNA polymerase (orf2) genes, complete cds	2607731	MN053720.1	91.691	1697	85	37	1	1653	114	1798	0	2302
f039c8e1-83e6-4722-b106-65f42f962c3d	Palmetto toti-like virus isolate HC6 capsid protein gene, complete cds	2894007	OL343757.1	85.66	795	64	38	13	771	45	825	0	791
cae7ade6-7161-46e1-85c4-c311392da338	Aedes aegypti toti-like virus strain 2017-PB-AAM-5 capsid (orf1) and RNA-dependent RNA polymerase (orf2) genes, complete cds	2607731	MN053720.1	93.448	931	48	12	2	925	284	1208	0	1369
edf3f660-4aa5-4ca2-af12-07c92c4e23c1	Palmetto toti-like virus isolate HC6 capsid protein gene, complete cds	2894007	OL343757.1	89.219	538	45	13	5	532	2564	2030	0	660
6535032f-f460-4dd0-831d-7ce6bf41fa4f	Phasivirus phasiense strain 2b segment M, complete sequence	3052631	MH237598.1	95.879	364	11	3	1	361	2964	2602	2.96e-165	586
407044c8-16ba-49eb-93f3-d5d524411b08	Palmetto toti-like virus isolate HC6 capsid protein gene, complete cds	2894007	OL343757.1	89.051	548	41	13	3	537	574	33	0	662
d37da61b-272f-4b94-86fd-a29424951831	MAG: Cripavirus mortiferum isolate CLCM-134, complete genome	3047369	OR148420.1	86.971	1489	138	40	1	1461	5155	6615	0	1624
481c784d-3d33-4af4-ab30-d708fb3b4894	DsRNA virus environmental sample clone thai.aeae_contig5425 proline-alanine-rich protein and PArp-RdRp genes, partial cds	1075826	KP642128.1	88.776	686	61	15	13	689	2318	2996	0	826
a5770956-8a80-4783-94c7-a8dbcf73f495	Aedes aegypti toti-like virus strain 2017-PB-AAM-5 capsid (orf1) and RNA-dependent RNA polymerase (orf2) genes, complete cds	2607731	MN053720.1	92.71	1166	54	24	2	1153	1251	103	0	1653
661ee515-b20b-4930-8ded-2e5bf3ca2567	Aedes aegypti toti-like virus strain 2017-PB-AAM-5 capsid (orf1) and RNA-dependent RNA polymerase (orf2) genes, complete cds	2607731	MN053720.1	88.041	1572	133	37	4	1531	4604	3044	0	1810
a7d84dc4-0241-4f8d-84e9-f6381173e165	Aedes aegypti toti-like virus strain 2017-PB-AAM-5 capsid (orf1) and RNA-dependent RNA polymerase (orf2) genes, complete cds	2607731	MN053720.1	87.352	759	60	27	5	738	1299	552	0	837
fbcbfa8f-81d7-41e8-acbf-93bf8ac7df32	DsRNA virus environmental sample clone thai.aeae_contig5425 proline-alanine-rich protein and PArp-RdRp genes, partial cds	1075826	KP642128.1	89.183	906	75	19	1	887	1846	2747	0	1109
d8396606-6c2b-46cc-be98-ba62bd54f257	Aedes aegypti toti-like virus strain 2017-Ab-AAF-1-5 capsid (orf1) and RNA-dependent RNA polymerase (orf2) genes, complete cds	2607731	MN053721.1	89.865	740	57	14	4	734	7309	6579	0	935
ff475332-1bdd-423d-8a80-5548caca5704	Aedes aegypti toti-like virus strain 2017-PB-AAM-5 capsid (orf1) and RNA-dependent RNA polymerase (orf2) genes, complete cds	2607731	MN053720.1	93.454	1879	97	20	1	1863	1869	1	0	2765
bab055fe-04dc-416f-9be5-db6ae98349a5	Palmetto toti-like virus isolate HC6 capsid protein gene, complete cds	2894007	OL343757.1	86.022	651	70	19	1	639	2178	2819	0	678
47a060ca-c1c8-4185-94dc-e2489376c619	DsRNA virus environmental sample clone thai.aeae_contig5425 proline-alanine-rich protein and PArp-RdRp genes, partial cds	1075826	KP642128.1	90.009	1081	81	22	6	1071	2695	1627	0	1373
68f2dfbf-65c9-4ec5-97cd-1d289c1d7ac9	Dengue virus type 2 isolate NGS_795 polyprotein (POLY) gene, complete cds; and sfRNA1 lncRNA gene, partial sequence	11060	OR025676.1	91.156	1029	42	37	2	996	5885	4872	0	1351
16710b7a-52c5-4f08-ab96-b2141fa8cd25	Aedes aegypti toti-like virus strain 2017-PB-AAM-5 capsid (orf1) and RNA-dependent RNA polymerase (orf2) genes, complete cds	2607731	MN053720.1	82.478	1033	106	48	8	985	3150	4162	0	835
1965dbd5-b432-4418-b497-2ddf0b6acd67	Aedes aegypti toti-like virus strain 2017-PB-AAM-5 capsid (orf1) and RNA-dependent RNA polymerase (orf2) genes, complete cds	2607731	MN053720.1	88.126	2476	212	61	1	2416	1351	3804	0	2868
09c1e8d8-4d35-48cd-8bb4-cc97704f8555	Palmetto toti-like virus isolate HC6 capsid protein gene, complete cds	2894007	OL343757.1	86.827	706	55	24	6	682	1715	1019	0	754
5077ae85-b26f-4380-8e5c-d9fc5fee4de6	Phasivirus phasiense isolate 19-7282-1 segment L, complete sequence	3052631	MN866241.1	91.291	333	15	10	2	325	5236	4909	2.23e-121	442
a2cfa9c1-3681-4ab9-bd37-0402d8b76c39	Phasivirus phasiense strain 2b segment S, complete sequence	3052631	MH237597.1	95.652	184	8	0	5	188	203	20	2.46e-78	296
57cbd834-0887-431f-8c1d-ede37b17e1ba	Palmetto toti-like virus isolate HC7 RNA dependent RNA polymerase gene, partial cds	2894007	OL343758.1	85.824	1171	115	38	3	1150	2297	1155	0	1195
544dd9ad-a3ba-4036-a92e-a246e5ac56c7	Aedes aegypti toti-like virus strain 2017-PB-AAM-5 capsid (orf1) and RNA-dependent RNA polymerase (orf2) genes, complete cds	2607731	MN053720.1	86.754	687	67	22	7	676	2189	2868	0	743
780c5d97-2d12-43d5-bd8b-3a0c7e62e9a4	Palmetto toti-like virus isolate HC6 capsid protein gene, complete cds	2894007	OL343757.1	89.268	1845	159	35	1	1819	1009	2840	0	2274
8cf1e467-1760-42b1-94cf-d10c557baaa1	Aedes aegypti toti-like virus strain 2017-Ab-AAF-1-5 capsid (orf1) and RNA-dependent RNA polymerase (orf2) genes, complete cds	2607731	MN053721.1	84.828	580	55	23	1	573	6652	7205	4.49e-155	553
d9c17cd3-a4ee-4321-92cd-c7297d471a81	MAG: Phasivirus phasiense isolate KWL_PCLV_21 segment M genomic sequence	3052631	OR270148.1	92.163	319	10	10	4	311	2503	2189	1.04e-119	436
8f50c8a9-7b23-4b7a-a28f-7c6fea952c48	Aedes aegypti toti-like virus strain 2017-PB-AAM-5 capsid (orf1) and RNA-dependent RNA polymerase (orf2) genes, complete cds	2607731	MN053720.1	92.653	803	40	15	1	788	312	1110	0	1138
489720bf-0f75-4540-a1ca-7a532dcd0dca	Phasivirus phasiense 16GH73 gene for glycoprotein precursor, partial cds	3052631	LC498492.1	88.571	210	9	11	3	200	428	634	1.26e-61	241
29816fd1-3ef3-4594-841a-108f8ce6285d	Palmetto toti-like virus isolate HC6 capsid protein gene, complete cds	2894007	OL343757.1	88.187	364	33	9	58	413	2843	2482	2.91e-116	425
b6040f20-2df6-4982-9751-44dc6bf5619e	Aedes aegypti toti-like virus strain 2017-Ab-AAF-1-5 capsid (orf1) and RNA-dependent RNA polymerase (orf2) genes, complete cds	2607731	MN053721.1	94.969	159	6	2	1	159	4824	4980	6.52e-64	248
c97829f2-9481-4c7d-9ce5-7b863ac56748	DsRNA virus environmental sample clone thai.aeae_contig5425 proline-alanine-rich protein and PArp-RdRp genes, partial cds	1075826	KP642128.1	87.603	968	84	29	6	957	2683	1736	0	1090
56a38796-a2e5-4c9c-9858-05f3c8f8ae4f	Aedes aegypti toti-like virus strain 2017-Ab-AAF-1-5 capsid (orf1) and RNA-dependent RNA polymerase (orf2) genes, complete cds	2607731	MN053721.1	89.907	1080	75	26	4	1066	7229	6167	0	1360
ea58e600-4ac2-4502-9f9a-00138bd65526	Aedes aegypti toti-like virus strain 2017-Ab-AAF-1-5 capsid (orf1) and RNA-dependent RNA polymerase (orf2) genes, complete cds	2607731	MN053721.1	85.348	1754	164	69	2	1723	7237	5545	0	1729
46262e57-4c83-43cf-be5c-b777b13bb879	Aedes aegypti toti-like virus strain 2017-PB-AAM-5 capsid (orf1) and RNA-dependent RNA polymerase (orf2) genes, complete cds	2607731	MN053720.1	86.292	445	40	14	6	439	5297	4863	1.65e-128	464
d827abc7-e39d-4730-930f-1b10068993b7	Palmetto toti-like virus isolate HC7 RNA dependent RNA polymerase gene, partial cds	2894007	OL343758.1	93.069	202	8	4	1	198	1498	1697	5.02e-76	291
16a8168e-f93f-46cb-96ef-b7fb0adf0f01	Palmetto toti-like virus isolate HC6 capsid protein gene, complete cds	2894007	OL343757.1	87.74	416	32	10	1	401	184	595	4.68e-129	468
21289815-3c0f-4abd-a529-3a6b77a10735	Aedes aegypti toti-like virus strain 2017-Ab-AAF-1-5 capsid (orf1) and RNA-dependent RNA polymerase (orf2) genes, complete cds	2607731	MN053721.1	92.459	305	14	8	1	298	6340	6642	1.43e-117	427
3f7a3665-4242-4e38-82c3-3ca473861163	Aedes aegypti toti-like virus strain 2017-Ab-AAF-1-5 capsid (orf1) and RNA-dependent RNA polymerase (orf2) genes, complete cds	2607731	MN053721.1	83.868	998	96	39	2	947	7230	6246	0	891
f109ea45-b72c-40e8-b18e-5b5055936fb0	Aedes aegypti toti-like virus strain 2017-PB-AAM-5 capsid (orf1) and RNA-dependent RNA polymerase (orf2) genes, complete cds	2607731	MN053720.1	91.256	812	41	17	7	792	1233	426	0	1079
157f9d08-8a3b-4e59-a17a-4e4367c68d8c	Palmetto toti-like virus isolate HC7 RNA dependent RNA polymerase gene, partial cds	2894007	OL343758.1	85.597	611	53	27	1	590	2033	1437	3.94e-171	608
bf9798dc-4fae-42fa-895f-f2fd5ceca350	DsRNA virus environmental sample clone thai.aeae_contig5425 proline-alanine-rich protein and PArp-RdRp genes, partial cds	1075826	KP642128.1	88.248	468	40	9	6	465	619	1079	2.46e-152	545
99780702-1387-4b70-98c8-b31ed30d1995	Palmetto toti-like virus isolate HC6 capsid protein gene, complete cds	2894007	OL343757.1	87.626	396	29	13	32	409	2725	2332	2.88e-121	442
9d719f2b-e632-46e8-8534-feaf297d5c33	Phasivirus phasiense strain 2b segment S, complete sequence	3052631	MH237597.1	88.649	185	10	6	1	183	109	284	6.87e-54	215
5aba953b-b7a3-46d0-97a4-eef410bdac83	Phasivirus phasiense isolate A3 RNA-dependent RNA polymerase gene, partial cds	3052631	MN109953.1	93.304	224	6	8	1	220	136	354	6.17e-86	322
9466b2d2-6fc3-4283-962d-e9efa7cd4d3f	Phasivirus phasiense strain 2b segment S, complete sequence	3052631	MH237597.1	97.101	138	4	0	1	138	200	63	1.7e-59	233
baf50c32-17d8-4e2b-a817-86df8d761d16	Phasivirus phasiense strain 2b segment S, complete sequence	3052631	MH237597.1	91.667	156	10	3	19	171	193	38	2.55e-53	213
398cc3b7-4ed6-4f57-9c54-ebf619c9bb99	Aedes aegypti toti-like virus strain 2017-PB-AAM-5 capsid (orf1) and RNA-dependent RNA polymerase (orf2) genes, complete cds	2607731	MN053720.1	85.152	660	51	29	6	629	3218	3866	6.55e-179	632
b4e06e46-f0b1-4dd8-9f17-6b3c31d65bd3	Palmetto toti-like virus isolate HC6 capsid protein gene, complete cds	2894007	OL343757.1	86.78	469	30	18	2	447	773	1232	8.77e-137	494
f9a6f70d-47e0-4fc6-ab28-096c8fe52821	Palmetto toti-like virus isolate HC7 RNA dependent RNA polymerase gene, partial cds	2894007	OL343758.1	91.25	160	10	3	1	158	936	1093	2.39e-53	215
9be55794-4824-48b9-9654-8a74eb3e5a04	Palmetto toti-like virus isolate HC7 RNA dependent RNA polymerase gene, partial cds	2894007	OL343758.1	92.818	362	24	2	4	364	2209	2569	8.75e-146	523
b79b564d-0882-497d-90c1-9956956629ab	Phasivirus phasiense strain 2b segment M, complete sequence	3052631	MH237598.1	91.946	149	5	6	5	147	981	834	4.18e-50	202
aaf80a62-f059-4326-ba84-c400a5e74000	Palmetto toti-like virus isolate HC6 capsid protein gene, complete cds	2894007	OL343757.1	89.333	225	16	6	4	222	723	945	1.57e-71	276
fe5fe854-1eb5-4de9-90ae-7b99f222c323	MAG: Phasivirus phasiense isolate KWL_PCLV_21 segment L genomic sequence	3052631	OR270147.1	92.896	183	9	4	13	195	2093	2271	1.06e-67	263
f7a1bda2-8bb4-415b-9c08-3e7b57720c64	Phasi Charoen-like phasivirus isolate TriniPa-Caroni-P11 segment S, partial CDS nucleocapsid gene, partial cds	3052631	MW650787.1	85.866	283	13	16	1	259	642	363	1.93e-71	276
471c2866-54b7-42bf-83f0-1aa18610a858	Aedes aegypti toti-like virus strain 2017-PB-AAM-5 capsid (orf1) and RNA-dependent RNA polymerase (orf2) genes, complete cds	2607731	MN053720.1	86.873	259	26	6	1	254	2720	2975	3.26e-74	283
e3036c00-9349-4cfc-9286-be1ba54d3c72	Phasivirus phasiense strain 2b segment M, complete sequence	3052631	MH237598.1	89.216	204	7	11	5	197	1757	1956	1.35e-61	241
97125261-e96b-415d-b92e-bd11aa61faed	MAG: Phasi Charoen-like phasivirus isolate MLD73 segment L RNA-dependent RNA polymerase gene, partial cds	3052631	OQ305314.1	94.302	351	10	6	9	351	731	383	1.81e-147	529
3cdfc1a3-6563-4da8-a64c-63da7b33cd60	Phasivirus phasiense isolate 19-7475-9 segment L, complete sequence	3052631	MN866236.1	93.782	595	19	13	3	589	2323	1739	0	878
f7deecc9-36bf-4db1-a220-3a4f6bfef92c	Phasivirus phasiense strain PB-AAF-1-3 segment M, complete sequence	3052631	MN053767.1	88.816	152	10	5	1	147	2021	1872	2.14e-43	180
663c4f27-4088-4406-aa00-b9f36fcd0099	Phasivirus phasiense strain 2b segment S, complete sequence	3052631	MH237597.1	88.947	190	12	8	8	196	21	202	3.95e-57	226
20427bfc-2621-4944-ac49-b928ccbe5200	Aedes aegypti toti-like virus strain 2017-PB-AAM-5 capsid (orf1) and RNA-dependent RNA polymerase (orf2) genes, complete cds	2607731	MN053720.1	93.871	669	17	7	111	758	13	678	0	987
5fd7aa73-484e-4b73-b530-43261eedd018	Phasivirus phasiense strain 18-Kenya-2 RdRp gene, complete cds	3052631	MT361069.1	96.35	137	3	2	2	137	3593	3458	3.63e-56	224
d4b7e3cb-d84d-4701-9a91-a856bda396a4	DsRNA virus environmental sample clone thai.aeae_contig5425 proline-alanine-rich protein and PArp-RdRp genes, partial cds	1075826	KP642128.1	90.268	411	25	9	13	413	245	650	1.01e-145	523
36a1a630-2b0d-49aa-9f6c-c09fd60c1c58	Palmetto toti-like virus isolate HC6 capsid protein gene, complete cds	2894007	OL343757.1	86.139	505	56	12	1	496	2512	2013	2.04e-148	532
ba80c21c-d020-4084-a9e7-dda858e5d518	Palmetto toti-like virus isolate HC7 RNA dependent RNA polymerase gene, partial cds	2894007	OL343758.1	88.372	301	20	7	4	292	1051	754	5.06e-93	348
2b66b952-43b2-4aac-9e33-bec440721d03	Phasivirus phasiense strain Ab-AAM-5 segment M, complete sequence	3052631	MN053755.1	92.218	257	9	9	1	250	1377	1629	4.19e-95	353
acea7ae0-b635-47cc-8a32-615be0c6a7c0	Aedes aegypti toti-like virus strain 2017-Ab-AAF-1-5 capsid (orf1) and RNA-dependent RNA polymerase (orf2) genes, complete cds	2607731	MN053721.1	87.681	276	20	12	1	264	6657	6384	5.04e-82	309
2d7ea5f5-6cbe-4108-95c3-a8372647ceab	Phasivirus phasiense strain 2b segment M, complete sequence	3052631	MH237598.1	94.928	138	4	3	55	189	2851	2988	2.57e-53	213
27fae24f-dddc-4ef9-9487-6b6561ea2e3b	Phasivirus phasiense isolate 19-7168-3 segment L, complete sequence	3052631	MN866238.1	91.367	139	6	4	19	151	3195	3333	1.98e-44	185
9d864dcc-9ac6-4a4a-a176-f52e991ab50d	Palmetto toti-like virus isolate HC6 capsid protein gene, complete cds	2894007	OL343757.1	88.372	215	19	6	1	210	2614	2827	7.57e-65	254
bdfda205-f073-4765-8dfb-a7850121eb64	Palmetto toti-like virus isolate HC6 capsid protein gene, complete cds	2894007	OL343757.1	87.307	323	32	7	4	323	2332	2648	6.73e-97	361
6f16a2ad-f626-421d-bfd7-df0b7f06b0cf	Phasi Charoen-like virus glycoprotein precursor, gene, complete cds	3052631	KM001086.1	89.362	141	11	4	3	142	1012	1149	3.47e-41	174
aa73cff1-82a0-4464-b6d0-f3137c16ccbb	Phasivirus phasiense strain Ab-AAM segment M, complete sequence	3052631	MN053782.1	87.6	250	17	14	3	249	1393	1631	1.24e-72	278
7995253d-7812-4afb-a884-65fc0f7445a5	Palmetto toti-like virus isolate HC7 RNA dependent RNA polymerase gene, partial cds	2894007	OL343758.1	87.5	432	32	13	10	422	1185	1613	2.27e-132	479
ef0803c2-6df3-4950-9884-9c1f88cc9e3b	Phasivirus phasiense strain 2b segment M, complete sequence	3052631	MH237598.1	99.074	108	1	0	10	117	1868	1761	5.2e-48	195
0cf37165-dc6e-4d96-84ca-bf09b9472e46	Aedes aegypti toti-like virus strain 2017-PB-AAM-5 capsid (orf1) and RNA-dependent RNA polymerase (orf2) genes, complete cds	2607731	MN053720.1	88.776	784	65	13	5	765	3935	3152	0	939
7d82fd1e-e692-435c-95ef-dc1bd3b78277	Phasivirus phasiense isolate 19-7475-9 segment L, complete sequence	3052631	MN866236.1	92.806	278	9	9	3	275	2310	2039	1.92e-106	392
20714a33-6650-4b41-976a-4fe2ab1b1f23	Phasi Charoen-like virus RNA-dependent RNA polymerase gene, complete cds	3052631	KM001085.1	91.703	229	6	10	6	223	4477	4703	2.05e-80	305
c3c3e475-3aa2-4505-a21b-a4c621b90111	Phasivirus phasiense isolate 19-6788-2 segment L, complete sequence	3052631	MN866229.1	91.892	296	14	8	4	294	4560	4850	2.61e-110	405
32978adf-c537-4ef1-9b2a-5973de20c23a	Aedes aegypti toti-like virus strain 2017-PB-AAM-5 capsid (orf1) and RNA-dependent RNA polymerase (orf2) genes, complete cds	2607731	MN053720.1	89.954	866	44	16	10	833	1230	366	0	1077
c809a10d-0677-4bfc-8d51-69919971c9cc	Palmetto toti-like virus isolate HC7 RNA dependent RNA polymerase gene, partial cds	2894007	OL343758.1	91.6	250	15	3	1	244	208	457	6.1e-91	340
b774a9a2-c322-4e6b-80ca-a449f2dc7919	MAG: Phasi Charoen-like phasivirus isolate BAM14 segment L RNA-dependent RNA polymerase gene, partial cds	3052631	OQ305306.1	96.124	258	5	4	4	256	3647	3390	1.05e-113	416
8f8a061a-bd14-47dd-92d1-ccf440865fec	Palmetto toti-like virus isolate HC7 RNA dependent RNA polymerase gene, partial cds	2894007	OL343758.1	92.287	376	20	6	1	369	2361	2734	2.48e-146	525
b46decb1-ea7c-4919-866b-f012304d8b71	Palmetto toti-like virus isolate HC7 RNA dependent RNA polymerase gene, partial cds	2894007	OL343758.1	93.22	236	12	3	4	238	2562	2330	5.35e-92	344
f5ab52f1-b956-4d91-9f78-3a7612beabaa	DsRNA virus environmental sample clone thai.aeae_contig5425 proline-alanine-rich protein and PArp-RdRp genes, partial cds	1075826	KP642128.1	93.849	569	26	7	6	568	566	1	0	848
c8584266-14de-4453-96f4-04e137971593	Phasivirus phasiense strain 2b segment M, complete sequence	3052631	MH237598.1	82.642	265	20	13	9	247	1084	820	1.33e-52	211
7f225216-7a2f-4d27-9ac0-f49c64450155	Palmetto toti-like virus isolate HC7 RNA dependent RNA polymerase gene, partial cds	2894007	OL343758.1	86.75	400	30	16	8	393	1290	1680	1e-115	424
2b2686ec-c68b-49e7-a388-8a22a812e31f	Palmetto toti-like virus isolate HC7 RNA dependent RNA polymerase gene, partial cds	2894007	OL343758.1	91.667	396	24	9	1	390	1573	1181	9.36e-151	540
4a9d4d19-1478-45aa-a992-1bd7aba02871	Palmetto toti-like virus isolate HC7 RNA dependent RNA polymerase gene, partial cds	2894007	OL343758.1	83.45	429	53	16	51	468	1245	824	2.04e-103	383
bd545b23-a8f5-4c6d-a090-c6a23a3c78bb	Aedes aegypti toti-like virus strain 2017-PB-AAM-5 capsid (orf1) and RNA-dependent RNA polymerase (orf2) genes, complete cds	2607731	MN053720.1	89.338	891	72	15	1	878	3081	2201	0	1098
fb8dcbca-4ea4-48c8-8752-b9737e029169	Palmetto toti-like virus isolate HC6 capsid protein gene, complete cds	2894007	OL343757.1	83.193	357	39	20	10	354	244	591	9.76e-81	307
6cc820c1-cb2a-41c7-beb9-11317888cec4	Aedes aegypti toti-like virus strain 2017-Ab-AAF-1-5 capsid (orf1) and RNA-dependent RNA polymerase (orf2) genes, complete cds	2607731	MN053721.1	91.429	175	11	4	2	175	4948	4777	1.46e-60	237
56fe9b8c-7bb3-4e3b-ad18-8a9a460953d6	Aedes aegypti toti-like virus strain 2017-Ab-AAF-1-5 capsid (orf1) and RNA-dependent RNA polymerase (orf2) genes, complete cds	2607731	MN053721.1	86.417	508	50	13	25	516	6691	7195	1.15e-150	538
0248167f-3f77-435a-a2a2-50ed16087466	Phasivirus phasiense strain Zhanjiang01 segment L, complete sequence	3052631	MF614132.1	94.218	294	11	4	9	298	97	388	1.41e-122	444
fcae0e60-d56f-40e5-a7f0-12c8aff7009e	Palmetto toti-like virus isolate HC7 RNA dependent RNA polymerase gene, partial cds	2894007	OL343758.1	83.433	501	54	14	4	480	533	1028	4.46e-120	438
3afbbc36-886d-463e-84c5-fd7fb60175a4	Palmetto toti-like virus isolate HC7 RNA dependent RNA polymerase gene, partial cds	2894007	OL343758.1	89.515	1545	114	33	3	1502	1624	83	0	1912
9a69a553-38c7-45a4-865f-6b484fb2c2f5	Phasivirus phasiense 16GH73 gene for RNA-dependent RNA polymerase, partial cds	3052631	LC498491.1	96.985	199	3	2	9	205	3794	3597	7.68e-89	331
c0dc4e6b-e770-422c-ad8e-f9b4fe327550	Phasivirus phasiense strain 2b segment S, complete sequence	3052631	MH237597.1	90.909	132	3	9	1	127	10	137	3.57e-40	169
d46a3f73-c0ae-4bf7-a547-6528875d556c	Palmetto toti-like virus isolate HC6 capsid protein gene, complete cds	2894007	OL343757.1	90.247	1374	97	23	1	1342	871	2239	0	1760
145ecfe7-ec1a-4ff1-a586-04c191bef6d1	Phasivirus phasiense strain PB-AAF-1-4 capsid (S) gene, partial cds	3052631	MN053771.1	91.908	173	4	4	2	165	712	541	1.71e-59	233
dc8293fc-1821-440a-89c3-1e29c2a21a23	Palmetto toti-like virus isolate HC6 capsid protein gene, complete cds	2894007	OL343757.1	90	180	13	5	9	184	2789	2611	3.9e-57	228
4aac5f4c-0b5e-492c-9598-dc672fe3a9d5	DsRNA virus environmental sample clone thai.aeae_contig5425 proline-alanine-rich protein and PArp-RdRp genes, partial cds	1075826	KP642128.1	87.413	572	51	16	10	569	1430	868	4.85e-180	638
9afda325-bc53-4db2-bc85-6de24cc56388	Palmetto toti-like virus isolate HC7 RNA dependent RNA polymerase gene, partial cds	2894007	OL343758.1	84.301	465	40	19	4	435	1222	758	1.11e-115	424
f281748b-92c3-49ab-867c-ac9465bc3b52	MAG: Phasivirus phasiense isolate KWL_PCLV_21 segment L genomic sequence	3052631	OR270147.1	91.912	272	8	8	2	260	5547	5817	3.23e-99	368
b5ea0bed-7c49-4a56-a67e-a087b76feb8b	Phasi Charoen-like virus RNA-dependent RNA polymerase gene, complete cds	3052631	KM001085.1	87.16	257	16	13	5	250	4705	4455	1.92e-71	276
212c0fc9-0439-4cd5-9872-938bcb761f70	Phasivirus phasiense strain PB-AAF-1-3 segment M, complete sequence	3052631	MN053767.1	97.5	200	2	3	1	200	393	197	4.41e-91	339
bc45e2a8-c27d-4eee-b834-80d203cdfb2f	Palmetto toti-like virus isolate HC6 capsid protein gene, complete cds	2894007	OL343757.1	88.641	537	38	21	40	558	61	592	2.23e-178	632
df1bbb20-7ebb-49c8-85de-06b30a3f0a11	Palmetto toti-like virus isolate HC6 capsid protein gene, complete cds	2894007	OL343757.1	88.04	1204	109	30	1	1181	1565	2756	0	1393
2bf329e4-83d3-4dd9-ba06-fcbad9af23a2	DsRNA virus environmental sample clone thai.aeae_contig5425 proline-alanine-rich protein and PArp-RdRp genes, partial cds	1075826	KP642128.1	84.424	642	62	28	6	617	2352	2985	9.79e-168	597
81fb65c9-92ad-4806-9b6e-fcfde315d030	Phasivirus phasiense isolate CC_A_PCLV segment S, complete sequence	3052631	MH310081.1	86.555	238	12	11	5	232	6	233	1.17e-62	244
af01ebc3-1fa7-4468-8a8d-a5282dd7195d	Aedes aegypti toti-like virus strain 2017-PB-AAM-5 capsid (orf1) and RNA-dependent RNA polymerase (orf2) genes, complete cds	2607731	MN053720.1	88.162	642	47	22	6	625	596	1230	0	737
3a2d22cc-db15-4028-ba99-3d5d7e81c37d	Aedes aegypti toti-like virus strain 2017-PB-AAM-5 capsid (orf1) and RNA-dependent RNA polymerase (orf2) genes, complete cds	2607731	MN053720.1	88.184	914	77	27	3	904	3860	2966	0	1061
3e7b93fe-a85b-46d9-9f54-fb932ef8de90	Phasivirus phasiense strain PB-AAF-1-5 segment M, complete sequence	3052631	MN053773.1	93.6	250	12	4	5	252	2300	2547	2.22e-100	370
69e52ba2-e4a3-403d-b740-04974fbb9b05	Phasivirus phasiense isolate To-1 segment M, complete sequence	3052631	MT928172.1	85.714	245	14	13	26	251	115	357	2.45e-60	239
5ab02c79-8fbf-433f-b4a7-48839b9bbedf	Phasivirus phasiense isolate 19-7168-3 segment M, complete sequence	3052631	MN866257.1	86.087	115	8	6	6	118	1136	1028	5.56e-24	117
cb294c29-b7c0-4d31-9f53-9764fc9837db	Phasivirus phasiense strain PB-AAF-1-3 segment M, complete sequence	3052631	MN053767.1	92.531	241	10	7	5	238	369	130	5.35e-91	339
bc0ae354-6038-4294-b554-59ac0c685750	Phasivirus phasiense isolate 19-7168-5 segment M, complete sequence	3052631	MN866267.1	90.345	145	4	8	1	135	3112	2968	2.58e-43	182
d500685e-2992-4632-931a-557d5e8d82a8	DsRNA virus environmental sample clone thai.aeae_contig5425 proline-alanine-rich protein and PArp-RdRp genes, partial cds	1075826	KP642128.1	87.315	812	65	28	1	782	2343	3146	0	894
5c50f59e-7e0c-479e-8447-49481ef78f92	Aedes aegypti toti-like virus strain 2017-PB-AAM-5 capsid (orf1) and RNA-dependent RNA polymerase (orf2) genes, complete cds	2607731	MN053720.1	91.258	469	28	10	32	493	973	511	2.7e-177	627
26fd9b70-9d81-4251-8aa7-5002d1101ce5	Phasivirus phasiense strain 2b segment S, complete sequence	3052631	MH237597.1	94.268	157	7	1	5	161	201	47	3.61e-61	239
3d866da4-f9af-4567-9281-2a76b7915c64	Palmetto toti-like virus isolate HC7 RNA dependent RNA polymerase gene, partial cds	2894007	OL343758.1	92.226	656	41	9	1	651	1837	1187	0	920
a41cc6c3-af5c-43e9-b737-78fea4b4db90	MAG: Phasivirus phasiense isolate KWL_PCLV_21 segment L genomic sequence	3052631	OR270147.1	95	180	6	2	5	181	5390	5569	1.29e-72	279
b6844d3f-b8a5-4c99-8889-3a642ccce479	MAG: Phasivirus phasiense isolate KWL_PCLV_21 segment L genomic sequence	3052631	OR270147.1	97.674	172	3	1	3	174	6118	5948	3.28e-77	294
bafd5a17-a037-4aa5-839c-a602e60576dc	Phasivirus phasiense isolate A3 Gn-Gc glycoprotein precursor, gene, partial cds	3052631	MN109952.1	93.694	111	5	2	1	110	53	162	3.81e-39	165
0690b017-2975-4d79-b821-4b9e974bd53f	Phasivirus phasiense strain PB-AAF-1-5 segment M, complete sequence	3052631	MN053773.1	94.554	202	7	3	5	203	1819	1619	3.54e-82	309
d4304f0d-853b-4abc-bbbd-4882aa618d15	DsRNA virus environmental sample clone thai.aeae_contig5425 proline-alanine-rich protein and PArp-RdRp genes, partial cds	1075826	KP642128.1	82.178	505	57	19	10	486	1439	940	1.64e-109	403
40dc60d1-e58e-4626-919e-fd0b71cc3659	Aedes aegypti toti-like virus strain 2017-PB-AAM-5 capsid (orf1) and RNA-dependent RNA polymerase (orf2) genes, complete cds	2607731	MN053720.1	81.759	614	76	28	8	591	2472	3079	2.22e-133	481
4b6c0c84-a53f-4103-b5ab-10375832f2a1	Palmetto toti-like virus isolate HC6 capsid protein gene, complete cds	2894007	OL343757.1	91.316	380	21	8	2	374	777	1151	2.56e-141	508
01f92177-4afe-4b20-9367-11d1c1ebd89f	Palmetto toti-like virus isolate HC7 RNA dependent RNA polymerase gene, partial cds	2894007	OL343758.1	92.049	327	19	6	2	326	1475	1154	1.05e-124	453
137e6974-2906-4969-ab2a-af8c8e56d583	Palmetto toti-like virus isolate HC6 capsid protein gene, complete cds	2894007	OL343757.1	87.074	557	40	21	8	539	596	47	5.99e-169	601
0673ed9b-c14d-4b28-b7d9-02dfd626fd54	Palmetto toti-like virus isolate HC7 RNA dependent RNA polymerase gene, partial cds	2894007	OL343758.1	88.92	352	29	9	59	405	1579	1233	3.12e-116	425
ce2074b4-7459-4a2b-b4a7-f3e97b6c3aaf	Palmetto toti-like virus isolate HC7 RNA dependent RNA polymerase gene, partial cds	2894007	OL343758.1	90.877	285	24	2	202	484	151	435	7.64e-103	381
f92c61cd-27b4-496d-bc0f-5b76031bc19e	MAG: Phasi Charoen-like phasivirus isolate UK121 segment M glycoprotein gene, partial cds	3052631	OQ305300.1	96.528	144	5	0	3	146	2945	2802	1.25e-60	239
1dfe287f-cd75-4220-bcb5-ac4790d6c709	Palmetto toti-like virus isolate HC7 RNA dependent RNA polymerase gene, partial cds	2894007	OL343758.1	86.193	507	48	18	1	494	1187	1684	2.61e-147	529
535ba4a9-6c6f-4897-a13c-8b867ee4ff2d	Palmetto toti-like virus isolate HC6 capsid protein gene, complete cds	2894007	OL343757.1	84.071	565	36	37	3	521	663	107	3.11e-137	496
711f3915-3846-4fd5-a292-e2c2f3deac5d	Aedes aegypti toti-like virus strain 2017-PB-AAM-5 capsid (orf1) and RNA-dependent RNA polymerase (orf2) genes, complete cds	2607731	MN053720.1	85.017	881	76	36	2	841	4076	4941	0	845
323b4881-9248-4b2f-822d-0ebd85bbec8c	Aedes aegypti toti-like virus strain 2017-Ab-AAF-1-5 capsid (orf1) and RNA-dependent RNA polymerase (orf2) genes, complete cds	2607731	MN053721.1	96.089	358	6	6	7	356	302	659	1.61e-162	577
4c666ef9-24b3-41f6-8f8b-351e4b957720	Phasi Charoen-like phasivirus isolate TriniPa-Mamoral-P01 segment M glycoprotein gene, complete cds	3052631	MW650770.1	87.966	349	23	16	1	343	40	375	6.77e-107	394
74aefa69-1931-4cc6-a617-cdfc4715205f	Aedes aegypti toti-like virus strain 2017-PB-AAM-5 capsid (orf1) and RNA-dependent RNA polymerase (orf2) genes, complete cds	2607731	MN053720.1	91.094	640	42	13	1	632	582	1214	0	852
b5350979-bbaa-4ab6-8e1c-e5e67a8c8aae	Palmetto toti-like virus isolate HC7 RNA dependent RNA polymerase gene, partial cds	2894007	OL343758.1	89.818	550	40	11	12	547	1467	920	0	691
eacd461c-7272-4fee-97dd-f58251a9bdb6	Phasivirus phasiense strain Ab-AAF-5 segment L, complete sequence	3052631	MN053745.1	90.155	386	16	10	1	366	3730	3347	3.71e-134	483
95a0962e-cfba-469f-99b7-1a7063392ad5	Aedes aegypti toti-like virus strain 2017-Ab-AAF-1-5 capsid (orf1) and RNA-dependent RNA polymerase (orf2) genes, complete cds	2607731	MN053721.1	85.357	280	36	4	10	287	5929	5653	8.76e-75	285
bedae6c2-b3a8-4db6-a24f-c0f3429cd8c3	Aedes aegypti toti-like virus strain 2017-PB-AAM-5 capsid (orf1) and RNA-dependent RNA polymerase (orf2) genes, complete cds	2607731	MN053720.1	90.011	921	75	15	1	907	3015	3932	0	1175
cec38cba-47a5-4b0f-acb3-20ba8d50caf9	Palmetto toti-like virus isolate HC7 RNA dependent RNA polymerase gene, partial cds	2894007	OL343758.1	87.874	635	61	13	1	628	400	1025	0	732
9d21aa26-d2c0-4658-ba97-106f9850ce57	Aedes aegypti toti-like virus strain 2017-PB-AAM-5 capsid (orf1) and RNA-dependent RNA polymerase (orf2) genes, complete cds	2607731	MN053720.1	91.646	407	16	14	444	836	818	416	3.1e-153	547
84b67f75-09b5-4621-9705-1bc4c62e8f90	Palmetto toti-like virus isolate HC6 capsid protein gene, complete cds	2894007	OL343757.1	88.576	604	39	23	3	583	1107	1703	0	706
8287ef56-fa68-4a52-8642-8496099bc05c	Phasivirus phasiense isolate 19-6114-2 segment M, complete sequence	3052631	MN866256.1	87.94	199	11	12	3	193	2853	3046	1.77e-55	222
3f2a7a81-997c-4711-8b4c-54ca04d094ba	Aedes aegypti toti-like virus strain 2017-PB-AAM-5 capsid (orf1) and RNA-dependent RNA polymerase (orf2) genes, complete cds	2607731	MN053720.1	91.347	1121	72	20	7	1117	1230	125	0	1509
6c6bb837-a96b-4ade-9469-083d688d9638	Phasivirus phasiense strain Ab-AAM segment M, complete sequence	3052631	MN053782.1	94.086	186	8	3	4	186	1645	1830	2.5e-73	279
056b7f74-cbd0-45eb-acdb-231894124519	Aedes aegypti toti-like virus strain 2017-PB-AAM-5 capsid (orf1) and RNA-dependent RNA polymerase (orf2) genes, complete cds	2607731	MN053720.1	90.056	895	45	28	3	861	348	1234	0	1120
b43fa0db-fda1-4f49-95e5-228fe83d6b5c	Aedes aegypti toti-like virus strain 2017-Ab-AAF-1-5 capsid (orf1) and RNA-dependent RNA polymerase (orf2) genes, complete cds	2607731	MN053721.1	84.075	584	66	15	1	563	6652	7229	1.25e-150	538
071a6a73-df98-43b4-a3f5-ee7933314759	Phasivirus phasiense isolate 19-7475-9 segment L, complete sequence	3052631	MN866236.1	84.682	581	47	32	3	553	1738	2306	3.8e-151	542
df629c04-b84a-4c1f-badc-236a1e0c3785	Palmetto toti-like virus isolate HC6 capsid protein gene, complete cds	2894007	OL343757.1	89.415	633	51	13	6	632	2840	2218	0	784
b2818797-c9a1-4905-ba40-00a583a95ab4	Palmetto toti-like virus isolate HC6 capsid protein gene, complete cds	2894007	OL343757.1	86.72	497	47	14	23	507	107	596	5.79e-149	534
df13e367-684e-478a-a972-8be595eccc7b	Aedes aegypti toti-like virus strain 2017-PB-AAM-5 capsid (orf1) and RNA-dependent RNA polymerase (orf2) genes, complete cds	2607731	MN053720.1	89.166	803	44	23	34	803	1214	422	0	961
0d832513-df80-4fea-85d2-fb3af319a0be	Palmetto toti-like virus isolate HC6 capsid protein gene, complete cds	2894007	OL343757.1	89.755	449	34	9	2	445	44	485	6.65e-158	564
5e223a84-e1fc-4d02-a33f-6df4ae8cb24d	Aedes aegypti toti-like virus strain 2017-PB-AAM-5 capsid (orf1) and RNA-dependent RNA polymerase (orf2) genes, complete cds	2607731	MN053720.1	89.238	669	51	16	2	659	2221	2879	0	817
d05616ee-2157-49f5-98af-9a0c033205ee	Aedes aegypti toti-like virus strain 2017-PB-AAM-5 capsid (orf1) and RNA-dependent RNA polymerase (orf2) genes, complete cds	2607731	MN053720.1	89.544	899	45	30	45	911	1201	320	0	1094
00b21e09-6f26-4645-b5fb-3e92053b79d4	Aedes aegypti toti-like virus strain 2017-Ab-AAF-1-5 capsid (orf1) and RNA-dependent RNA polymerase (orf2) genes, complete cds	2607731	MN053721.1	91.63	227	16	2	3	229	4895	4672	1.11e-82	311
9aa1498d-ac3f-4b80-880e-2ceb326cedbd	Aedes aegypti toti-like virus strain 2017-PB-AAM-5 capsid (orf1) and RNA-dependent RNA polymerase (orf2) genes, complete cds	2607731	MN053720.1	90.148	203	11	7	1	198	1404	1602	4.6e-66	255
7a93784b-e406-4083-938a-d81333ae0dbb	Phasivirus phasiense strain 2b segment M, complete sequence	3052631	MH237598.1	93.45	229	7	6	1	228	966	1187	2.42e-89	333
cdfee39e-e53b-4ae0-a9e7-29990b1c5d70	Aedes aegypti toti-like virus strain 2017-PB-AAM-5 capsid (orf1) and RNA-dependent RNA polymerase (orf2) genes, complete cds	2607731	MN053720.1	91.971	411	25	7	2	406	3776	3368	3.15e-160	569
7e8dabce-3865-46e6-920b-2ecee976aa6c	DsRNA virus environmental sample clone thai.aeae_contig5425 proline-alanine-rich protein and PArp-RdRp genes, partial cds	1075826	KP642128.1	89.552	402	21	15	1	388	302	696	9.56e-136	490
1e58a3ec-53b6-4af1-80da-969b784de22a	Phasivirus phasiense isolate CC_A_PCLV segment S, complete sequence	3052631	MH310081.1	88.646	229	10	11	3	221	228	6	9.81e-69	265
7aa8e9c4-693a-49b6-a353-cfb148a5f5a5	Phasivirus phasiense isolate 19-7168-3 segment L, complete sequence	3052631	MN866238.1	91.554	296	8	5	16	297	6074	6366	2.08e-106	392
8490cd69-e7d6-49e1-9bed-f27f152036f8	Aedes aegypti toti-like virus strain 2017-PB-AAM-5 capsid (orf1) and RNA-dependent RNA polymerase (orf2) genes, complete cds	2607731	MN053720.1	82.682	358	39	16	3	348	3434	3780	4.96e-78	296
a726de58-37c9-44bc-babb-fb7ab7f74407	Aedes aegypti toti-like virus strain 2017-Ab-AAF-1-5 capsid (orf1) and RNA-dependent RNA polymerase (orf2) genes, complete cds	2607731	MN053721.1	80.728	467	53	24	21	458	5191	5649	6.85e-88	329
6b4d3e48-54ba-44b5-9999-4eaffdb28680	Palmetto toti-like virus isolate HC7 RNA dependent RNA polymerase gene, partial cds	2894007	OL343758.1	87.324	1562	145	33	4	1530	1623	80	0	1738
778d5d7b-8472-4746-a11d-9f2e7ff352cc	Palmetto toti-like virus isolate HC6 capsid protein gene, complete cds	2894007	OL343757.1	88.976	381	33	6	5	383	2190	2563	2.06e-127	462
af57f363-ddca-4746-9c59-aaff7754856e	Palmetto toti-like virus isolate HC6 capsid protein gene, complete cds	2894007	OL343757.1	83.599	439	39	19	2	409	479	43	6.32e-103	381
bd416c12-52ff-4d92-b9cd-16f8cebfd7bf	Aedes aegypti toti-like virus strain 2017-PB-AAM-5 capsid (orf1) and RNA-dependent RNA polymerase (orf2) genes, complete cds	2607731	MN053720.1	87.788	565	50	12	4	553	3025	2465	0	643
9eb09d05-44a8-42d5-8513-2479a1bffbd5	Aedes aegypti totivirus strain 2017-Ab-AAM-1-2/1 hypothetical protein, capsid (orf1), and RNA-dependent RNA polymerase (orf2) genes, complete cds	2603435	MN053723.1	96.41	195	4	3	5	197	1915	1722	6.77e-85	318
a2a52701-f222-4afe-99c6-d58999934df0	MAG TPA_asm: Caudoviricetes sp. isolate ctxsx2, partial genome	2832643	BK037479.1	76.05	238	35	19	63	287	1816	2044	1.04e-19	104
e7b3907a-b49b-4a16-8bec-87462789c42a	Aedes aegypti totivirus strain 2017-PB-AAF-1-4/1 hypothetical protein, capsid (orf1), and RNA-dependent RNA polymerase (orf2) genes, complete cds	2603435	MN053734.1	88.827	904	82	15	1	891	611	1508	0	1092
367ef8fb-7711-4080-b0e2-de9043475d50	Aedes aegypti totivirus isolate BR59AP capsid protein-like gene, partial sequence	2603435	ON751778.1	92.166	651	23	18	11	636	734	87	0	894
1796ecad-7377-4e20-a9bf-f5c339ffb304	Aedes aegypti totivirus strain 2017-Ab-AAM-5 hypothetical protein, capsid (orf1), and RNA-dependent RNA polymerase (orf2) genes, complete cds	2603435	MN053725.1	87.436	780	50	33	7	751	818	52	0	854
560a1fbd-7204-46be-a619-5fc8e5c21744	Aedes aegypti totivirus isolate BR59AP capsid protein-like gene, partial sequence	2603435	ON751778.1	98.105	686	5	6	4	685	3369	4050	0	1188
42aa02de-dce2-487b-88c7-e352910799cc	Aedes aegypti totivirus strain 2017-PB-AAM-5/2 hypothetical protein and capsid (orf1) genes, complete cds; and RNA-dependent RNA polymerase (orf2) gene, partial cds	2603435	MN053727.1	88.925	307	23	9	8	306	1744	1441	1e-99	368
10e4c401-5025-41c4-a783-df068e559b83	Aedes aegypti totivirus strain 2017-PB-AAF-5 hypothetical protein, capsid (orf1), and RNA-dependent RNA polymerase (orf2) genes, complete cds	2603435	MN053731.1	85.811	296	21	10	2	280	900	1191	1.4e-77	294
674b7b84-64a1-4ca0-910c-ebb8b0e6a7a9	Aedes aegypti totivirus isolate BR59AP capsid protein-like gene, partial sequence	2603435	ON751778.1	89.864	809	38	27	1	786	3193	2406	0	1000
59d0fa3e-3f2b-479c-aca1-cce04c00d65a	Aedes aegypti totivirus isolate CMS002_017c_SAND segment RNA2 genomic sequence	2603435	MW434939.1	84.301	637	61	27	4	622	640	25	1.98e-164	586
13e00fa6-4f4f-4527-a7bd-a649055ef033	Aedes aegypti totivirus isolate BR59AP capsid protein-like gene, partial sequence	2603435	ON751778.1	94.751	1829	41	41	1	1802	2465	4265	0	2796
f5cdc2c5-386a-4910-8ebe-53086b30fc23	Aedes aegypti totivirus strain 2017-PB-AAM-5/1 hypothetical protein, capsid (orf1), and RNA-dependent RNA polymerase (orf2) genes, complete cds	2603435	MN053726.1	88.961	308	20	8	1	295	488	794	8.85e-100	368
dadb87ee-f509-48a1-9c9a-630b9c9312af	Aedes aegypti totivirus isolate BR59AP capsid protein-like gene, partial sequence	2603435	ON751778.1	96.725	794	15	6	8	791	4783	3991	0	1314
8ba3ac5f-933a-4ab5-a302-b9fdbd767c33	Aedes aegypti totivirus isolate BR59AP capsid protein-like gene, partial sequence	2603435	ON751778.1	94.633	1062	28	19	2	1040	1832	777	0	1618
680a88cd-67e2-4182-8996-60b6971feaf8	Aedes aegypti totivirus isolate CMS002_017c_SAND segment RNA2 genomic sequence	2603435	MW434939.1	82.383	1385	164	60	2	1344	182	1528	0	1133
a1a838b7-8653-4dce-8d11-6cb0b4771286	MAG TPA_asm: Caudoviricetes sp. isolate ctxsx2, partial genome	2832643	BK037479.1	80.263	228	36	9	14	238	1816	2037	1.44e-37	163
0c4bad7f-8917-424b-9268-245ca8c994c7	Aedes aegypti totivirus strain 2017-PB-AAF-5 hypothetical protein, capsid (orf1), and RNA-dependent RNA polymerase (orf2) genes, complete cds	2603435	MN053731.1	84.456	965	99	38	1	931	789	1736	0	904
6e238788-b7fd-4692-ae11-ffba7f5ea697	Aedes aegypti totivirus isolate BR59AP capsid protein-like gene, partial sequence	2603435	ON751778.1	94.688	640	23	9	8	643	4545	3913	0	985
41a4dc90-4cad-4210-a7cd-3956d6eed182	Aedes aegypti totivirus strain 2017-PB-AAM-5/1 hypothetical protein, capsid (orf1), and RNA-dependent RNA polymerase (orf2) genes, complete cds	2603435	MN053726.1	92.741	799	45	10	3	790	825	29	0	1142
ae2b5045-a305-4f97-b4dc-d78d82ea0bfb	Aedes aegypti totivirus strain 2017-PB-AAM-5/1 hypothetical protein, capsid (orf1), and RNA-dependent RNA polymerase (orf2) genes, complete cds	2603435	MN053726.1	84.427	777	76	32	3	746	807	43	0	723
1ff40c6c-281f-4197-a22d-bf2e7177210d	Aedes aegypti totivirus strain 2017-PB-AAM-5/1 hypothetical protein, capsid (orf1), and RNA-dependent RNA polymerase (orf2) genes, complete cds	2603435	MN053726.1	92.037	766	47	11	6	760	791	29	0	1064
2a817a2a-8b62-42e6-bea4-43ec6edb9ee0	Aedes aegypti totivirus isolate BR59AP capsid protein-like gene, partial sequence	2603435	ON751778.1	94.534	311	12	3	8	315	1833	2141	2.12e-131	475
b786cfa5-4905-4707-ba0e-a208f5a90157	Aedes aegypti totivirus isolate CMS002_017b_SAND segment RNA2 genomic sequence	2603435	MW434938.1	89.12	432	33	11	2	423	1391	1818	2.85e-146	525
33bbbd59-65d8-4bda-9503-43efa9cff791	MAG: Aphis glycines virus 1 isolate POR19ST, complete genome	1436816	OL472190.1	82.411	705	87	25	17	690	6545	7243	1.02e-162	580
cc815da7-84cd-4a0c-87d1-f6a95c31e292	Aedes aegypti totivirus isolate BR59AP capsid protein-like gene, partial sequence	2603435	ON751778.1	87.5	448	28	19	11	440	1315	878	3.25e-136	492
7d3535cb-1463-4ecf-865a-5a7cd5307d3e	Aedes aegypti totivirus strain 2017-PB-AAF-1-4/1 hypothetical protein, capsid (orf1), and RNA-dependent RNA polymerase (orf2) genes, complete cds	2603435	MN053734.1	87.803	1361	116	30	2	1326	1506	160	0	1548
7fbf1e12-3793-4091-bca3-d23caf1d67e4	Aedes aegypti totivirus strain 2017-PB-AAM-5/1 hypothetical protein, capsid (orf1), and RNA-dependent RNA polymerase (orf2) genes, complete cds	2603435	MN053726.1	90.853	809	51	19	2	798	826	29	0	1062
424f72e1-9123-4a23-b454-bb36eb901112	Aedes aegypti totivirus isolate BR59AP capsid protein-like gene, partial sequence	2603435	ON751778.1	94.314	897	22	18	2	889	879	3	0	1347
bedb5152-e546-4181-8313-dd41896c6b7b	Aedes aegypti totivirus isolate BR59AP capsid protein-like gene, partial sequence	2603435	ON751778.1	94.53	457	18	5	3	458	5106	5556	0	699
b9304f5d-7f7c-4c0a-9bad-6ae74fc796fe	Aedes aegypti totivirus isolate BR59AP capsid protein-like gene, partial sequence	2603435	ON751778.1	86.671	1388	85	67	4	1337	1433	92	0	1447
c4718163-aab6-4d2d-9165-577ca687500e	Aedes aegypti totivirus isolate BR59AP capsid protein-like gene, partial sequence	2603435	ON751778.1	95.392	586	14	9	13	588	2396	1814	0	920
56ad4ac5-d6e8-494c-ac65-762589d51aa9	Aedes aegypti totivirus isolate BR59AP capsid protein-like gene, partial sequence	2603435	ON751778.1	89.187	1489	71	60	1	1443	3092	4536	0	1777
99a872d2-a582-41a6-9c7b-669999b24068	Aedes aegypti totivirus isolate BR59AP capsid protein-like gene, partial sequence	2603435	ON751778.1	94.228	745	12	20	5	722	3291	4031	0	1109
28ff6f64-0d12-4a11-962c-1c1e39f95721	Aedes aegypti totivirus strain 2017-PB-AAF-1-4/1 hypothetical protein, capsid (orf1), and RNA-dependent RNA polymerase (orf2) genes, complete cds	2603435	MN053734.1	83.113	758	80	36	2	728	555	1295	0	647
33b7591a-bba1-4576-a38e-279f82356246	Aedes aegypti totivirus strain 2017-PB-AAM-5/2 hypothetical protein and capsid (orf1) genes, complete cds; and RNA-dependent RNA polymerase (orf2) gene, partial cds	2603435	MN053727.1	90.258	349	24	6	1	344	1869	1526	1.27e-123	448
b33bf1ea-1c6c-4024-982a-5ea32414eeb9	Aedes aegypti totivirus isolate BR59AP capsid protein-like gene, partial sequence	2603435	ON751778.1	95.376	1384	35	23	3	1365	5120	3745	0	2176
96b41286-464d-4ffb-8514-a92779e2045f	Humaita-Tubiacanga virus isolate Rio segment RNA-dependent RNA polymerase replicase gene, complete cds	1670677	KR003801.1	94.409	465	10	11	1	457	973	1429	0	701
28a4a7d2-5269-4a32-b373-b201b682aacf	Aedes aegypti totivirus strain 2017-PB-AAF-1-4/1 hypothetical protein, capsid (orf1), and RNA-dependent RNA polymerase (orf2) genes, complete cds	2603435	MN053734.1	86.919	581	63	11	130	701	1370	794	0	640
fa0cdd90-9935-4846-88e0-0f20420dd8b9	Aedes aegypti totivirus strain 2017-PB-AAF-5 hypothetical protein, capsid (orf1), and RNA-dependent RNA polymerase (orf2) genes, complete cds	2603435	MN053731.1	87.948	1228	120	22	4	1223	1699	492	0	1423
2780b4ce-7eec-4e83-82be-6a4bd9d46d34	Aedes aegypti totivirus isolate BR59AP capsid protein-like gene, partial sequence	2603435	ON751778.1	94.42	1344	40	25	6	1339	2884	1566	0	2034
881fb4d0-f4a8-4391-a714-7f70c71684b6	Aedes aegypti totivirus strain 2017-Ab-AAM-1-2/1 hypothetical protein, capsid (orf1), and RNA-dependent RNA polymerase (orf2) genes, complete cds	2603435	MN053723.1	93.367	603	29	7	6	601	633	35	0	881
3d47afad-8466-41c2-bc8a-f6d756a0b4b6	Aedes aegypti totivirus isolate BR59AP capsid protein-like gene, partial sequence	2603435	ON751778.1	90.166	783	41	24	1	756	3517	4290	0	989
a4520299-0449-48e9-ac99-c0c0ca1ddf78	Aedes aegypti totivirus strain 2017-PB-AAM-5/1 hypothetical protein, capsid (orf1), and RNA-dependent RNA polymerase (orf2) genes, complete cds	2603435	MN053726.1	93.031	617	37	5	1	612	209	824	0	896
10ec118e-cd71-4de8-99c6-fdfed5740111	Aedes aegypti totivirus strain 2017-PB-AAM-5/1 hypothetical protein, capsid (orf1), and RNA-dependent RNA polymerase (orf2) genes, complete cds	2603435	MN053726.1	86.171	1721	180	45	1	1687	209	1905	0	1807
c50457d3-ebba-4a61-b9a0-b465a05be1d1	Aedes aegypti totivirus isolate BR59AP capsid protein-like gene, partial sequence	2603435	ON751778.1	94.626	521	15	7	200	716	2512	2001	0	795
0ea3a1a5-0e47-47d3-8f9e-c4d7941b7006	Aedes aegypti totivirus strain 2017-PB-AAM-5/1 hypothetical protein, capsid (orf1), and RNA-dependent RNA polymerase (orf2) genes, complete cds	2603435	MN053726.1	87.421	1741	142	48	1	1683	1747	26	0	1930
2f02de1f-b595-49a3-82b0-6187bd6c1335	Aedes aegypti totivirus isolate BR59AP capsid protein-like gene, partial sequence	2603435	ON751778.1	94.631	298	7	6	1	290	873	1169	9.16e-125	453
48c8e2cd-7404-449c-963e-7cf217c0a41c	Aedes aegypti totivirus strain 2017-PB-AAF-5 hypothetical protein, capsid (orf1), and RNA-dependent RNA polymerase (orf2) genes, complete cds	2603435	MN053731.1	90.802	424	37	2	2	424	1239	817	4.2e-159	566
80d4b4b9-1cc9-431f-8b63-83baa6ec6ac1	Aedes aegypti totivirus isolate BR59AP capsid protein-like gene, partial sequence	2603435	ON751778.1	87.5	600	39	29	2	577	4931	4344	0	660
5e2ea3cc-f53b-4e56-a81a-0854f2d6da0a	Aedes aegypti totivirus strain 2017-PB-AAF-1-4/1 hypothetical protein, capsid (orf1), and RNA-dependent RNA polymerase (orf2) genes, complete cds	2603435	MN053734.1	86.673	1013	95	30	3	987	1505	505	0	1086
06de4143-e810-4b00-845a-d7f9d9d5da7b	Aedes aegypti totivirus isolate BR59AP capsid protein-like gene, partial sequence	2603435	ON751778.1	94.952	733	21	12	6	731	3094	2371	0	1134
144a1145-1f09-44cb-aa51-c155e0a8155b	Aedes aegypti totivirus strain 2017-PB-AAF-1-4/1 hypothetical protein, capsid (orf1), and RNA-dependent RNA polymerase (orf2) genes, complete cds	2603435	MN053734.1	86.676	743	71	22	7	731	1501	769	0	798
16ef612c-c7b4-49ac-9e6d-78f1dae5b564	Aedes aegypti totivirus strain 2017-Ab-AAM-1-2/1 hypothetical protein, capsid (orf1), and RNA-dependent RNA polymerase (orf2) genes, complete cds	2603435	MN053723.1	97.487	199	1	4	5	202	1913	1718	1.62e-90	337
146a1eb2-2a76-4d6b-aa93-80418caaecf3	Aedes aegypti totivirus isolate BR59AP capsid protein-like gene, partial sequence	2603435	ON751778.1	93.717	748	26	16	1	733	63	804	0	1101
2943a440-409e-40cf-9af5-02fcd6478ede	Aedes aegypti totivirus strain 2017-PB-AAM-5/1 hypothetical protein, capsid (orf1), and RNA-dependent RNA polymerase (orf2) genes, complete cds	2603435	MN053726.1	89.954	438	35	6	3	434	489	923	2.64e-156	556
51b65e45-8c9a-457d-afe9-a33f26b46b0d	Aedes aegypti totivirus strain 2017-PB-AAM-5/1 hypothetical protein, capsid (orf1), and RNA-dependent RNA polymerase (orf2) genes, complete cds	2603435	MN053726.1	87.855	387	29	10	1	373	34	416	8.32e-121	438
dd4c5b3d-c03c-46fc-8b4a-cc532fa708dd	Aedes aegypti totivirus strain 2017-PB-AAF-5 hypothetical protein, capsid (orf1), and RNA-dependent RNA polymerase (orf2) genes, complete cds	2603435	MN053731.1	87.066	1152	111	24	1	1135	608	1738	0	1267
9f0ee7be-8d3d-4e76-ada1-47caac202536	Aedes aegypti totivirus strain 2017-PB-AAF-1-4/1 hypothetical protein, capsid (orf1), and RNA-dependent RNA polymerase (orf2) genes, complete cds	2603435	MN053734.1	89.784	695	65	6	2	691	1506	813	0	885
359f0f09-c883-4608-a57a-07cc993f771b	Aedes aegypti totivirus strain 2017-PB-AAM-5/1 hypothetical protein, capsid (orf1), and RNA-dependent RNA polymerase (orf2) genes, complete cds	2603435	MN053726.1	87.841	1135	96	30	67	1171	1748	626	0	1293
99f58511-3468-4e96-83ab-b8329055c494	Aedes aegypti totivirus isolate CMS002_017c_SAND segment RNA2 genomic sequence	2603435	MW434939.1	87.518	1426	127	37	4	1396	1744	337	0	1600
fdb3ae0f-67e4-40b6-bc3c-64b9ed598c83	Aedes aegypti totivirus isolate BR59AP capsid protein-like gene, partial sequence	2603435	ON751778.1	92.369	629	25	16	3	619	1771	2388	0	874
8f75a75d-aae1-493d-802a-86945baed637	Aedes aegypti totivirus strain 2017-PB-AAM-5/1 hypothetical protein, capsid (orf1), and RNA-dependent RNA polymerase (orf2) genes, complete cds	2603435	MN053726.1	89.639	1467	106	28	6	1442	1490	40	0	1825
9cf42dcc-3b33-4ef4-a616-5ac64c99c117	Aedes aegypti totivirus strain 2017-PB-AAF-1-4/1 hypothetical protein, capsid (orf1), and RNA-dependent RNA polymerase (orf2) genes, complete cds	2603435	MN053734.1	88.051	1021	100	20	5	1011	1501	489	0	1190
c8e4a06f-c80c-4880-bf8f-15b4c8dac1a1	Aedes aegypti totivirus strain 2017-PB-AAF-5 hypothetical protein, capsid (orf1), and RNA-dependent RNA polymerase (orf2) genes, complete cds	2603435	MN053731.1	86.962	767	77	15	3	765	790	1537	0	841
6fbb007c-e27d-488a-9295-822377607eec	Aedes aegypti totivirus isolate BR59AP capsid protein-like gene, partial sequence	2603435	ON751778.1	94.591	721	19	12	1	712	1418	709	0	1098
62eb009e-1fed-4f81-8d81-a4c93626aba7	Aedes aegypti totivirus isolate CMS002_017b_SAND segment RNA2 genomic sequence	2603435	MW434938.1	89.229	817	63	18	3	796	1266	452	0	998
f01ab35d-ce18-4a74-a53c-ab37d6aa7eef	MAG TPA_asm: Caudoviricetes sp. isolate ctxsx2, partial genome	2832643	BK037479.1	80.342	234	34	11	14	241	1816	2043	1.25e-38	167
af6a1e20-ed3b-4746-bbb5-d2360421f7ff	Aedes aegypti totivirus strain 2017-Ab-AAM-1-2/1 hypothetical protein, capsid (orf1), and RNA-dependent RNA polymerase (orf2) genes, complete cds	2603435	MN053723.1	89.048	420	28	14	46	451	91	506	1e-140	505
eea6f94f-ec82-434a-aeea-f373046979e1	Aedes aegypti totivirus strain 2017-PB-AAF-1-4/1 hypothetical protein, capsid (orf1), and RNA-dependent RNA polymerase (orf2) genes, complete cds	2603435	MN053734.1	82.313	882	95	50	1	844	647	1505	0	708
cb548964-410c-4e63-b86e-013b4efad522	Aedes aegypti totivirus strain 2017-PB-AAF-1-4/1 hypothetical protein, capsid (orf1), and RNA-dependent RNA polymerase (orf2) genes, complete cds	2603435	MN053734.1	90.066	1218	100	13	1	1208	1505	299	0	1559
e60c6eda-07cd-4220-ae58-775a31a3796e	Aedes aegypti totivirus isolate CMS002_017c_SAND segment RNA2 genomic sequence	2603435	MW434939.1	89.124	331	25	8	28	351	1723	1397	4.12e-109	401
4ad3ab07-012f-4e57-a7cd-c1e9bf0ca177	Aedes aegypti totivirus strain 2017-PB-AAF-1-4/1 hypothetical protein, capsid (orf1), and RNA-dependent RNA polymerase (orf2) genes, complete cds	2603435	MN053734.1	88.37	1006	95	19	10	1006	1494	502	0	1190
24c216fb-75f1-4e4f-a504-a5911bd333e9	Aedes aegypti totivirus strain 2017-PB-AAF-1-4/1 hypothetical protein, capsid (orf1), and RNA-dependent RNA polymerase (orf2) genes, complete cds	2603435	MN053734.1	87.993	608	66	7	26	629	1385	781	0	712
2a9e4c0a-b1fa-4c68-ad8d-fd488b309609	Aedes aegypti totivirus strain 2017-PB-AAM-5/1 hypothetical protein, capsid (orf1), and RNA-dependent RNA polymerase (orf2) genes, complete cds	2603435	MN053726.1	77.103	214	30	14	6	202	1490	1279	4.85e-21	106
b3c3de41-676b-44d9-95af-d364623542d8	Aedes aegypti totivirus strain 2017-PB-AAF-1-4/1 hypothetical protein, capsid (orf1), and RNA-dependent RNA polymerase (orf2) genes, complete cds	2603435	MN053734.1	85.35	1215	117	44	3	1189	222	1403	0	1201
e1160066-7bca-4788-a49f-a1bb3f846416	Aedes aegypti totivirus strain 2017-PB-AAF-5 hypothetical protein, capsid (orf1), and RNA-dependent RNA polymerase (orf2) genes, complete cds	2603435	MN053731.1	85.132	908	72	30	4	859	1193	297	0	870
0cc3c60d-48ff-440d-9dbe-4d036e025179	Aedes aegypti totivirus strain 2017-PB-AAF-5 hypothetical protein, capsid (orf1), and RNA-dependent RNA polymerase (orf2) genes, complete cds	2603435	MN053731.1	88.471	798	77	9	2	785	949	1745	0	950
1071459c-00b4-4af2-8d99-a79a0a9aeafb	Aedes aegypti totivirus isolate BR59AP capsid protein-like gene, partial sequence	2603435	ON751778.1	86.452	310	13	14	4	287	883	577	1.62e-82	313
4562dfcd-eefa-4000-98aa-15e858ea8828	Aedes aegypti totivirus strain 2017-Ab-AAM-1-2/1 hypothetical protein, capsid (orf1), and RNA-dependent RNA polymerase (orf2) genes, complete cds	2603435	MN053723.1	88.077	780	54	27	3	759	36	799	0	889
3a692bfc-db12-4f62-8bfe-8497f6b0ae5d	Aedes aegypti totivirus strain 2017-PB-AAM-5/1 hypothetical protein, capsid (orf1), and RNA-dependent RNA polymerase (orf2) genes, complete cds	2603435	MN053726.1	91.486	552	36	7	1	544	489	1037	0	749
f6401ea5-5b90-4e14-8f7c-ea82c1866c19	Humaita-Tubiacanga virus isolate Rio segment RNA-dependent RNA polymerase replicase gene, complete cds	1670677	KR003801.1	94.173	635	11	15	3	613	2151	2783	0	944
531fd200-0971-4645-8b95-fd09fc9a7e51	MAG TPA_asm: Caudoviricetes sp. isolate ctxsx2, partial genome	2832643	BK037479.1	77.47	253	41	14	4	254	2054	1816	1.2e-29	137
279011d5-c696-4ba0-a345-6a77bad04ca0	Aedes aegypti totivirus strain 2017-PB-AAF-5 hypothetical protein, capsid (orf1), and RNA-dependent RNA polymerase (orf2) genes, complete cds	2603435	MN053731.1	87.345	1051	100	28	2	1031	1526	488	0	1173
4460efc9-a0c7-4917-bbe6-649e76241a24	Aedes aegypti totivirus isolate CMS002_017c_SAND segment RNA2 genomic sequence	2603435	MW434939.1	87.258	620	47	19	8	608	32	638	0	678
4bb80160-6d67-4f92-b4e1-d9c7a061e514	Aedes aegypti toti-like virus strain 2017-PB-AAM-5 capsid (orf1) and RNA-dependent RNA polymerase (orf2) genes, complete cds	2607731	MN053720.1	94.725	436	15	6	3	433	217	649	0	671
8ef6bd4b-3d1f-4c17-b940-09a728ae4a06	Aedes aegypti totivirus strain 2017-PB-AAM-5/1 hypothetical protein, capsid (orf1), and RNA-dependent RNA polymerase (orf2) genes, complete cds	2603435	MN053726.1	88.474	321	23	9	2	308	489	809	5.61e-102	375
4aacb227-9a79-4153-a8cb-306fb93e9b67	Aedes aegypti totivirus isolate BR59AP capsid protein-like gene, partial sequence	2603435	ON751778.1	96.458	734	13	10	1	723	4391	5122	0	1199
3da67d84-a79e-45d0-a033-122dd8b610d1	Aedes aegypti totivirus strain 2017-PB-AAF-5 hypothetical protein, capsid (orf1), and RNA-dependent RNA polymerase (orf2) genes, complete cds	2603435	MN053731.1	90.861	569	40	10	2	564	1200	638	0	752
74d2158f-ccea-4f59-a9ce-c3b482d5203e	Aedes aegypti totivirus strain 2017-PB-AAF-1-4/1 hypothetical protein, capsid (orf1), and RNA-dependent RNA polymerase (orf2) genes, complete cds	2603435	MN053734.1	87.349	909	91	20	5	896	600	1501	0	1020
c1eb0b3d-4f84-48c4-9e8f-5a5b6846c856	Aedes aegypti totivirus isolate BR59AP capsid protein-like gene, partial sequence	2603435	ON751778.1	96.732	459	6	5	1	452	1943	2399	0	756
02a8b68c-8048-4211-bcd6-bb87860478d5	Aedes aegypti totivirus strain 2017-PB-AAM-5/1 hypothetical protein, capsid (orf1), and RNA-dependent RNA polymerase (orf2) genes, complete cds	2603435	MN053726.1	93.009	329	21	2	2	330	823	497	4.49e-133	479
39415dc3-3f3b-49a7-8c65-e9647c5dfca3	Aedes aegypti totivirus isolate BR59AP capsid protein-like gene, partial sequence	2603435	ON751778.1	95.559	608	15	10	1	597	4790	4184	0	965
3080128e-ec81-45a5-8d6f-197c0e51401a	Aedes aegypti totivirus strain 2017-PB-AAF-1-4/1 hypothetical protein, capsid (orf1), and RNA-dependent RNA polymerase (orf2) genes, complete cds	2603435	MN053734.1	90.231	1126	86	22	13	1129	234	1344	0	1448
9d334a8d-1d7d-4300-b654-bb1e8d0c8042	Aedes aegypti totivirus isolate BR59AP capsid protein-like gene, partial sequence	2603435	ON751778.1	97.368	380	4	5	1	375	3097	3475	0	641
d350a81b-84f0-4227-9755-fb2aa2d48c5f	Aedes aegypti totivirus strain 2017-PB-AAF-1-4/1 hypothetical protein, capsid (orf1), and RNA-dependent RNA polymerase (orf2) genes, complete cds	2603435	MN053734.1	87.346	1138	98	32	2	1104	382	1508	0	1262
90bdd1a2-8e29-4bba-a913-244980a0b758	Aedes aegypti totivirus strain 2017-PB-AAF-5 hypothetical protein, capsid (orf1), and RNA-dependent RNA polymerase (orf2) genes, complete cds	2603435	MN053731.1	86.62	426	32	18	16	427	1184	770	1.6e-123	448
d8174007-da77-40fc-9f63-c550853a1553	Aedes aegypti totivirus isolate BR59AP capsid protein-like gene, partial sequence	2603435	ON751778.1	94.76	229	7	3	3	226	586	358	2.56e-94	351
e5a15695-1862-4fb1-8dc5-ccc64ec39738	Aedes aegypti totivirus isolate BR59AP capsid protein-like gene, partial sequence	2603435	ON751778.1	90.05	995	48	33	1	970	2967	1999	0	1242
dff704e6-576f-4921-88eb-0da33c1ee554	Aedes aegypti totivirus isolate BR59AP capsid protein-like gene, partial sequence	2603435	ON751778.1	95.556	225	4	3	12	233	4272	4493	2.83e-95	355
51433745-4b99-421f-a4c0-5c380fc7a7ad	Aedes aegypti totivirus strain 2017-Ab-AAM-1-2/1 hypothetical protein, capsid (orf1), and RNA-dependent RNA polymerase (orf2) genes, complete cds	2603435	MN053723.1	93.548	155	3	5	4	153	1916	1764	9.21e-57	224
17c0020f-a763-4a07-aedf-5112d3848c67	Aedes aegypti totivirus isolate BR59AP capsid protein-like gene, partial sequence	2603435	ON751778.1	92.585	472	20	13	1	461	3579	4046	0	664
b62f9017-543e-426c-b293-00f71563921d	Aedes aegypti totivirus strain 2017-PB-AAM-5/1 hypothetical protein, capsid (orf1), and RNA-dependent RNA polymerase (orf2) genes, complete cds	2603435	MN053726.1	91.688	1167	75	19	3	1152	35	1196	0	1598
62099136-62b7-4221-9cfa-39dd827b0c86	Aedes aegypti totivirus isolate BR59AP capsid protein-like gene, partial sequence	2603435	ON751778.1	90.349	1461	67	54	146	1571	1	1422	0	1849
1fde51e9-fc71-4da1-9e45-5e2b26be2d3b	Aedes aegypti totivirus isolate BR59AP capsid protein-like gene, partial sequence	2603435	ON751778.1	96.774	155	4	1	29	183	1528	1681	4.89e-66	257
82f5bb3a-c622-4535-8d87-989833f7c99e	Paenibacillus phage Pd_22F, complete genome	2836077	MZ092003.1	91.422	408	21	11	3	400	82751	82348	5.92e-153	547
3d36417f-6ce3-43b7-b6b6-6d4407b6497f	Aedes aegypti totivirus strain 2017-PB-AAM-5/1 hypothetical protein, capsid (orf1), and RNA-dependent RNA polymerase (orf2) genes, complete cds	2603435	MN053726.1	83.676	729	61	33	2	688	922	210	1.89e-179	634
f37bd9b7-1e35-4b28-b920-ec26ba087b4f	Aedes aegypti totivirus strain 2017-PB-AAM-5/1 hypothetical protein, capsid (orf1), and RNA-dependent RNA polymerase (orf2) genes, complete cds	2603435	MN053726.1	92.177	767	46	12	5	764	38	797	0	1072
9a6e359d-a572-4e95-86f9-e3ff7a259e55	Aedes aegypti totivirus isolate CMS002_017a_SAND segment RNA2 genomic sequence	2603435	MW434937.1	86.364	506	57	6	3	501	1484	984	3.41e-151	542
c115c6a4-c96a-4abc-9956-2d7c16a335b1	Aedes aegypti totivirus strain 2017-PB-AAF-5 hypothetical protein, capsid (orf1), and RNA-dependent RNA polymerase (orf2) genes, complete cds	2603435	MN053731.1	93.364	648	29	10	1	641	7269	7909	0	946
5f2275a1-924a-4e62-b0f7-c09a7483b2f8	MAG TPA_asm: Caudoviricetes sp. isolate ctxsx2, partial genome	2832643	BK037479.1	77.489	231	35	14	8	227	2040	1816	2.9e-25	122
30f8c2a4-4526-431d-b9e1-1ef241a21f87	Aedes aegypti totivirus isolate BR59AP capsid protein-like gene, partial sequence	2603435	ON751778.1	96.895	773	10	12	1	762	1507	2276	0	1282
8c605d23-ad95-4732-82da-8e140024367a	Aedes aegypti totivirus isolate CMS002_017a_SAND segment RNA1 genomic sequence	2603435	MW434943.1	86.547	1509	119	61	50	1500	4717	6199	0	1585
37fad01c-bf92-480a-9dec-f88eec706512	Aedes aegypti totivirus isolate BR59AP capsid protein-like gene, partial sequence	2603435	ON751778.1	93.994	999	24	22	3	969	3401	2407	0	1480
34a3e489-7272-4cee-9980-5c2b4fe0386d	Aedes aegypti totivirus isolate BR59AP capsid protein-like gene, partial sequence	2603435	ON751778.1	95.922	613	14	8	8	610	5114	4503	0	983
9fb34909-189b-4ac2-8304-f4bc6062f2f4	Aedes aegypti totivirus isolate CMS002_017c_SAND segment RNA2 genomic sequence	2603435	MW434939.1	85.56	277	34	3	14	287	1476	1203	3.77e-74	285
fe0238cc-14e8-488b-b52b-174eb9a791ab	Aedes aegypti totivirus strain 2017-PB-AAM-5/1 hypothetical protein, capsid (orf1), and RNA-dependent RNA polymerase (orf2) genes, complete cds	2603435	MN053726.1	82.902	1585	170	79	1	1523	1747	202	0	1332
e1e90b98-a763-4c17-863f-c1a0a11d570a	Aedes aegypti totivirus strain 2017-PB-AAF-5 hypothetical protein, capsid (orf1), and RNA-dependent RNA polymerase (orf2) genes, complete cds	2603435	MN053731.1	90.621	853	66	13	1	846	1485	640	0	1120
c1dd5bdd-2f0e-40a5-9180-3190f83b36f8	Aedes aegypti totivirus isolate BR59AP capsid protein-like gene, partial sequence	2603435	ON751778.1	89.18	573	30	23	4	569	4134	4681	0	688
0995765a-c25a-406e-a9d1-6534c330bdec	Aedes aegypti totivirus strain 2017-PB-AAM-5/1 hypothetical protein, capsid (orf1), and RNA-dependent RNA polymerase (orf2) genes, complete cds	2603435	MN053726.1	86.513	608	62	17	8	599	1743	1140	0	651
54437dde-09fc-4852-a8d8-e0a2e8dffdbf	Aedes aegypti totivirus strain 2017-PB-AAM-5/1 hypothetical protein, capsid (orf1), and RNA-dependent RNA polymerase (orf2) genes, complete cds	2603435	MN053726.1	93.103	232	11	5	1	229	638	867	6.82e-90	335
a17f402c-5caa-477f-bd13-ad0e9f16230a	Aedes aegypti totivirus isolate CMS002_017c_SAND segment RNA2 genomic sequence	2603435	MW434939.1	89.046	283	27	3	5	286	1398	1677	6.72e-93	348
1df8d3dd-dd58-4210-9ef3-e2a92fe02597	Aedes aegypti totivirus strain 2017-PB-AAM-5/1 hypothetical protein, capsid (orf1), and RNA-dependent RNA polymerase (orf2) genes, complete cds	2603435	MN053726.1	85.489	317	18	17	14	309	797	488	7.21e-81	305
e7a16010-f1db-4faf-99de-b87b75ba093d	Aedes aegypti totivirus strain 2017-PB-AAM-5/1 hypothetical protein, capsid (orf1), and RNA-dependent RNA polymerase (orf2) genes, complete cds	2603435	MN053726.1	89.962	1046	69	17	1	1016	33	1072	0	1317
bc3b9efc-2b84-4551-b037-f014d4ae106d	Aedes aegypti totivirus strain 2017-Ab-AAM-1-2/1 hypothetical protein, capsid (orf1), and RNA-dependent RNA polymerase (orf2) genes, complete cds	2603435	MN053723.1	95.361	194	3	3	52	241	1915	1724	1.96e-80	303
2c5d0b61-95b2-40ef-9542-f03f07b509d4	Aedes aegypti toti-like virus strain 2017-Ab-AAF-1-5 capsid (orf1) and RNA-dependent RNA polymerase (orf2) genes, complete cds	2607731	MN053721.1	88.406	207	13	7	1	203	329	130	5.55e-61	239
3b558a56-c3d4-43ef-9716-40cf19546cfe	Aedes aegypti totivirus strain 2017-PB-AAF-1-4/1 hypothetical protein, capsid (orf1), and RNA-dependent RNA polymerase (orf2) genes, complete cds	2603435	MN053734.1	88.297	863	75	19	7	853	649	1501	0	1011
f27d74ee-7458-4377-9fd2-87f041792a48	Aedes aegypti toti-like virus strain 2017-PB-AAM-5 capsid (orf1) and RNA-dependent RNA polymerase (orf2) genes, complete cds	2607731	MN053720.1	87.416	445	30	20	12	440	124	558	9.75e-136	488
045eb8ac-dad3-4d1d-bf46-85fbce35a3c9	Aedes aegypti totivirus isolate BR59AP capsid protein-like gene, partial sequence	2603435	ON751778.1	87.758	629	31	38	7	612	4584	3979	0	695
ab7c8fac-3141-4966-8973-53c65b968aeb	Aedes aegypti totivirus strain 2017-PB-AAF-1-4/1 hypothetical protein, capsid (orf1), and RNA-dependent RNA polymerase (orf2) genes, complete cds	2603435	MN053734.1	90.939	916	73	10	2	913	1411	502	0	1223
da1a2ec1-229b-4370-92bd-146a126447da	Aedes aegypti totivirus isolate BR59AP capsid protein-like gene, partial sequence	2603435	ON751778.1	96.211	871	19	11	1	859	16	884	0	1413
e3a76a65-7c55-4235-a1b0-c9c7c9eeb3fa	Aedes aegypti totivirus strain 2017-PB-AAM-5/1 hypothetical protein, capsid (orf1), and RNA-dependent RNA polymerase (orf2) genes, complete cds	2603435	MN053726.1	90.798	1478	111	17	2	1463	1497	29	0	1953
973436d1-4bc2-4840-9aef-3fb7862f4e4d	MAG TPA_asm: Caudoviricetes sp. isolate ctxsx2, partial genome	2832643	BK037479.1	77.155	232	32	17	3	222	2044	1822	4.26e-23	115
693bfc16-5188-47e0-87e9-fa2d28d68977	Aedes aegypti totivirus isolate BR59AP capsid protein-like gene, partial sequence	2603435	ON751778.1	95.426	634	14	13	4	628	1453	826	0	996
b4164a3f-f996-4799-b426-28df58442776	Aedes aegypti totivirus strain 2017-PB-AAF-1-4/1 hypothetical protein, capsid (orf1), and RNA-dependent RNA polymerase (orf2) genes, complete cds	2603435	MN053734.1	89.118	873	72	19	4	864	649	1510	0	1064
6cd11fe6-753a-4c5e-9a80-816071da8cd0	Aedes aegypti totivirus strain 2017-PB-AAF-1-4/1 hypothetical protein, capsid (orf1), and RNA-dependent RNA polymerase (orf2) genes, complete cds	2603435	MN053734.1	89.282	905	78	13	10	904	606	1501	0	1116
02cee426-ad40-4328-8b4f-09233d9e7b73	Aedes aegypti totivirus strain 2017-PB-AAF-1-4/1 hypothetical protein, capsid (orf1), and RNA-dependent RNA polymerase (orf2) genes, complete cds	2603435	MN053734.1	89.727	915	74	14	1	906	520	1423	0	1151
5e0dd268-88e3-4f64-9754-4deb7b3c5c02	Aedes aegypti totivirus isolate BR59AP capsid protein-like gene, partial sequence	2603435	ON751778.1	97.717	438	5	2	3	435	5109	5546	0	749
114b2e90-fc91-4155-a7b1-d203d1b794ba	Aedes aegypti totivirus strain 2017-PB-AAM-5/1 hypothetical protein, capsid (orf1), and RNA-dependent RNA polymerase (orf2) genes, complete cds	2603435	MN053726.1	88.646	1735	153	32	1	1714	33	1744	0	2073
2eca7314-3c92-4808-9e7c-39a398148320	Aedes aegypti totivirus strain 2017-PB-AAF-1-4/1 hypothetical protein, capsid (orf1), and RNA-dependent RNA polymerase (orf2) genes, complete cds	2603435	MN053734.1	87.847	864	82	19	9	860	1501	649	0	992
1f3ebfb8-ebaf-4c60-92ad-bc7a823760b1	Aedes aegypti totivirus isolate BR59AP capsid protein-like gene, partial sequence	2603435	ON751778.1	97.079	890	10	12	3	884	2810	3691	0	1485
f36b4649-d945-4b74-b5fe-04854b32c23c	Aedes aegypti totivirus isolate BR59AP capsid protein-like gene, partial sequence	2603435	ON751778.1	97.297	407	4	6	1	402	2286	2690	0	684
c45d53ff-ad3e-46f8-885b-01e9ab6d7c6c	Aedes aegypti totivirus strain 2017-PB-AAM-5/1 hypothetical protein, capsid (orf1), and RNA-dependent RNA polymerase (orf2) genes, complete cds	2603435	MN053726.1	85.533	629	49	25	1	601	209	823	4.59e-175	619
68b68a94-5f4e-4fff-86b6-0828638c07b4	Aedes aegypti totivirus strain 2017-PB-AAM-5/1 hypothetical protein, capsid (orf1), and RNA-dependent RNA polymerase (orf2) genes, complete cds	2603435	MN053726.1	86.087	345	36	9	12	346	595	937	1.72e-97	361
b9cc8944-5022-4b7e-8efa-92f8c6b228d3	Aedes aegypti totivirus isolate CMS002_017b_SAND segment RNA2 genomic sequence	2603435	MW434938.1	89.607	356	30	6	5	355	1739	1386	1.9e-122	446
d5407571-93c4-421f-94af-fa73fd236545	Aedes aegypti totivirus isolate CMS002_017b_SAND segment RNA2 genomic sequence	2603435	MW434938.1	88.783	1150	94	28	7	1132	1896	758	0	1376
de2f14ad-755d-46c2-8871-62bd79c7065b	Aedes aegypti totivirus isolate CMS002_017a_SAND segment RNA2 genomic sequence	2603435	MW434937.1	87.627	1277	120	22	7	1267	1734	480	0	1448
216e0533-caea-496b-8df7-0bf0d21097b8	Aedes aegypti totivirus isolate BR59AP capsid protein-like gene, partial sequence	2603435	ON751778.1	93.62	1442	58	27	136	1561	1	1424	0	2122
1b10d10f-8fc1-4511-96a7-b296374880c1	Aedes aegypti totivirus isolate BR59AP capsid protein-like gene, partial sequence	2603435	ON751778.1	96.753	462	6	5	4	461	5311	4855	0	761
19e97733-574f-4e14-b237-f8fe1bf9914e	Humaita-Tubiacanga virus isolate Rio segment RNA-dependent RNA polymerase replicase gene, complete cds	1670677	KR003801.1	95.449	835	17	19	1	822	173	999	0	1312
1c47232a-6cf2-4d2c-a79d-03e0c196c0d0	Aedes aegypti totivirus strain 2017-PB-AAF-5 hypothetical protein, capsid (orf1), and RNA-dependent RNA polymerase (orf2) genes, complete cds	2603435	MN053731.1	85.969	1176	124	33	5	1155	1744	585	0	1219
ab732084-d473-4812-ae60-b992b1446a70	Aedes aegypti totivirus strain 2017-PB-AAM-5/2 hypothetical protein and capsid (orf1) genes, complete cds; and RNA-dependent RNA polymerase (orf2) gene, partial cds	2603435	MN053727.1	90.604	298	23	5	2	296	1083	788	1.83e-106	390
4e82a607-da0e-4c1c-8ca8-6bb51f244a86	Aedes aegypti totivirus strain 2017-PB-AAM-5/2 hypothetical protein and capsid (orf1) genes, complete cds; and RNA-dependent RNA polymerase (orf2) gene, partial cds	2603435	MN053727.1	85.085	295	28	12	16	298	1222	932	2.6e-75	287
08eb1993-d013-4377-aff2-cab576495b4b	Aedes aegypti totivirus isolate BR59AP capsid protein-like gene, partial sequence	2603435	ON751778.1	98.125	320	5	1	1	319	1996	2315	7.51e-156	556
10f0f375-08c5-4986-88b4-83c5ede4e7e9	Aedes aegypti totivirus strain 2017-PB-AAF-5 hypothetical protein, capsid (orf1), and RNA-dependent RNA polymerase (orf2) genes, complete cds	2603435	MN053731.1	88.604	1211	101	30	2	1195	1913	723	0	1437
5bd4923f-7288-45e1-bde3-7ac3895c6c8b	MAG TPA_asm: Caudoviricetes sp. isolate ctXtQ2, partial genome	2832643	BK022108.1	99.458	369	2	0	316	684	27034	27402	0	671
86cab84d-a9bd-4b59-acf2-9988a8673baf	Aedes aegypti totivirus strain 2017-PB-AAF-5 hypothetical protein, capsid (orf1), and RNA-dependent RNA polymerase (orf2) genes, complete cds	2603435	MN053731.1	88.612	562	46	13	1	552	1197	644	0	667
1f94922f-435b-40f1-8347-de5f9c2e9e53	Aedes aegypti totivirus isolate BR59AP capsid protein-like gene, partial sequence	2603435	ON751778.1	96.267	1286	24	20	4	1275	2228	3503	0	2087
71aac7d6-2647-46e9-81fb-a90b3855992f	Aedes aegypti totivirus isolate BR59AP capsid protein-like gene, partial sequence	2603435	ON751778.1	94.413	698	14	16	3	684	3581	4269	0	1051
990acd86-50ad-4edc-ab3f-f1358b5f000e	Aedes aegypti totivirus isolate BR59AP capsid protein-like gene, partial sequence	2603435	ON751778.1	94.186	774	22	18	9	766	4254	3488	0	1160
6197a78c-6d20-4154-8762-6b7529c0259a	Aedes aegypti totivirus strain 2017-PB-AAM-5/2 hypothetical protein and capsid (orf1) genes, complete cds; and RNA-dependent RNA polymerase (orf2) gene, partial cds	2603435	MN053727.1	81.94	299	29	17	26	306	1423	1714	5e-58	230
e29ec044-0d1d-46e2-81cc-62450e358895	Aedes aegypti totivirus strain 2017-PB-AAM-5/1 hypothetical protein, capsid (orf1), and RNA-dependent RNA polymerase (orf2) genes, complete cds	2603435	MN053726.1	87.774	638	55	17	4	621	570	1204	0	725
c7ee6464-7a9e-4bf9-95e9-2ac15a38e828	Aedes aegypti totivirus strain 2017-PB-AAF-5 hypothetical protein, capsid (orf1), and RNA-dependent RNA polymerase (orf2) genes, complete cds	2603435	MN053731.1	88.272	1117	100	21	1	1098	1744	640	0	1308
51f3e1d3-c1da-4b91-8f79-e31b432bddc8	Aedes aegypti totivirus strain 2017-PB-AAM-5/1 hypothetical protein, capsid (orf1), and RNA-dependent RNA polymerase (orf2) genes, complete cds	2603435	MN053726.1	88.243	1480	113	42	4	1447	1490	36	0	1712
4039fd31-a46f-4825-b649-f32c2ea83ca3	Aedes aegypti totivirus strain 2017-PB-AAM-5/1 hypothetical protein, capsid (orf1), and RNA-dependent RNA polymerase (orf2) genes, complete cds	2603435	MN053726.1	91.304	621	43	9	4	617	825	209	0	837
37219710-4522-4f1b-b294-bac22344675a	Aedes aegypti totivirus isolate BR59AP capsid protein-like gene, partial sequence	2603435	ON751778.1	89.537	583	31	25	1	571	4093	4657	0	713
b57f2b5f-6390-4c3f-b352-a2bbb8438dea	Aedes aegypti totivirus isolate BR59AP capsid protein-like gene, partial sequence	2603435	ON751778.1	91.925	1709	76	43	2	1670	1998	3684	0	2335
5e468356-7d68-4951-bbe9-4fe338c61df1	Aedes aegypti totivirus isolate BR59AP capsid protein-like gene, partial sequence	2603435	ON751778.1	95.227	440	8	8	2	432	4712	5147	0	684
f8dea552-09b2-49f9-95a8-e42cf44b56f6	Aedes aegypti totivirus isolate BR59AP capsid protein-like gene, partial sequence	2603435	ON751778.1	93.906	722	14	17	4	709	2276	1569	0	1062
e1834d15-6e4f-43e2-9efc-247be8523d3a	Aedes aegypti totivirus strain 2017-PB-AAM-5/1 hypothetical protein, capsid (orf1), and RNA-dependent RNA polymerase (orf2) genes, complete cds	2603435	MN053726.1	95.767	189	7	1	1	188	827	639	1.9e-80	303
81e33168-b8f1-40c0-ad32-40316b15c2fd	Aedes aegypti totivirus isolate BR59AP capsid protein-like gene, partial sequence	2603435	ON751778.1	87.469	1229	62	57	3	1156	1326	115	0	1332
0c7c2830-2116-43d5-ab37-9f2bdf07cd68	Aedes aegypti totivirus strain 2017-PB-AAF-1-4/1 hypothetical protein, capsid (orf1), and RNA-dependent RNA polymerase (orf2) genes, complete cds	2603435	MN053734.1	92.926	311	19	3	2	309	501	811	3.16e-124	449
4057d10c-551b-4ff4-ac0e-097785106a91	Aedes aegypti totivirus strain 2017-PB-AAF-1-4/1 hypothetical protein, capsid (orf1), and RNA-dependent RNA polymerase (orf2) genes, complete cds	2603435	MN053734.1	86.525	987	87	28	53	1023	545	1501	0	1044
1aa4c89b-6353-4125-afdf-14500a4bb2f8	Aedes aegypti totivirus isolate BR59AP capsid protein-like gene, partial sequence	2603435	ON751778.1	90.51	569	9	23	1	532	807	247	0	710
f735e8fd-829e-48eb-b218-f0949b273533	Aedes aegypti totivirus strain 2017-PB-AAF-1-4/1 hypothetical protein, capsid (orf1), and RNA-dependent RNA polymerase (orf2) genes, complete cds	2603435	MN053734.1	92.857	224	7	6	2	217	1877	1655	2.25e-84	316
a4d4fa4a-e703-40d5-a301-0c6e0fbdeb10	Aedes aegypti totivirus isolate BR59AP capsid protein-like gene, partial sequence	2603435	ON751778.1	95.943	493	10	7	3	489	2406	2894	0	791
b267cd26-51f1-4110-8792-9897ee1e3f23	Aedes aegypti totivirus isolate BR59AP capsid protein-like gene, partial sequence	2603435	ON751778.1	99.153	118	1	0	4	121	1925	2042	9.97e-53	213
6d2d4d4e-654d-4dc2-b153-d66bfdfb3021	Aedes aegypti totivirus isolate BR59AP capsid protein-like gene, partial sequence	2603435	ON751778.1	88.618	246	9	13	6	237	3805	4045	3.63e-73	281
2b18fa5e-b931-49e8-a475-6fbb932cb3be	Aedes aegypti totivirus strain 2017-PB-AAF-1-4/1 hypothetical protein, capsid (orf1), and RNA-dependent RNA polymerase (orf2) genes, complete cds	2603435	MN053734.1	89.847	847	71	14	3	840	649	1489	0	1074
4098fe9a-4eae-4a9b-a734-02b9e90f8649	Aedes aegypti totivirus strain 2017-Ab-AAM-1-2/1 hypothetical protein, capsid (orf1), and RNA-dependent RNA polymerase (orf2) genes, complete cds	2603435	MN053723.1	89.662	474	25	15	4	464	16	478	4.67e-164	582
48270091-23c9-4a1b-9391-a6f65ffff05f	Aedes aegypti totivirus strain 2017-PB-AAM-5/1 hypothetical protein, capsid (orf1), and RNA-dependent RNA polymerase (orf2) genes, complete cds	2603435	MN053726.1	88.151	1190	90	41	1	1166	1191	29	0	1369
7ec718f3-43b3-49ed-90a8-224447018e99	Aedes aegypti totivirus isolate CMS002_017b_SAND segment RNA2 genomic sequence	2603435	MW434938.1	90.094	636	48	12	3	632	419	1045	0	811
365fc1c7-b20b-41e7-8e03-4837fc3842b8	Aedes aegypti totivirus strain 2017-Ab-AAM-1-2/1 hypothetical protein, capsid (orf1), and RNA-dependent RNA polymerase (orf2) genes, complete cds	2603435	MN053723.1	91.563	806	49	15	8	798	826	25	0	1094
30cb9f4a-82f2-4b44-ab6a-34f9fdf54007	Aedes aegypti totivirus strain 2017-PB-AAM-5/1 hypothetical protein, capsid (orf1), and RNA-dependent RNA polymerase (orf2) genes, complete cds	2603435	MN053726.1	88.849	278	18	10	2	268	487	762	3.86e-88	329
faead20c-d850-406f-acb5-6a9163390892	Aedes aegypti totivirus strain 2017-Ab-AAM-5 hypothetical protein, capsid (orf1), and RNA-dependent RNA polymerase (orf2) genes, complete cds	2603435	MN053725.1	88.18	643	37	24	5	622	684	56	0	730
bac83e4b-9ce8-4438-9513-b1d18881804b	Aedes aegypti totivirus strain 2017-PB-AAF-1-4/1 hypothetical protein, capsid (orf1), and RNA-dependent RNA polymerase (orf2) genes, complete cds	2603435	MN053734.1	90.711	1012	86	8	3	1012	1505	500	0	1341
6975b2a5-469c-473c-ba7c-b5d78273d1a3	Aedes aegypti totivirus strain 2017-PB-AAF-5 hypothetical protein, capsid (orf1), and RNA-dependent RNA polymerase (orf2) genes, complete cds	2603435	MN053731.1	89.704	709	51	12	2	689	1197	490	0	885
6d28cb0b-3e33-4901-adcb-1432897719f2	Aedes aegypti totivirus isolate BR59AP capsid protein-like gene, partial sequence	2603435	ON751778.1	86.332	578	37	28	3	543	2077	1505	3.63e-166	592
23341728-247c-4fa6-a79a-20eb64973e3a	Aedes aegypti totivirus strain 2017-PB-AAF-1-4/1 hypothetical protein, capsid (orf1), and RNA-dependent RNA polymerase (orf2) genes, complete cds	2603435	MN053734.1	90.289	1071	90	9	7	1068	1501	436	0	1389
5fb2e75d-d51c-4f30-bd78-a81b452a8891	Aedes aegypti totivirus isolate BR59AP capsid protein-like gene, partial sequence	2603435	ON751778.1	91.291	999	31	35	1	954	4023	5010	0	1314
c016dc46-c201-40ca-9ecd-17c10d718236	Aedes aegypti totivirus isolate BR59AP capsid protein-like gene, partial sequence	2603435	ON751778.1	97.38	229	4	2	10	236	3698	3470	2.05e-105	388
e0b2ef06-9bc6-45f5-8394-80525ed9b585	Aedes aegypti totivirus isolate BR59AP capsid protein-like gene, partial sequence	2603435	ON751778.1	97.28	478	8	3	1	474	2916	2440	0	806
43d73e9f-5624-4237-abb2-b2cca75ea167	Aedes aegypti totivirus strain 2017-PB-AAF-1-4/1 hypothetical protein, capsid (orf1), and RNA-dependent RNA polymerase (orf2) genes, complete cds	2603435	MN053734.1	86.269	386	43	6	42	418	1507	1123	2.05e-112	411
1af100d1-eb4c-4ef7-95a5-3906f66af5b5	Aedes aegypti totivirus strain 2017-PB-AAF-1-4/1 hypothetical protein, capsid (orf1), and RNA-dependent RNA polymerase (orf2) genes, complete cds	2603435	MN053734.1	89.098	532	49	6	54	579	1506	978	0	652
ca1eccaf-9aa3-4a4a-8ffd-7f1d0133c036	Aedes aegypti totivirus strain 2017-Ab-AAM-1-2/1 hypothetical protein, capsid (orf1), and RNA-dependent RNA polymerase (orf2) genes, complete cds	2603435	MN053723.1	87.596	911	74	32	1	891	34	925	0	1020
ebb3e8f5-1653-43ab-aa97-c950631cefeb	Aedes aegypti totivirus strain 2017-PB-AAM-5/1 hypothetical protein, capsid (orf1), and RNA-dependent RNA polymerase (orf2) genes, complete cds	2603435	MN053726.1	88.184	347	26	12	1	340	489	827	3.56e-109	399
e60e3180-9c06-42b1-95d1-3af82b2d239f	Aedes aegypti totivirus strain 2017-PB-AAM-5/1 hypothetical protein, capsid (orf1), and RNA-dependent RNA polymerase (orf2) genes, complete cds	2603435	MN053726.1	93.977	797	41	6	51	842	29	823	0	1199
d85976b0-43e6-42a7-b604-af1c729c394d	Aedes aegypti totivirus strain 2017-Ab-AAM-1-2/1 hypothetical protein, capsid (orf1), and RNA-dependent RNA polymerase (orf2) genes, complete cds	2603435	MN053723.1	98.324	179	3	0	1	179	1724	1902	8.93e-84	315
2feb519e-20a2-499b-b199-6156d77e2528	Aedes aegypti totivirus strain 2017-PB-AAM-5/2 hypothetical protein and capsid (orf1) genes, complete cds; and RNA-dependent RNA polymerase (orf2) gene, partial cds	2603435	MN053727.1	91.344	439	30	7	1	435	1437	1871	2.14e-167	593
402d26e4-dcab-45c6-bac3-28c561575f86	Aedes aegypti totivirus strain 2017-PB-AAF-5 hypothetical protein, capsid (orf1), and RNA-dependent RNA polymerase (orf2) genes, complete cds	2603435	MN053731.1	90.184	815	59	16	3	804	1194	388	0	1042
44a2f8f8-9629-4bcf-be69-041b72b81e41	Aedes aegypti totivirus isolate BR59AP capsid protein-like gene, partial sequence	2603435	ON751778.1	94.06	1027	30	26	3	1011	218	1231	0	1530
2a1ed57c-6658-4880-b00b-8cef75ba08a7	Aedes aegypti totivirus isolate BR59AP capsid protein-like gene, partial sequence	2603435	ON751778.1	97.97	394	4	4	5	397	3688	3298	0	680
7cb8e4e4-3db8-4529-ab9e-be15d7acd91a	Humaita-Tubiacanga virus isolate Rio segment RNA-dependent RNA polymerase replicase gene, complete cds	1670677	KR003801.1	96.11	437	10	6	31	461	2096	1661	0	706
34405ed9-df27-49ee-b7b8-4fb4bd5c995f	Aedes aegypti totivirus isolate BR59AP capsid protein-like gene, partial sequence	2603435	ON751778.1	91.068	515	31	15	3	508	4691	4183	0	684
ebc438d2-4ef8-4739-8722-89aabf98ace5	Aedes aegypti totivirus strain 2017-PB-AAF-1-4/1 hypothetical protein, capsid (orf1), and RNA-dependent RNA polymerase (orf2) genes, complete cds	2603435	MN053734.1	90.695	892	73	7	3	887	1505	617	0	1179
c57c42d8-9420-4fdc-92f4-b725cb56277d	Aedes aegypti totivirus isolate BR59AP capsid protein-like gene, partial sequence	2603435	ON751778.1	92.079	1578	57	50	1	1536	1396	2947	0	2159
01111a4c-1ea6-41b4-b7df-75a1fd6edfd6	Aedes aegypti totivirus isolate BR59AP capsid protein-like gene, partial sequence	2603435	ON751778.1	92.308	1339	46	39	1	1314	4266	2960	0	1851
72659b51-5937-4a3e-962a-4a422e36de78	Aedes aegypti totivirus isolate CMS002_017a_SAND segment RNA2 genomic sequence	2603435	MW434937.1	83.118	1315	141	63	39	1301	195	1480	0	1123
0cb46532-2fd3-4bfc-92ab-c867f14e1b7e	Aedes aegypti totivirus isolate BR59AP capsid protein-like gene, partial sequence	2603435	ON751778.1	96.208	501	10	7	2	498	1245	1740	0	811
f0d12ea9-7b00-41b4-8bf7-b7bbe7c05041	Humaita-Tubiacanga virus isolate Rio segment RNA-dependent RNA polymerase replicase gene, complete cds	1670677	KR003801.1	94.494	890	24	20	1	867	1900	2787	0	1349
dfd89e12-2f47-40a1-9306-0cad9eba5600	Aedes aegypti totivirus strain 2017-PB-AAF-5 hypothetical protein, capsid (orf1), and RNA-dependent RNA polymerase (orf2) genes, complete cds	2603435	MN053731.1	85.596	965	97	28	3	937	796	1748	0	974
d6f37208-f0ab-46e4-a281-0ad2e732ea7b	Aedes aegypti totivirus strain 2017-PB-AAF-1-4/1 hypothetical protein, capsid (orf1), and RNA-dependent RNA polymerase (orf2) genes, complete cds	2603435	MN053734.1	94.737	114	6	0	121	234	1646	1759	1.2e-42	178
bc7ed90b-9747-4f61-8641-66ba29066991	Aedes aegypti totivirus strain 2017-Ab-AAM-1-2/1 hypothetical protein, capsid (orf1), and RNA-dependent RNA polymerase (orf2) genes, complete cds	2603435	MN053723.1	91.992	512	26	13	1	504	211	715	0	704
3c25a9a6-4dca-4939-b9e2-c78bf5a114d0	Aedes aegypti totivirus strain 2017-PB-AAM-5/1 hypothetical protein, capsid (orf1), and RNA-dependent RNA polymerase (orf2) genes, complete cds	2603435	MN053726.1	91.059	973	71	14	1	960	209	1178	0	1301
2298539c-4f24-4940-8cfc-c214fb6d7d5c	Aedes aegypti totivirus strain 2017-PB-AAM-5/1 hypothetical protein, capsid (orf1), and RNA-dependent RNA polymerase (orf2) genes, complete cds	2603435	MN053726.1	87.922	770	52	34	11	761	811	64	0	869
5a67f609-e652-44db-a1ad-d206e2654549	Aedes aegypti totivirus strain 2017-PB-AAM-5/1 hypothetical protein, capsid (orf1), and RNA-dependent RNA polymerase (orf2) genes, complete cds	2603435	MN053726.1	88.14	1661	155	30	33	1664	1808	161	0	1938
a3bf1c26-ddf0-4302-98f0-8513c391d0f2	Aedes aegypti totivirus strain 2017-PB-AAF-1-4/1 hypothetical protein, capsid (orf1), and RNA-dependent RNA polymerase (orf2) genes, complete cds	2603435	MN053734.1	85.697	839	85	31	5	820	502	1328	0	852
45eef576-79d1-474d-baf8-11007d6e5f25	Aedes aegypti totivirus isolate CMS002_017a_SAND segment RNA2 genomic sequence	2603435	MW434937.1	89.329	1387	114	26	7	1371	1735	361	0	1711
a354d4da-ad92-4e8b-b2f5-47ce42d19e34	MAG TPA_asm: Caudoviricetes sp. isolate ctxsx2, partial genome	2832643	BK037479.1	77.551	245	36	16	4	236	2053	1816	1.5e-27	130
26489129-2a3f-4a1d-8c39-6797be2225ef	Aedes aegypti totivirus strain 2017-PB-AAF-1-4/1 hypothetical protein, capsid (orf1), and RNA-dependent RNA polymerase (orf2) genes, complete cds	2603435	MN053734.1	88.055	879	82	17	7	877	1501	638	0	1020
9753e6da-5813-40f8-8811-699478330e46	Aedes aegypti totivirus strain 2017-PB-AAM-5/1 hypothetical protein, capsid (orf1), and RNA-dependent RNA polymerase (orf2) genes, complete cds	2603435	MN053726.1	89.346	1117	100	16	4	1111	1748	642	0	1386
30c051cc-d44c-4ee5-a38f-951f1275a9e2	Aedes aegypti totivirus strain 2017-PB-AAF-1-4/1 hypothetical protein, capsid (orf1), and RNA-dependent RNA polymerase (orf2) genes, complete cds	2603435	MN053734.1	90.444	900	74	9	21	909	609	1507	0	1175
71f497a5-178f-47b8-b21c-b65f47d2eee9	Aedes aegypti totivirus strain 2017-PB-AAM-5/2 hypothetical protein and capsid (orf1) genes, complete cds; and RNA-dependent RNA polymerase (orf2) gene, partial cds	2603435	MN053727.1	89.785	372	22	9	13	374	490	125	5.15e-128	462
e0aad65e-7095-4c81-a452-5542ce64b873	Aedes aegypti totivirus strain 2017-PB-AAM-5/1 hypothetical protein, capsid (orf1), and RNA-dependent RNA polymerase (orf2) genes, complete cds	2603435	MN053726.1	88.728	621	54	12	1	607	210	828	0	745
e1d9f886-9f95-4f75-8285-f96fd43e5792	Aedes aegypti totivirus strain 2017-PB-AAM-5/1 hypothetical protein, capsid (orf1), and RNA-dependent RNA polymerase (orf2) genes, complete cds	2603435	MN053726.1	88.957	1458	120	34	8	1434	1480	33	0	1762
8aac2f00-e3b9-4232-ab60-d59ecaaf6b32	Aedes aegypti totivirus strain 2017-PB-AAF-1-4/1 hypothetical protein, capsid (orf1), and RNA-dependent RNA polymerase (orf2) genes, complete cds	2603435	MN053734.1	90.097	515	35	8	1	503	328	838	0	654
ea3786f9-706e-4f39-abf5-4a246d523794	Aedes aegypti totivirus strain 2017-Ab-AAM-1-2/1 hypothetical protein, capsid (orf1), and RNA-dependent RNA polymerase (orf2) genes, complete cds	2603435	MN053723.1	91.377	777	48	14	1	769	803	38	0	1046
e974c5b1-6e7c-47fb-ba44-cc2b5eb6bbc5	Aedes aegypti totivirus isolate BR59AP capsid protein-like gene, partial sequence	2603435	ON751778.1	95.05	2020	53	35	2	1990	5502	3499	0	3133
b0c567b5-decc-4c39-83ae-ad83e5edbc87	Aedes aegypti totivirus strain 2017-PB-AAF-1-4/1 hypothetical protein, capsid (orf1), and RNA-dependent RNA polymerase (orf2) genes, complete cds	2603435	MN053734.1	86.66	1012	99	28	4	987	1508	505	0	1088
facc0e87-a2a8-417b-a4b9-df874d6de7dd	Aedes aegypti totivirus strain 2017-PB-AAF-1-4/1 hypothetical protein, capsid (orf1), and RNA-dependent RNA polymerase (orf2) genes, complete cds	2603435	MN053734.1	88.158	1292	115	28	13	1280	228	1505	0	1504
a1f8a6a3-ed25-4535-a020-d85fd22db886	Aedes aegypti totivirus strain 2017-PB-AAF-1-4/1 hypothetical protein, capsid (orf1), and RNA-dependent RNA polymerase (orf2) genes, complete cds	2603435	MN053734.1	86.057	875	85	33	5	864	649	1501	0	905
0bfec7da-42cb-4fe7-a4f6-5bf24b177f72	Aedes aegypti totivirus strain 2017-PB-AAF-1-4/1 hypothetical protein, capsid (orf1), and RNA-dependent RNA polymerase (orf2) genes, complete cds	2603435	MN053734.1	84.679	1214	123	49	13	1189	242	1429	0	1153
b96b82be-f37f-4624-8e4a-1a175bf14ae0	Aedes aegypti totivirus strain 2017-PB-AAM-5/1 hypothetical protein, capsid (orf1), and RNA-dependent RNA polymerase (orf2) genes, complete cds	2603435	MN053726.1	91.374	626	46	7	8	630	822	202	0	850
224e3cc5-2659-44e4-974b-caffc3360088	Aedes aegypti totivirus isolate BR59AP capsid protein-like gene, partial sequence	2603435	ON751778.1	93.034	445	18	9	1	437	5105	5544	3.99e-180	638
9813d501-3556-4206-b1fe-87934037cd94	Aedes aegypti totivirus strain 2017-PB-AAF-1-4/1 hypothetical protein, capsid (orf1), and RNA-dependent RNA polymerase (orf2) genes, complete cds	2603435	MN053734.1	95.89	146	5	1	5	150	1735	1879	4.15e-60	235
bf300c30-1c83-49d4-a41d-115955559654	Aedes aegypti totivirus isolate CMS002_017c_SAND segment RNA2 genomic sequence	2603435	MW434939.1	86.517	356	33	11	5	352	1741	1393	7.03e-102	377
a31f6015-5f2d-4f15-bfa9-90d43f4d8e4a	Aedes aegypti totivirus isolate BR59AP capsid protein-like gene, partial sequence	2603435	ON751778.1	93.986	582	18	14	2	569	2084	1506	0	865
59d9ed1e-8c8d-46cd-8efe-e760abcd26a9	Aedes aegypti toti-like virus strain 2017-Ab-AAF-1-5 capsid (orf1) and RNA-dependent RNA polymerase (orf2) genes, complete cds	2607731	MN053721.1	90.964	166	11	4	28	189	6996	7161	1.53e-55	220
20f301f5-e970-4f54-b838-fb1952f485b4	Aedes aegypti totivirus isolate BR59AP capsid protein-like gene, partial sequence	2603435	ON751778.1	96.364	275	5	2	6	280	1303	1572	4.08e-123	448
92e6b68c-69f2-4c64-82d6-67dc4f815ba6	Aedes aegypti totivirus isolate BR59AP capsid protein-like gene, partial sequence	2603435	ON751778.1	96.635	208	4	2	2	206	1803	2010	1.38e-91	342
258f3f07-61bc-449e-be2e-66c8f1ae6336	Aedes aegypti totivirus strain 2017-PB-AAF-1-4/1 hypothetical protein, capsid (orf1), and RNA-dependent RNA polymerase (orf2) genes, complete cds	2603435	MN053734.1	89.087	1008	91	16	2	997	501	1501	0	1234
f20274ae-7cab-482b-ba91-659e4ff3f52b	Aedes aegypti totivirus isolate BR59AP capsid protein-like gene, partial sequence	2603435	ON751778.1	97.125	800	9	7	4	796	4293	5085	0	1338
dd6e9707-f165-4948-87ba-263ecbffd2ab	Aedes aegypti totivirus strain 2017-PB-AAF-1-4/1 hypothetical protein, capsid (orf1), and RNA-dependent RNA polymerase (orf2) genes, complete cds	2603435	MN053734.1	90.169	295	21	6	5	296	580	291	1.44e-102	377
5297281e-dcd3-4d8f-afbb-297b27e7b8cd	Aedes aegypti totivirus strain 2017-PB-AAM-5/2 hypothetical protein and capsid (orf1) genes, complete cds; and RNA-dependent RNA polymerase (orf2) gene, partial cds	2603435	MN053727.1	85.246	793	70	31	6	777	797	31	0	773
40ef9d6d-79cd-4c45-83ad-d128dc083d3f	Aedes aegypti totivirus strain 2017-PB-AAF-5 hypothetical protein, capsid (orf1), and RNA-dependent RNA polymerase (orf2) genes, complete cds	2603435	MN053731.1	87.955	1677	139	44	1	1640	35	1685	0	1919
e818a742-c5b8-4b7a-911d-c83cc6d2c72c	Aedes aegypti totivirus isolate CMS002_017c_SAND segment RNA2 genomic sequence	2603435	MW434939.1	90.871	482	27	14	6	480	1393	1864	6.74e-178	630
d8e06069-d7f7-494f-9d21-d18155701b0a	Aedes aegypti totivirus strain 2017-PB-AAF-1-4/1 hypothetical protein, capsid (orf1), and RNA-dependent RNA polymerase (orf2) genes, complete cds	2603435	MN053734.1	88.941	850	73	16	18	853	659	1501	0	1029
5577b2a5-388d-43bf-a750-f24b5f80deb3	Aedes aegypti totivirus strain 2017-Ab-AAM-1-2/1 hypothetical protein, capsid (orf1), and RNA-dependent RNA polymerase (orf2) genes, complete cds	2603435	MN053723.1	85.26	787	66	39	5	764	799	36	0	765
30c8c67a-3e2b-43e4-949a-c14073ba3181	Aedes aegypti totivirus isolate BR59AP capsid protein-like gene, partial sequence	2603435	ON751778.1	93.257	875	25	21	2	845	5746	4875	0	1258
2e702b4c-b2fd-42dd-8e43-2f66405c4987	Aedes aegypti totivirus isolate BR59AP capsid protein-like gene, partial sequence	2603435	ON751778.1	95.285	806	20	12	57	852	1	798	0	1262
905f49fe-f473-4d4b-bd0b-ce78f5d5f287	Aedes aegypti totivirus strain 2017-PB-AAM-5/2 hypothetical protein and capsid (orf1) genes, complete cds; and RNA-dependent RNA polymerase (orf2) gene, partial cds	2603435	MN053727.1	92.549	255	12	5	4	256	287	38	4.49e-97	359
720e92fc-a178-49db-a9d8-66d451e50020	Aedes aegypti totivirus strain 2017-PB-AAF-1-4/1 hypothetical protein, capsid (orf1), and RNA-dependent RNA polymerase (orf2) genes, complete cds	2603435	MN053734.1	88.551	856	75	18	3	839	1505	654	0	1016
944a3c58-203d-4c93-af02-11c2a9b598ee	Humaita-Tubiacanga virus isolate Rio segment RNA-dependent RNA polymerase replicase gene, complete cds	1670677	KR003801.1	88.592	710	36	32	5	679	2789	2090	0	821
12a3f550-a820-47bc-af96-b4c8122038dd	Aedes aegypti totivirus isolate BR59AP capsid protein-like gene, partial sequence	2603435	ON751778.1	90.219	1186	57	47	2	1148	3438	2273	0	1493
3c1c40e9-a17a-46b4-902f-1445cc70cd89	Aedes aegypti totivirus strain 2017-PB-AAM-5/1 hypothetical protein, capsid (orf1), and RNA-dependent RNA polymerase (orf2) genes, complete cds	2603435	MN053726.1	91.282	780	45	18	3	761	810	33	0	1042
dde77ff2-fed1-4ff1-9142-0cdc195ae3b5	Aedes aegypti totivirus strain 2017-PB-AAF-5 hypothetical protein, capsid (orf1), and RNA-dependent RNA polymerase (orf2) genes, complete cds	2603435	MN053731.1	88.867	512	53	3	51	560	1020	1529	2.57e-177	627
9a7786ad-4fee-408e-adfc-ec255c3eb54d	Aedes aegypti totivirus strain 2017-PB-AAF-5 hypothetical protein, capsid (orf1), and RNA-dependent RNA polymerase (orf2) genes, complete cds	2603435	MN053731.1	89.362	564	45	13	4	557	1201	643	0	695
27d53c56-bdb4-40c7-9391-1959652c75e7	Aedes aegypti totivirus isolate BR59AP capsid protein-like gene, partial sequence	2603435	ON751778.1	89.002	1182	53	50	2	1129	1249	2407	0	1391
52ff1d65-87f7-456d-a192-38b36958d394	Aedes aegypti totivirus strain 2017-PB-AAM-5/1 hypothetical protein, capsid (orf1), and RNA-dependent RNA polymerase (orf2) genes, complete cds	2603435	MN053726.1	89.323	384	33	4	3	385	1361	1737	6.98e-132	475
f5a192dd-bd85-4da2-b2ac-6d90f3e78008	Aedes aegypti toti-like virus strain 2017-PB-AAM-5 capsid (orf1) and RNA-dependent RNA polymerase (orf2) genes, complete cds	2607731	MN053720.1	88.92	352	17	14	3	336	348	1	1.91e-113	414
c1949036-a4ad-4b21-983c-e884b4b62815	Aedes aegypti totivirus strain 2017-PB-AAM-5/2 hypothetical protein and capsid (orf1) genes, complete cds; and RNA-dependent RNA polymerase (orf2) gene, partial cds	2603435	MN053727.1	87.172	1068	92	32	2	1039	1081	29	0	1171
d44c5319-e217-4692-9541-b1ec0d8d9fbf	Aedes aegypti totivirus strain 2017-Ab-AAM-1-2/1 hypothetical protein, capsid (orf1), and RNA-dependent RNA polymerase (orf2) genes, complete cds	2603435	MN053723.1	91.648	886	55	17	2	875	212	1090	0	1208
c8799528-8d07-4e97-a838-639e6610073a	MAG TPA_asm: Caudoviricetes sp. isolate ctxsx2, partial genome	2832643	BK037479.1	79.741	232	30	14	153	374	1816	2040	5.51e-34	152
5786d330-054a-4c3f-98bd-a80591187485	Aedes aegypti totivirus strain 2017-PB-AAM-5/1 hypothetical protein, capsid (orf1), and RNA-dependent RNA polymerase (orf2) genes, complete cds	2603435	MN053726.1	88.255	1456	124	33	2	1421	1484	40	0	1698
5a6934d6-2035-4a0d-a922-b0606df7f310	Aedes aegypti totivirus isolate BR59AP capsid protein-like gene, partial sequence	2603435	ON751778.1	92.958	284	9	10	2	284	3034	3307	2.07e-109	403
bdda1231-3e2e-4ea5-9fe9-c8c5eb7688af	Aedes aegypti toti-like virus strain 2017-PB-AAM-5 capsid (orf1) and RNA-dependent RNA polymerase (orf2) genes, complete cds	2607731	MN053720.1	92.513	561	19	18	4	548	677	124	0	782
a60643cf-bb6d-4b81-8d5e-55893b0b0462	Aedes aegypti totivirus isolate CMS002_017c_SAND segment RNA2 genomic sequence	2603435	MW434939.1	91.975	162	8	2	8	164	489	650	1.48e-55	222
7a6e2dcb-c254-48e7-84ea-7e83fc5f2e13	Aedes aegypti totivirus strain 2017-Ab-AAM-1-2/1 hypothetical protein, capsid (orf1), and RNA-dependent RNA polymerase (orf2) genes, complete cds	2603435	MN053723.1	88.35	824	60	24	1	794	853	36	0	957
a59c183d-5d7f-4ff7-bc92-c8b39266cf04	Aedes aegypti totivirus isolate BR59AP capsid protein-like gene, partial sequence	2603435	ON751778.1	98.044	1278	14	11	1	1270	4040	5314	0	2213
40342504-580a-43d7-8d43-c244f8882983	Aedes aegypti totivirus isolate BR59AP capsid protein-like gene, partial sequence	2603435	ON751778.1	98.174	219	1	1	8	226	5091	5306	1.19e-102	379
6f66c39b-4373-4c3b-b91a-ff82e7b26710	Aedes aegypti totivirus isolate BR59AP capsid protein-like gene, partial sequence	2603435	ON751778.1	99.113	564	0	5	3	563	3679	3118	0	1009
4dfae2d1-baed-4be8-99a0-1c85933f0d2b	Aedes aegypti totivirus isolate BR59AP capsid protein-like gene, partial sequence	2603435	ON751778.1	92.632	855	23	32	1	835	3461	4295	0	1195
4f635c97-1674-45aa-a2f2-48411bcbd935	Aedes aegypti totivirus isolate BR59AP capsid protein-like gene, partial sequence	2603435	ON751778.1	94.931	1085	29	14	5	1072	4473	5548	0	1676
ed32fbb3-b5ad-49ab-aa32-f932986d1c1f	Aedes aegypti totivirus strain 2017-PB-AAM-5/1 hypothetical protein, capsid (orf1), and RNA-dependent RNA polymerase (orf2) genes, complete cds	2603435	MN053726.1	88.736	1163	88	29	2	1130	24	1177	0	1382
ee181b13-6ae8-4b07-aeeb-1b1970a1a061	Aedes aegypti totivirus isolate BR59AP capsid protein-like gene, partial sequence	2603435	ON751778.1	93.724	717	23	17	27	726	2521	3232	0	1055
4e72e7c0-ae5a-45e1-ac52-fa6214e32424	Aedes aegypti totivirus isolate BR59AP capsid protein-like gene, partial sequence	2603435	ON751778.1	93.172	952	31	23	4	926	2287	3233	0	1367
79bb858b-c0e3-4aaf-9cce-d38b52f23bfe	Aedes aegypti totivirus strain 2017-PB-AAF-5 hypothetical protein, capsid (orf1), and RNA-dependent RNA polymerase (orf2) genes, complete cds	2603435	MN053731.1	86.462	1012	98	30	5	997	1491	500	0	1074
005e00d5-3e3b-4544-8623-7285c23162cb	Aedes aegypti totivirus strain 2017-PB-AAF-1-4/1 hypothetical protein, capsid (orf1), and RNA-dependent RNA polymerase (orf2) genes, complete cds	2603435	MN053734.1	87.342	869	83	24	1	859	650	1501	0	970
f1a567ba-3a23-4fa3-9cd4-20bc8c4fe615	Aedes aegypti totivirus isolate BR59AP capsid protein-like gene, partial sequence	2603435	ON751778.1	96.963	1284	23	12	1	1272	4260	5539	0	2141
399a7f7f-ece0-4653-8938-beec6128d5ee	Aedes aegypti totivirus isolate CMS002_017c_SAND segment RNA2 genomic sequence	2603435	MW434939.1	85.031	481	54	14	1	467	892	1368	1.36e-130	473
0c003ac1-9056-4c18-9025-a5865a5d5ff1	Aedes aegypti totivirus strain 2017-PB-AAF-1-2/2 capsid (orf1) and RNA-dependent RNA polymerase (orf2) genes, complete cds	2603435	MN053729.1	91.03	981	58	18	2	962	28	998	0	1297
3ac6ba43-565f-4651-9b93-a96d334f421a	Aedes aegypti totivirus strain 2017-PB-AAF-5 hypothetical protein, capsid (orf1), and RNA-dependent RNA polymerase (orf2) genes, complete cds	2603435	MN053731.1	88.307	1069	93	28	4	1057	494	1545	0	1253
48267f15-0999-4cf7-90e0-4a11a2154c1d	Aedes aegypti totivirus isolate CMS002_017a_SAND segment RNA2 genomic sequence	2603435	MW434937.1	84.39	615	68	21	10	600	876	1486	3.14e-162	579
a5d42303-9477-4f1f-a31d-e0dda52cacde	Aedes aegypti totivirus isolate BR59AP capsid protein-like gene, partial sequence	2603435	ON751778.1	93.062	1153	42	30	5	1129	3595	2453	0	1652
7dfbf1ac-be72-4e88-84c4-d9c2fef131c2	Aedes aegypti toti-like virus strain 2017-Ab-AAF-1-5 capsid (orf1) and RNA-dependent RNA polymerase (orf2) genes, complete cds	2607731	MN053721.1	88.525	183	12	7	72	252	274	99	4.15e-53	213
0130a8ac-81e4-499a-a8a9-9314c0b28beb	Aedes aegypti totivirus isolate BR59AP capsid protein-like gene, partial sequence	2603435	ON751778.1	95.489	798	22	11	1	792	2696	3485	0	1262
22c1a4bf-4940-4a56-a3b2-e08bfe709b62	Aedes aegypti totivirus strain 2017-PB-AAF-1-4/1 hypothetical protein, capsid (orf1), and RNA-dependent RNA polymerase (orf2) genes, complete cds	2603435	MN053734.1	89.359	827	71	13	25	843	1482	665	0	1024
3d788cd0-4861-4a31-a433-5130e18d2649	Aedes aegypti totivirus strain 2017-PB-AAM-5/2 hypothetical protein and capsid (orf1) genes, complete cds; and RNA-dependent RNA polymerase (orf2) gene, partial cds	2603435	MN053727.1	88.172	279	16	7	10	276	1497	1770	2.93e-84	316
ee7a5dd5-2508-4f16-9f99-8e797f1e0277	Aedes aegypti totivirus isolate BR59AP capsid protein-like gene, partial sequence	2603435	ON751778.1	94.561	478	9	13	2	467	2563	3035	0	723
4000543a-d7b4-4551-9a94-366ca567ad12	Aedes aegypti totivirus strain 2017-PB-AAF-1-4/1 hypothetical protein, capsid (orf1), and RNA-dependent RNA polymerase (orf2) genes, complete cds	2603435	MN053734.1	86.446	1483	137	48	6	1449	1501	44	0	1567
3731e7ad-d6c0-4b51-b6e1-79a5c1ae236a	Aedes aegypti totivirus strain 2017-PB-AAM-5/1 hypothetical protein, capsid (orf1), and RNA-dependent RNA polymerase (orf2) genes, complete cds	2603435	MN053726.1	84.439	1131	113	47	4	1091	637	1747	0	1055
a46e7487-2296-4456-a329-af69787eab4b	Aedes aegypti totivirus strain 2017-PB-AAF-1-4/1 hypothetical protein, capsid (orf1), and RNA-dependent RNA polymerase (orf2) genes, complete cds	2603435	MN053734.1	86.816	1206	120	29	2	1196	328	1505	0	1310
14c18cff-0a5c-45aa-9c04-bfcec5d4101f	Aedes aegypti totivirus strain 2017-PB-AAF-5 hypothetical protein, capsid (orf1), and RNA-dependent RNA polymerase (orf2) genes, complete cds	2603435	MN053731.1	82.99	582	68	21	3	560	1751	1177	2.09e-138	497
a3c263b0-a60a-467a-a426-e8cf29d34557	Aedes aegypti totivirus isolate BR59AP capsid protein-like gene, partial sequence	2603435	ON751778.1	93.5	1523	41	29	2	1471	5746	4229	0	2213
60b05f99-ce1a-4d74-9df0-572d2bdb7886	Humaita-Tubiacanga virus isolate Rio segment RNA-dependent RNA polymerase replicase gene, complete cds	1670677	KR003801.1	92.877	702	22	22	1	687	964	1652	0	994
a009ce5b-46c3-46bf-b382-4dc5cf789f29	Aedes aegypti totivirus isolate BR59AP capsid protein-like gene, partial sequence	2603435	ON751778.1	91.176	204	6	3	1	193	2214	2416	8.03e-69	267
35c5bd47-e472-4dca-ae63-d09d530fd88a	Aedes aegypti totivirus strain 2017-PB-AAM-5/1 hypothetical protein, capsid (orf1), and RNA-dependent RNA polymerase (orf2) genes, complete cds	2603435	MN053726.1	90.092	1413	117	20	7	1405	1490	87	0	1812
3fbea07f-cd19-4748-9fd5-c6e8d4e43504	Aedes aegypti totivirus isolate CMS002_017a_SAND segment RNA2 genomic sequence	2603435	MW434937.1	88.348	1459	114	35	4	1421	28	1471	0	1701
66c80e23-d30f-4592-b703-c412046da279	Aedes aegypti totivirus strain 2017-Ab-AAM-1-2/1 hypothetical protein, capsid (orf1), and RNA-dependent RNA polymerase (orf2) genes, complete cds	2603435	MN053723.1	89.394	198	7	11	8	197	1916	1725	1.65e-60	237
6a52279c-762a-466d-b3f8-d7c1538b4ac0	Aedes aegypti totivirus strain 2017-PB-AAM-5/1 hypothetical protein, capsid (orf1), and RNA-dependent RNA polymerase (orf2) genes, complete cds	2603435	MN053726.1	82.255	1685	192	81	2	1608	92	1747	0	1356
4d38acf4-2e14-4fea-9561-18f5a4d8309a	Aedes aegypti totivirus strain 2017-PB-AAF-5 hypothetical protein, capsid (orf1), and RNA-dependent RNA polymerase (orf2) genes, complete cds	2603435	MN053731.1	87.222	1393	134	31	2	1361	1747	366	0	1546
8eb3b0fe-b6b7-46e7-b0fc-62a9df303b46	Aedes aegypti totivirus isolate CMS002_017c_SAND segment RNA2 genomic sequence	2603435	MW434939.1	87.679	349	30	13	6	342	1740	1393	6.71e-107	394
720a2890-711b-4684-ab7d-e196bf355162	Aedes aegypti totivirus isolate BR59AP capsid protein-like gene, partial sequence	2603435	ON751778.1	94.497	1054	17	23	3	1032	2373	3409	0	1587
61ddbb61-2bf9-48ad-be7f-25e474375f7b	Aedes aegypti totivirus isolate CMS002_017b_SAND segment RNA2 genomic sequence	2603435	MW434938.1	84.238	774	85	27	5	767	1526	779	0	719
374a2a76-de77-4016-949e-20c801d25cd9	Aedes aegypti totivirus strain 2017-PB-AAF-1-4/1 hypothetical protein, capsid (orf1), and RNA-dependent RNA polymerase (orf2) genes, complete cds	2603435	MN053734.1	86.555	833	83	21	30	845	1331	511	0	891
a3cb90ee-d60a-4809-b18b-ce0cf0a352ab	Aedes aegypti totivirus strain 2017-PB-AAM-5/1 hypothetical protein, capsid (orf1), and RNA-dependent RNA polymerase (orf2) genes, complete cds	2603435	MN053726.1	90.069	866	74	11	3	864	1495	638	0	1112
82540f9f-104a-4290-93f2-b8eb0b3d89d4	Culex picorna-like virus 1 strain 16-0168/ROK/2016 polyprotein gene, partial cds	2172402	MH703059.1	90.421	689	39	18	3	678	1313	639	0	881
99062ae3-489c-47a7-94a7-0ad69341826e	Aedes aegypti totivirus strain 2017-PB-AAF-1-4/1 hypothetical protein, capsid (orf1), and RNA-dependent RNA polymerase (orf2) genes, complete cds	2603435	MN053734.1	90.482	893	67	14	10	892	1532	648	0	1162
1af33046-996c-450d-b96a-7dc326ee2c1a	Aedes aegypti toti-like virus strain 2017-Ab-AAF-1-5 capsid (orf1) and RNA-dependent RNA polymerase (orf2) genes, complete cds	2607731	MN053721.1	87.324	213	18	8	17	226	7248	7042	6.91e-60	235
29cbc8bf-fa36-416f-836e-afc4f557ba40	Aedes aegypti toti-like virus strain 2017-Ab-AAF-1-5 capsid (orf1) and RNA-dependent RNA polymerase (orf2) genes, complete cds	2607731	MN053721.1	93.978	465	16	8	4	461	4	463	0	693
6f33eabc-3319-4916-a5eb-c8bbc0ee3c91	MAG TPA_asm: Caudoviricetes sp. isolate ctxsx2, partial genome	2832643	BK037479.1	79.825	228	33	13	9	228	2038	1816	2.14e-34	154
0e7ae395-da08-42c5-b550-d2cf24f35a41	Culex picorna-like virus 1 strain 16-0168/ROK/2016 polyprotein gene, partial cds	2172402	MH703059.1	89.872	701	38	16	3	696	639	1313	0	870
bfd44f73-a04e-45b3-b053-3b8b5951b924	Aedes aegypti totivirus strain 2017-PB-AAF-1-4/1 hypothetical protein, capsid (orf1), and RNA-dependent RNA polymerase (orf2) genes, complete cds	2603435	MN053734.1	86.659	817	81	18	1	790	799	1614	0	880
a34b5bfc-ae15-4417-9812-c9ea159eb3db	Aedes aegypti totivirus strain 2017-PB-AAF-5 hypothetical protein, capsid (orf1), and RNA-dependent RNA polymerase (orf2) genes, complete cds	2603435	MN053731.1	88.571	805	70	17	3	793	1238	442	0	957
9001b806-f5f9-4c07-9aed-025d8f3c1b88	Aedes aegypti totivirus strain 2017-Ab-AAM-1-2/1 hypothetical protein, capsid (orf1), and RNA-dependent RNA polymerase (orf2) genes, complete cds	2603435	MN053723.1	86.404	456	35	17	1	441	191	634	2.84e-131	473
3401a391-dd32-4069-a737-d327e9eada02	Aedes aegypti totivirus strain 2017-PB-AAM-5/2 hypothetical protein and capsid (orf1) genes, complete cds; and RNA-dependent RNA polymerase (orf2) gene, partial cds	2603435	MN053727.1	88.433	268	21	7	5	262	925	658	1.1e-83	315
2b9295b8-cba2-471c-bd11-88965b3b8853	Aedes aegypti totivirus strain 2017-Ab-AAM-1-2/1 hypothetical protein, capsid (orf1), and RNA-dependent RNA polymerase (orf2) genes, complete cds	2603435	MN053723.1	84.549	233	14	17	4	219	282	509	1.11e-52	211
a37120d4-c98a-424b-bd1f-721792b627d3	Aedes aegypti totivirus isolate BR59AP capsid protein-like gene, partial sequence	2603435	ON751778.1	97.333	225	1	2	1	220	1792	1568	4.42e-102	377
b6f572ad-71a2-4ae1-ab8e-588b770eb517	Aedes aegypti totivirus isolate BR59AP capsid protein-like gene, partial sequence	2603435	ON751778.1	93.467	398	19	7	1	395	2465	2858	4.46e-164	584
763271d9-01cb-488e-9218-0aa7268f3963	Aedes aegypti totivirus isolate BR59AP capsid protein-like gene, partial sequence	2603435	ON751778.1	95.475	906	10	14	1	880	4015	3115	0	1417
0ead9f8e-eacb-454f-9861-57a1a23e3a3d	Aedes aegypti totivirus strain 2017-Ab-AAM-1-2/1 hypothetical protein, capsid (orf1), and RNA-dependent RNA polymerase (orf2) genes, complete cds	2603435	MN053723.1	82.459	553	56	29	2	523	36	578	7.16e-123	446
ba6a0bce-23a1-41f0-8144-0e8d81e8cbb0	Aedes aegypti totivirus isolate BR59AP capsid protein-like gene, partial sequence	2603435	ON751778.1	94.499	818	21	16	17	818	2390	1581	0	1240
6bba3d76-2257-4bf9-91ff-9ed705490691	Aedes aegypti totivirus isolate BR59AP capsid protein-like gene, partial sequence	2603435	ON751778.1	93.231	325	10	8	54	372	2133	1815	4.25e-129	468
16d5129e-0885-4513-a161-5d4166663ea5	Aedes aegypti totivirus strain 2017-Ab-AAM-1-2/1 hypothetical protein, capsid (orf1), and RNA-dependent RNA polymerase (orf2) genes, complete cds	2603435	MN053723.1	91.024	635	37	14	1	625	35	659	0	839
5e377158-d58e-4027-9fe4-653d431170c1	MAG TPA_asm: Caudoviricetes sp. isolate ctxsx2, partial genome	2832643	BK037479.1	79.574	235	33	11	45	269	1816	2045	9.59e-35	154
f70fe033-a3ac-4272-a9c9-9ffdddac2abe	Aedes aegypti totivirus isolate BR59AP capsid protein-like gene, partial sequence	2603435	ON751778.1	95.361	1660	48	19	11	1652	3279	1631	0	2612
9ca364c8-f4f8-495c-8502-16e24638f72f	Humaita-Tubiacanga virus isolate Rio segment capsid Capsid gene, complete cds	1670677	KR003802.1	89.655	522	25	13	6	502	1289	772	4.3e-180	638
064afd0c-1f87-4fae-bb34-38b1e368ab4e	Aedes aegypti totivirus isolate BR59AP capsid protein-like gene, partial sequence	2603435	ON751778.1	95.391	933	18	19	1	914	5544	4618	0	1461
29914249-62e2-4b79-be9c-20765b89cc7c	Aedes aegypti totivirus isolate CMS002_017c_SAND segment RNA2 genomic sequence	2603435	MW434939.1	86.167	694	69	14	7	675	1483	792	0	725
454eb550-7b7e-428a-bb0a-66e7331cff6d	Aedes aegypti totivirus strain 2017-Ab-AAM-1-2/1 hypothetical protein, capsid (orf1), and RNA-dependent RNA polymerase (orf2) genes, complete cds	2603435	MN053723.1	91.283	608	36	17	1	599	35	634	0	813
bdb24caa-5073-43e0-a946-d23697e32b40	Aedes aegypti totivirus isolate BR59AP capsid protein-like gene, partial sequence	2603435	ON751778.1	95.878	558	16	6	1	552	2476	1920	0	896
d08a7129-a3c0-406e-9a50-763166541e8f	Aedes aegypti totivirus strain 2017-PB-AAM-5/1 hypothetical protein, capsid (orf1), and RNA-dependent RNA polymerase (orf2) genes, complete cds	2603435	MN053726.1	82.146	1305	150	58	1	1242	206	1490	0	1042
3329000e-8c4c-4faa-9360-54c91c4c3c21	Aedes aegypti totivirus strain 2017-PB-AAF-5 hypothetical protein, capsid (orf1), and RNA-dependent RNA polymerase (orf2) genes, complete cds	2603435	MN053731.1	89.848	1448	118	24	7	1437	94	1529	0	1832
f0fe6efa-0df1-4656-a25b-6d78351e220c	Aedes aegypti totivirus isolate BR59AP capsid protein-like gene, partial sequence	2603435	ON751778.1	97.704	392	7	2	2	391	1902	1511	0	673
7fcedcb1-f4d3-4890-bcdc-dbb39832ee32	Aedes aegypti totivirus isolate BR59AP capsid protein-like gene, partial sequence	2603435	ON751778.1	93.254	504	17	11	1	491	2140	1641	0	726
b32d8e7b-5233-4c66-94fb-8fbacfc6e55e	Aedes aegypti totivirus isolate CMS002_017b_SAND segment RNA2 genomic sequence	2603435	MW434938.1	88.696	575	37	19	2	558	1042	478	0	676
d5f3fbe0-9477-412a-ae20-370c9e126dcd	Aedes aegypti totivirus strain 2017-PB-AAM-5/1 hypothetical protein, capsid (orf1), and RNA-dependent RNA polymerase (orf2) genes, complete cds	2603435	MN053726.1	88.06	335	33	7	24	353	1396	1728	2.31e-106	390
abb19ad9-1ce2-4b15-99b2-0d6d8b1311dd	Aedes aegypti totivirus strain 2017-PB-AAM-5/1 hypothetical protein, capsid (orf1), and RNA-dependent RNA polymerase (orf2) genes, complete cds	2603435	MN053726.1	89.273	811	59	22	1	797	825	29	0	990
dfb176a7-a476-4387-bf47-bd88a54c3906	Aedes aegypti totivirus isolate BR59AP capsid protein-like gene, partial sequence	2603435	ON751778.1	95.769	709	10	17	5	703	1727	1029	0	1125
032ed384-5fde-402b-bead-c1629306f946	Aedes aegypti totivirus strain 2017-Ab-AAM-1-2/1 hypothetical protein, capsid (orf1), and RNA-dependent RNA polymerase (orf2) genes, complete cds	2603435	MN053723.1	87.628	784	55	30	1	759	805	39	0	872
d7a46f37-c4ac-499a-a046-7bc87ed8c4d7	Aedes aegypti toti-like virus strain 2017-Ab-AAF-1-5 capsid (orf1) and RNA-dependent RNA polymerase (orf2) genes, complete cds	2607731	MN053721.1	89.645	338	27	8	44	375	6907	7242	2.36e-116	424
adcd8061-eec2-4ae1-b5bb-3bbca2881551	Aedes aegypti totivirus isolate BR59AP capsid protein-like gene, partial sequence	2603435	ON751778.1	87.705	732	33	41	55	741	3985	3266	0	800
e0672540-9d7f-48f1-a783-52aa9e4dd00d	Aedes aegypti totivirus strain 2017-PB-AAF-1-4/1 hypothetical protein, capsid (orf1), and RNA-dependent RNA polymerase (orf2) genes, complete cds	2603435	MN053734.1	88.542	1152	104	22	12	1142	1495	351	0	1371
eb494162-8c65-410f-8ccb-4bc97ce70706	Humaita-Tubiacanga virus isolate Rio segment RNA-dependent RNA polymerase replicase gene, complete cds	1670677	KR003801.1	91.573	356	12	14	4	344	424	72	2.34e-131	475
cee05119-9993-44a4-b90a-d0932f30825f	MAG TPA_asm: Caudoviricetes sp. isolate ctxsx2, partial genome	2832643	BK037479.1	79.325	237	35	13	18	249	1816	2043	9.59e-35	154
cfbd7546-a4c5-417d-9238-660d8f7cf261	MAG TPA_asm: Caudoviricetes sp. isolate ctxsx2, partial genome	2832643	BK037479.1	78.151	238	39	9	64	292	1816	2049	3.34e-30	139
386aab30-39dc-4d8a-b63e-0431b8e44ac5	Aedes aegypti totivirus isolate CMS002_017c_SAND segment RNA2 genomic sequence	2603435	MW434939.1	91.502	659	40	15	2	649	27	680	0	893
dbf40422-5071-446d-afde-20972449b34d	Aedes aegypti totivirus strain 2017-PB-AAM-5/1 hypothetical protein, capsid (orf1), and RNA-dependent RNA polymerase (orf2) genes, complete cds	2603435	MN053726.1	91.841	527	33	7	3	522	485	1008	0	726
e0b8a393-9d89-4e30-ae5e-88a73f6eadec	Aedes aegypti toti-like virus strain 2017-Ab-AAF-1-5 capsid (orf1) and RNA-dependent RNA polymerase (orf2) genes, complete cds	2607731	MN053721.1	87.347	735	67	17	2	720	6507	7231	0	819
bb9678b8-33d3-423f-b63b-8384c5542b06	Aedes aegypti totivirus isolate BR59AP capsid protein-like gene, partial sequence	2603435	ON751778.1	90.786	369	18	9	3	358	4735	4370	2.52e-132	479
ae2b8c81-a31a-471d-b042-b681cf1c5805	Aedes aegypti totivirus strain 2017-PB-AAM-5/2 hypothetical protein and capsid (orf1) genes, complete cds; and RNA-dependent RNA polymerase (orf2) gene, partial cds	2603435	MN053727.1	89.958	239	18	5	1	236	1526	1761	1.94e-80	303
2c650732-fd9e-4566-a076-31441d3cf976	Aedes aegypti totivirus isolate BR59AP capsid protein-like gene, partial sequence	2603435	ON751778.1	95.389	694	16	13	1	680	2408	1717	0	1090
1d111ac3-5df8-4ade-946b-2b0511b91834	Aedes aegypti totivirus isolate CMS002_017a_SAND segment RNA2 genomic sequence	2603435	MW434937.1	87.346	972	95	22	2	956	778	1738	0	1088
1e8845b5-0455-4a7f-9d3b-5929cbcda13e	Aedes aegypti totivirus strain 2017-PB-AAM-5/1 hypothetical protein, capsid (orf1), and RNA-dependent RNA polymerase (orf2) genes, complete cds	2603435	MN053726.1	91.147	802	52	15	1	791	33	826	0	1070
36ac5cdb-8f2d-45af-b456-db66b5aa5d35	Aedes aegypti totivirus isolate BR59AP capsid protein-like gene, partial sequence	2603435	ON751778.1	89.425	974	38	44	2	925	1733	775	0	1168
1350506b-e215-450d-af85-8a26887d2910	Aedes aegypti totivirus isolate BR59AP capsid protein-like gene, partial sequence	2603435	ON751778.1	96.667	1170	24	11	2	1160	3113	4278	0	1932
34a6dfc0-73cf-4473-8f8a-f51075bb3a14	Aedes aegypti toti-like virus strain 2017-PB-AAM-5 capsid (orf1) and RNA-dependent RNA polymerase (orf2) genes, complete cds	2607731	MN053720.1	96.99	598	12	6	2	596	595	1	0	1000
d1198395-afd1-444f-8cb8-d00b7f2cb5a9	Aedes aegypti totivirus strain 2017-PB-AAM-5/1 hypothetical protein, capsid (orf1), and RNA-dependent RNA polymerase (orf2) genes, complete cds	2603435	MN053726.1	87.995	858	66	27	10	848	44	883	0	979
d08716e6-c99f-47c9-a551-965b33b19260	Aedes aegypti totivirus strain 2017-PB-AAF-1-4/1 hypothetical protein, capsid (orf1), and RNA-dependent RNA polymerase (orf2) genes, complete cds	2603435	MN053734.1	90.373	1475	104	31	1	1463	44	1492	0	1903
f9da275c-3400-4a9a-95ca-e1f8702229dd	Aedes aegypti totivirus strain 2017-PB-AAF-1-4/1 hypothetical protein, capsid (orf1), and RNA-dependent RNA polymerase (orf2) genes, complete cds	2603435	MN053734.1	89.621	713	65	6	1	709	799	1506	0	898
242d75af-aa9b-4d0b-9716-bb22871a99c4	Aedes aegypti totivirus strain 2017-PB-AAM-5/2 hypothetical protein and capsid (orf1) genes, complete cds; and RNA-dependent RNA polymerase (orf2) gene, partial cds	2603435	MN053727.1	89.347	291	19	7	7	291	1073	789	7.39e-96	355
46ae1c7e-64dc-4219-b0b0-3e32aa8fd333	Aedes aegypti totivirus isolate BR59AP capsid protein-like gene, partial sequence	2603435	ON751778.1	89.635	849	37	31	2	816	4334	5165	0	1033
bb1c5e0b-d915-479b-a2d3-844127b54e5a	Aedes aegypti totivirus strain 2017-PB-AAF-1-4/1 hypothetical protein, capsid (orf1), and RNA-dependent RNA polymerase (orf2) genes, complete cds	2603435	MN053734.1	89.278	886	75	14	5	880	1491	616	0	1092
03dd82ac-d295-4838-b0d1-aeaaa8a514af	Aedes aegypti totivirus isolate BR59AP capsid protein-like gene, partial sequence	2603435	ON751778.1	95.923	417	4	12	3	413	3684	3275	0	664
d724a8e4-e346-4db1-a230-85602df31918	Aedes aegypti totivirus isolate CMS002_017a_SAND segment RNA2 genomic sequence	2603435	MW434937.1	80.171	585	75	31	2	557	876	1448	2.72e-108	399
bcbf6a03-11ac-46a7-947b-90e49f7b57a3	Aedes aegypti totivirus strain 2017-PB-AAF-5 hypothetical protein, capsid (orf1), and RNA-dependent RNA polymerase (orf2) genes, complete cds	2603435	MN053731.1	85.298	1408	151	45	4	1372	1750	360	0	1402
c39cb52f-deb8-4709-94eb-6df60db14af6	Aedes aegypti totivirus isolate BR59AP capsid protein-like gene, partial sequence	2603435	ON751778.1	95.4	587	19	5	1	584	3682	4263	0	929
70850382-c9e5-402a-b377-fe8991b626d1	Aedes aegypti totivirus strain 2017-PB-AAF-1-4/1 hypothetical protein, capsid (orf1), and RNA-dependent RNA polymerase (orf2) genes, complete cds	2603435	MN053734.1	89.4	1000	87	14	2	990	500	1491	0	1242
249f879a-fd46-4246-b9fd-a317c21ab54e	Aedes aegypti totivirus isolate BR59AP capsid protein-like gene, partial sequence	2603435	ON751778.1	97.746	1198	12	11	1	1187	5747	4554	0	2049
27ba545f-a017-488e-b834-5b980b3b4d16	Aedes aegypti totivirus isolate BR59AP capsid protein-like gene, partial sequence	2603435	ON751778.1	96.619	562	10	7	12	564	5556	4995	0	924
14b9c732-3628-4c66-a20d-781dae586e9b	Aedes aegypti totivirus strain 2017-PB-AAF-1-4/1 hypothetical protein, capsid (orf1), and RNA-dependent RNA polymerase (orf2) genes, complete cds	2603435	MN053734.1	88.863	871	79	17	2	863	1506	645	0	1055
ec8464f6-b998-4711-ac04-a1127d9d6f51	Aedes aegypti totivirus isolate BR59AP capsid protein-like gene, partial sequence	2603435	ON751778.1	92.124	419	19	10	7	416	5089	5502	2.12e-162	579
2e067533-544a-4d29-b075-d1173a656dad	MAG TPA_asm: Caudoviricetes sp. isolate ctxsx2, partial genome	2832643	BK037479.1	78.279	244	31	18	2	236	2054	1824	9.86e-30	137
6e058899-4533-43a8-aeae-eaaa8e6d52ec	Aedes aegypti totivirus strain 2017-PB-AAM-5/1 hypothetical protein, capsid (orf1), and RNA-dependent RNA polymerase (orf2) genes, complete cds	2603435	MN053726.1	85.888	1566	149	49	1	1532	209	1736	0	1602
82a6ec6c-b423-4f6b-9b12-feb4da9d8751	Aedes aegypti totivirus strain 2017-Ab-AAM-1-2/1 hypothetical protein, capsid (orf1), and RNA-dependent RNA polymerase (orf2) genes, complete cds	2603435	MN053723.1	88.166	845	63	27	2	812	35	876	0	972
39069d62-6f59-4bc5-8701-d277708ddec9	Aedes aegypti totivirus strain 2017-PB-AAF-1-4/1 hypothetical protein, capsid (orf1), and RNA-dependent RNA polymerase (orf2) genes, complete cds	2603435	MN053734.1	82.217	1299	162	57	24	1280	1484	213	0	1055
db06ec3c-5eba-41c6-8554-56c678b21b0d	Aedes aegypti totivirus isolate BR59AP capsid protein-like gene, partial sequence	2603435	ON751778.1	94.674	582	15	10	1	573	4218	3644	0	889
0cf6d057-0c11-46e1-9226-04f3a7f5d8ec	Aedes aegypti totivirus strain 2017-PB-AAM-5/1 hypothetical protein, capsid (orf1), and RNA-dependent RNA polymerase (orf2) genes, complete cds	2603435	MN053726.1	85.15	633	61	23	1	615	208	825	1.7e-174	617
5070aeb8-70a7-496a-a5af-43bb31833069	Aedes aegypti totivirus strain 2017-Ab-AAM-1-2/1 hypothetical protein, capsid (orf1), and RNA-dependent RNA polymerase (orf2) genes, complete cds	2603435	MN053723.1	92.055	793	44	15	6	784	822	35	0	1098
20e9427b-4f11-403d-8ad9-fc5bc34fee53	Aedes aegypti totivirus isolate BR59AP capsid protein-like gene, partial sequence	2603435	ON751778.1	97.059	476	6	6	1	474	3393	3862	0	795
37bbf4d9-3adb-4d9e-852b-86cb722e4957	Aedes aegypti totivirus strain 2017-PB-AAF-1-4/1 hypothetical protein, capsid (orf1), and RNA-dependent RNA polymerase (orf2) genes, complete cds	2603435	MN053734.1	87.083	960	87	19	9	935	513	1468	0	1051
88a9b967-a6bc-4969-96d9-c7b0f42d031d	Aedes aegypti totivirus isolate BR59AP capsid protein-like gene, partial sequence	2603435	ON751778.1	94.313	211	6	5	2	208	1578	1370	2.41e-84	318
33734ba2-83b9-4042-ab6d-a44177920dd3	Aedes aegypti totivirus isolate CMS002_017c_SAND segment RNA2 genomic sequence	2603435	MW434939.1	86.103	331	32	11	9	332	1406	1729	7.13e-92	344
d809b08b-0121-4dff-8a33-ad9c467cc837	Aedes aegypti totivirus strain 2017-PB-AAF-1-4/1 hypothetical protein, capsid (orf1), and RNA-dependent RNA polymerase (orf2) genes, complete cds	2603435	MN053734.1	97.826	230	5	0	1	230	1651	1880	8.37e-109	398
1ebe0aba-94b9-4a2f-a211-8eed9694e7c9	Aedes aegypti totivirus isolate BR59AP capsid protein-like gene, partial sequence	2603435	ON751778.1	91.952	671	28	20	8	662	1727	2387	0	917
e1b46c88-7d32-47b1-bb09-db0dc97c9c2a	Aedes aegypti totivirus isolate CMS002_017b_SAND segment RNA2 genomic sequence	2603435	MW434938.1	90.23	348	30	4	7	351	1735	1389	4.25e-124	451
21a47daa-d382-4ae3-9c56-2881e5f45c5b	Aedes aegypti totivirus isolate BR59AP capsid protein-like gene, partial sequence	2603435	ON751778.1	97.25	691	13	4	3	692	112	797	0	1166
aeee47f8-7145-4457-8565-338e19e76c85	Aedes aegypti totivirus strain 2017-Ab-AAM-1-2/1 hypothetical protein, capsid (orf1), and RNA-dependent RNA polymerase (orf2) genes, complete cds	2603435	MN053723.1	87.835	485	38	14	11	483	101	576	4.86e-154	549
58ffedd2-a879-4b89-ac1f-1a204e2bbccf	Aedes aegypti totivirus isolate BR59AP capsid protein-like gene, partial sequence	2603435	ON751778.1	93.534	928	33	23	6	918	4382	3467	0	1358
22ac67fc-8dbe-4ce1-91bc-c368e738ea30	Aedes aegypti totivirus strain 2017-PB-AAF-1-4/1 hypothetical protein, capsid (orf1), and RNA-dependent RNA polymerase (orf2) genes, complete cds	2603435	MN053734.1	90.208	1011	83	12	2	997	501	1510	0	1304
20bd7b49-4d0f-4206-9a8c-44d162fbb802	Aedes aegypti totivirus isolate BR59AP capsid protein-like gene, partial sequence	2603435	ON751778.1	95.814	1051	18	16	8	1042	3697	4737	0	1676
497c1897-e544-4837-8c1f-69d0ebd928f1	Aedes aegypti totivirus isolate BR59AP capsid protein-like gene, partial sequence	2603435	ON751778.1	90.31	743	39	25	3	716	5553	4815	0	942
7c26ed78-5039-4a32-9318-3997ba9f08a8	Aedes aegypti totivirus strain 2017-PB-AAM-5/1 hypothetical protein, capsid (orf1), and RNA-dependent RNA polymerase (orf2) genes, complete cds	2603435	MN053726.1	87.42	1725	145	49	2	1679	33	1732	0	1917
b66e42c6-e508-401d-ad74-81ec8d64f224	Aedes aegypti totivirus isolate BR59AP capsid protein-like gene, partial sequence	2603435	ON751778.1	93.064	173	4	3	43	207	4342	4170	3.69e-63	248
f2cf9f56-677e-4f14-959c-5af59acd00ba	Aedes aegypti totivirus isolate BR59AP capsid protein-like gene, partial sequence	2603435	ON751778.1	95.645	643	15	10	1	633	3980	3341	0	1020
4a162478-8edf-45ef-829a-d031a25a4a10	Aedes aegypti totivirus isolate BR59AP capsid protein-like gene, partial sequence	2603435	ON751778.1	92.766	1327	47	31	3	1305	1662	2963	0	1873
a79062fa-de0d-4f66-9e8e-60b4110b0e7b	Aedes aegypti totivirus isolate BR59AP capsid protein-like gene, partial sequence	2603435	ON751778.1	83.005	1118	84	65	1	1037	1734	642	0	915
7767f99e-b6b6-49f4-a219-3113fcb34b9c	Aedes aegypti totivirus strain 2017-PB-AAF-5 hypothetical protein, capsid (orf1), and RNA-dependent RNA polymerase (orf2) genes, complete cds	2603435	MN053731.1	87.635	1108	102	30	2	1086	491	1586	0	1254
808004a1-8989-42b8-bd7a-89c02ddf7772	Aedes aegypti totivirus isolate BR59AP capsid protein-like gene, partial sequence	2603435	ON751778.1	92.982	285	3	12	1	277	2964	2689	1.18e-108	399
dea61ed4-17d7-48f3-99df-0f75ccbd9ee7	Aedes aegypti totivirus strain 2017-PB-AAF-1-4/1 hypothetical protein, capsid (orf1), and RNA-dependent RNA polymerase (orf2) genes, complete cds	2603435	MN053734.1	85.479	1095	117	26	24	1094	415	1491	0	1103
7e02f754-2dc0-4b03-aa2a-3de107bf1a74	Aedes aegypti totivirus strain 2017-PB-AAM-5/2 hypothetical protein and capsid (orf1) genes, complete cds; and RNA-dependent RNA polymerase (orf2) gene, partial cds	2603435	MN053727.1	87.347	1225	78	48	11	1184	3114	1916	0	1332
047d97ad-7666-4d7c-8bac-963a1e4c7833	Aedes aegypti totivirus isolate BR59AP capsid protein-like gene, partial sequence	2603435	ON751778.1	94.748	457	14	7	1	449	2024	1570	0	702
de1c1e34-b503-4981-9ad9-2159a359c0ce	Aedes aegypti totivirus isolate CMS002_017c_SAND segment RNA2 genomic sequence	2603435	MW434939.1	91.379	348	25	5	23	368	1391	1735	3.43e-130	472
99e8054a-3af6-4097-844a-1653b4b2ecd2	Aedes aegypti totivirus isolate BR59AP capsid protein-like gene, partial sequence	2603435	ON751778.1	92.708	480	18	11	20	492	2762	3231	0	676
f2263bf4-735e-46cb-aa1d-529228c1d527	Aedes aegypti totivirus isolate BR59AP capsid protein-like gene, partial sequence	2603435	ON751778.1	78.906	512	26	40	210	640	3984	3474	6.39e-70	272
0ce8fbd6-5848-42ea-b78f-7990eadd9481	Aedes aegypti totivirus strain 2017-PB-AAM-5/1 hypothetical protein, capsid (orf1), and RNA-dependent RNA polymerase (orf2) genes, complete cds	2603435	MN053726.1	87.744	1126	114	21	1	1109	627	1745	0	1293
65364d13-d5c8-41ff-829a-d601a9dcd665	Aedes aegypti totivirus strain 2017-PB-AAM-5/1 hypothetical protein, capsid (orf1), and RNA-dependent RNA polymerase (orf2) genes, complete cds	2603435	MN053726.1	87.271	1092	102	29	1	1076	1279	209	0	1212
dcd4356d-842e-42e0-a824-14fec6bf9fbc	Aedes aegypti totivirus strain 2017-PB-AAM-5/1 hypothetical protein, capsid (orf1), and RNA-dependent RNA polymerase (orf2) genes, complete cds	2603435	MN053726.1	86.108	799	61	36	2	763	826	41	0	815
c5bce171-10be-49fb-938f-b6c9dfbe184f	Aedes aegypti totivirus strain 2017-PB-AAF-1-4/1 hypothetical protein, capsid (orf1), and RNA-dependent RNA polymerase (orf2) genes, complete cds	2603435	MN053734.1	84.992	613	63	23	1	601	893	1488	7.95e-168	595
916f5feb-c2e6-49f7-bb71-43461a0a6aec	Aedes aegypti totivirus strain 2017-PB-AAM-5/1 hypothetical protein, capsid (orf1), and RNA-dependent RNA polymerase (orf2) genes, complete cds	2603435	MN053726.1	90.303	330	27	5	5	330	1444	1772	1.66e-117	427
d2b5f452-4e61-4342-8441-1750ebec7903	Aedes aegypti totivirus strain 2017-PB-AAF-5 hypothetical protein, capsid (orf1), and RNA-dependent RNA polymerase (orf2) genes, complete cds	2603435	MN053731.1	85.279	985	104	31	1	967	1745	784	0	977
d79de26e-e6db-4b56-9c96-8971d0565fe8	Aedes aegypti totivirus strain 2017-PB-AAF-1-4/1 hypothetical protein, capsid (orf1), and RNA-dependent RNA polymerase (orf2) genes, complete cds	2603435	MN053734.1	89.672	610	48	8	1	604	286	886	0	763
a619347d-9a71-4dd5-9662-5611d7d6cf50	Aedes aegypti totivirus strain 2017-PB-AAF-1-4/1 hypothetical protein, capsid (orf1), and RNA-dependent RNA polymerase (orf2) genes, complete cds	2603435	MN053734.1	90.995	211	9	8	6	213	1868	1665	4.15e-72	276
98caca1c-1d27-47f3-86aa-7cc7da8a13fd	Aedes aegypti totivirus strain 2017-PB-AAF-1-4/1 hypothetical protein, capsid (orf1), and RNA-dependent RNA polymerase (orf2) genes, complete cds	2603435	MN053734.1	87.273	935	81	27	8	919	576	1495	0	1033
0648ffe1-9952-46bb-b5b0-6f68b245d9bc	Aedes aegypti totivirus isolate CMS002_017c_SAND segment RNA2 genomic sequence	2603435	MW434939.1	89.067	375	26	13	6	371	1394	1762	4.29e-124	451
d4e6ad6e-2857-4680-914b-259a9c095308	Aedes aegypti totivirus strain 2017-Ab-AAM-1-2/1 hypothetical protein, capsid (orf1), and RNA-dependent RNA polymerase (orf2) genes, complete cds	2603435	MN053723.1	92.626	773	41	13	1	759	807	37	0	1098
14eb3b0e-c897-4272-a0b5-65d5c05d9015	Aedes aegypti totivirus strain 2017-Ab-AAM-5 hypothetical protein, capsid (orf1), and RNA-dependent RNA polymerase (orf2) genes, complete cds	2603435	MN053725.1	82.663	1044	102	57	3	989	36	1057	0	852
98f91876-a625-4f42-ad33-edbf643620af	Aedes aegypti totivirus isolate CMS002_017c_SAND segment RNA2 genomic sequence	2603435	MW434939.1	90.548	529	35	10	3	519	1860	1335	0	686
397d1326-6801-413c-b31d-313d11c65e87	Aedes aegypti totivirus isolate BR59AP capsid protein-like gene, partial sequence	2603435	ON751778.1	96.328	463	6	7	3	462	5560	5106	0	750
586db0eb-9daf-4cf4-8879-527a4cb040c2	Aedes aegypti totivirus strain 2017-PB-AAM-5/2 hypothetical protein and capsid (orf1) genes, complete cds; and RNA-dependent RNA polymerase (orf2) gene, partial cds	2603435	MN053727.1	92.233	412	25	6	2	409	1865	1457	1.89e-162	577
2061a1ad-fb18-42f8-ac75-cf2899e5d6bc	Aedes aegypti totivirus strain 2017-PB-AAF-1-4/1 hypothetical protein, capsid (orf1), and RNA-dependent RNA polymerase (orf2) genes, complete cds	2603435	MN053734.1	89.711	1108	93	16	4	1095	1755	653	0	1395
9b91813c-6eee-4778-97e4-a197a5cb09c2	Aedes aegypti totivirus strain 2017-PB-AAF-5 hypothetical protein, capsid (orf1), and RNA-dependent RNA polymerase (orf2) genes, complete cds	2603435	MN053731.1	92.34	705	45	7	5	701	1203	500	0	994
79106b09-dd02-4412-bad6-308102c9375c	Aedes aegypti totivirus isolate BR59AP capsid protein-like gene, partial sequence	2603435	ON751778.1	92.081	1490	63	35	1	1441	5023	3540	0	2049
4ef7c542-8ced-467f-af8c-80c600da7439	Aedes aegypti totivirus isolate BR59AP capsid protein-like gene, partial sequence	2603435	ON751778.1	95.119	717	21	11	5	710	1830	2543	0	1118
0749cc5d-6038-44f2-8a11-b44d14e9f607	Aedes aegypti totivirus isolate BR59AP capsid protein-like gene, partial sequence	2603435	ON751778.1	95.241	1639	34	32	4	1606	4004	2374	0	2555
892193e5-820b-4cbc-9cbd-d0cbee685baa	Aedes aegypti totivirus isolate BR59AP capsid protein-like gene, partial sequence	2603435	ON751778.1	97.333	825	9	9	4	817	1830	1008	0	1389
671c8d10-02e8-4d95-9a75-e2df040e56f0	Aedes aegypti totivirus strain 2017-PB-AAF-1-4/1 hypothetical protein, capsid (orf1), and RNA-dependent RNA polymerase (orf2) genes, complete cds	2603435	MN053734.1	82.702	977	99	35	4	920	1488	522	0	804
84fc5624-5fdc-4ec6-a143-11cc6c84a53b	Aedes aegypti totivirus isolate BR59AP capsid protein-like gene, partial sequence	2603435	ON751778.1	96.05	557	16	5	2	552	3676	3120	0	902
b783c4bc-9887-4cdf-83f0-60b3e4bb5dcd	Aedes aegypti totivirus isolate BR59AP capsid protein-like gene, partial sequence	2603435	ON751778.1	89.49	647	25	21	1	632	3438	2820	0	778
d64beab5-a0a9-464f-bff3-2f970bcc2395	Aedes aegypti totivirus isolate BR59AP capsid protein-like gene, partial sequence	2603435	ON751778.1	96.147	1090	19	19	3	1083	2395	3470	0	1759
3ae4e81c-7ac5-4a42-9050-5df32bc3ad0b	Aedes aegypti totivirus isolate BR59AP capsid protein-like gene, partial sequence	2603435	ON751778.1	89.188	1822	92	71	2	1770	1634	3403	0	2176
a5d4bb87-f2f1-40de-a94d-ccab7cbcaa20	Aedes aegypti totivirus strain 2017-PB-AAF-5 hypothetical protein, capsid (orf1), and RNA-dependent RNA polymerase (orf2) genes, complete cds	2603435	MN053731.1	82.471	850	86	43	1	798	639	1477	0	686
0de6eded-a6cd-4b49-9eac-2e4aa25f9ce5	Aedes aegypti totivirus isolate BR59AP capsid protein-like gene, partial sequence	2603435	ON751778.1	97.098	965	16	9	2	961	3498	4455	0	1618
1bf03df2-2bc0-4035-8fc9-713e4204a4c0	Aedes aegypti totivirus isolate BR59AP capsid protein-like gene, partial sequence	2603435	ON751778.1	93.459	902	15	29	1	866	3298	2405	0	1299
1287df5a-6f0f-4473-8b3a-5def3de650a4	Aedes aegypti totivirus strain 2017-PB-AAF-5 hypothetical protein, capsid (orf1), and RNA-dependent RNA polymerase (orf2) genes, complete cds	2603435	MN053731.1	87.977	682	67	14	3	676	1760	1086	0	791
1b7937e1-5d5e-4f21-8990-ad16364f1b0d	Aedes aegypti totivirus strain 2017-PB-AAF-5 hypothetical protein, capsid (orf1), and RNA-dependent RNA polymerase (orf2) genes, complete cds	2603435	MN053731.1	88.94	1293	104	33	9	1281	642	1915	0	1559
853df67a-cee0-4409-9eb2-10e76d7a9b7a	Aedes aegypti totivirus strain 2017-PB-AAM-5/1 hypothetical protein, capsid (orf1), and RNA-dependent RNA polymerase (orf2) genes, complete cds	2603435	MN053726.1	83.775	1282	134	55	40	1285	1452	209	0	1147
3ff8b5b2-9cc2-4f26-bc1b-072819b22f69	Aedes aegypti totivirus isolate BR59AP capsid protein-like gene, partial sequence	2603435	ON751778.1	99.485	194	1	0	3	196	4243	4436	2.09e-95	355
58290204-26f3-4ca3-a348-6d172c1e814d	Aedes aegypti totivirus strain 2017-PB-AAF-1-4/1 hypothetical protein, capsid (orf1), and RNA-dependent RNA polymerase (orf2) genes, complete cds	2603435	MN053734.1	87.183	710	73	13	1	694	799	1506	0	791
66a74715-d619-4f78-82df-5bfca3083b00	Aedes aegypti totivirus strain 2017-PB-AAM-5/1 hypothetical protein, capsid (orf1), and RNA-dependent RNA polymerase (orf2) genes, complete cds	2603435	MN053726.1	87.726	497	42	13	3	483	490	983	6.25e-158	562
15adaf20-5ceb-46f6-9eff-c648a5edf717	Aedes aegypti totivirus strain 2017-PB-AAF-5 hypothetical protein, capsid (orf1), and RNA-dependent RNA polymerase (orf2) genes, complete cds	2603435	MN053731.1	87.543	1734	161	46	1	1698	34	1748	0	1954
04c0c25c-4a3d-4b5c-bb79-b15aecb29d5e	Humaita-Tubiacanga virus strain Ab-AAF-5 segment 1, complete sequence	1670677	MN053815.1	85.794	359	22	19	1	336	2809	2457	3.27e-95	353
a9e9bb60-6002-464b-8685-45bd31161380	Aedes aegypti totivirus isolate BR59AP capsid protein-like gene, partial sequence	2603435	ON751778.1	84.175	297	22	19	2	277	3474	3182	4.95e-68	265
bbc05779-030d-43a2-9af6-381af9575c97	Aedes aegypti totivirus strain 2017-PB-AAF-1-4/1 hypothetical protein, capsid (orf1), and RNA-dependent RNA polymerase (orf2) genes, complete cds	2603435	MN053734.1	85.838	692	73	23	1	675	800	1483	0	712
112c75a7-92c3-4c57-86be-0f30f67e4842	Aedes aegypti totivirus strain 2017-PB-AAF-1-4/1 hypothetical protein, capsid (orf1), and RNA-dependent RNA polymerase (orf2) genes, complete cds	2603435	MN053734.1	83.558	1484	146	56	6	1418	49	1505	0	1299
ace37a59-e9ad-4541-aa0c-e552e2b087a3	Aedes aegypti totivirus strain 2017-PB-AAM-5/1 hypothetical protein, capsid (orf1), and RNA-dependent RNA polymerase (orf2) genes, complete cds	2603435	MN053726.1	89.827	521	45	5	1	513	1869	1349	0	662
e1c9b660-48c0-4ce5-94ae-99b1e0093cbf	Aedes aegypti totivirus strain 2017-PB-AAM-5/2 hypothetical protein and capsid (orf1) genes, complete cds; and RNA-dependent RNA polymerase (orf2) gene, partial cds	2603435	MN053727.1	92.4	250	16	3	10	257	1495	1743	2.09e-95	353
0e7578ad-6d02-443f-bfa0-8b954c9851e0	Aedes aegypti totivirus isolate BR59AP capsid protein-like gene, partial sequence	2603435	ON751778.1	97.586	497	6	5	1	496	4184	4675	0	848
b8119c4f-bbaf-47c3-b398-efb62e8275bc	Aedes aegypti totivirus strain 2017-PB-AAF-5 hypothetical protein, capsid (orf1), and RNA-dependent RNA polymerase (orf2) genes, complete cds	2603435	MN053731.1	89.595	1211	110	14	2	1200	1749	543	0	1524
7be8a1bc-3f64-4f19-bc51-414bb05c20b4	Aedes aegypti totivirus strain 2017-PB-AAF-5 hypothetical protein, capsid (orf1), and RNA-dependent RNA polymerase (orf2) genes, complete cds	2603435	MN053731.1	83.713	571	46	28	43	576	1198	638	7.78e-138	496
b5b73b2b-8917-491b-b331-70c76a65ff61	Aedes aegypti totivirus strain 2017-Ab-AAM-1-2/1 hypothetical protein, capsid (orf1), and RNA-dependent RNA polymerase (orf2) genes, complete cds	2603435	MN053723.1	88.44	545	35	22	12	539	564	31	5.35e-179	632
8c0e8022-404d-490d-9d7d-30f640a8efbb	Aedes aegypti totivirus isolate BR59AP capsid protein-like gene, partial sequence	2603435	ON751778.1	96.286	727	14	8	5	723	4008	3287	0	1181
22e30a8f-bc15-4f59-8eb3-a6345774989a	Humaita-Tubiacanga virus isolate Rio segment RNA-dependent RNA polymerase replicase gene, complete cds	1670677	KR003801.1	98.155	542	6	3	5	543	2042	2582	0	942
a43a78ae-61f9-469f-95e9-7c1881046e4e	Aedes aegypti totivirus isolate BR59AP capsid protein-like gene, partial sequence	2603435	ON751778.1	96.429	336	6	4	3	333	2074	2408	1.31e-153	549
095e9ac8-3400-4404-a64c-084ca2d0bf5d	Aedes aegypti totivirus isolate BR59AP capsid protein-like gene, partial sequence	2603435	ON751778.1	89.659	938	58	31	1	915	1027	106	0	1158
8dab69ac-7d81-414b-be42-ae38894ab91b	Aedes aegypti totivirus isolate BR59AP capsid protein-like gene, partial sequence	2603435	ON751778.1	91.247	457	20	13	5	448	2916	2467	3.81e-170	604
c53dc8ef-c7a7-44de-8f1b-a4ba595c25f1	Aedes aegypti totivirus isolate BR59AP capsid protein-like gene, partial sequence	2603435	ON751778.1	95.349	430	12	6	1	425	1868	1442	0	676
9fde5eea-8927-48d2-b757-c6e5222d1453	Aedes aegypti totivirus isolate BR59AP capsid protein-like gene, partial sequence	2603435	ON751778.1	91.848	736	27	24	27	740	1874	2598	0	996
79556af9-9fb5-4d6b-a794-3f05b4bf4930	Aedes aegypti totivirus isolate BR59AP capsid protein-like gene, partial sequence	2603435	ON751778.1	89.15	1576	72	59	1	1496	4012	2456	0	1871
82fb6bf3-bfeb-4c23-9124-24d134f5e778	Aedes aegypti totivirus isolate BR59AP capsid protein-like gene, partial sequence	2603435	ON751778.1	95.362	345	9	6	4	342	4097	3754	2.43e-151	542
7302b15f-a681-4e51-8aa6-bf09983b6a6d	Aedes aegypti totivirus strain 2017-PB-AAM-5/1 hypothetical protein, capsid (orf1), and RNA-dependent RNA polymerase (orf2) genes, complete cds	2603435	MN053726.1	87.432	183	16	3	5	181	643	824	1.53e-50	204
ab53e1e2-7b74-4358-aeb6-bb4bd1836654	Aedes aegypti totivirus strain 2017-PB-AAF-5 hypothetical protein, capsid (orf1), and RNA-dependent RNA polymerase (orf2) genes, complete cds	2603435	MN053731.1	86.907	1138	113	31	1	1115	621	1745	0	1243
400f494a-c69b-4348-b1b2-b9f5f9cf17c3	Aedes aegypti totivirus strain 2017-Ab-AAM-1-2/1 hypothetical protein, capsid (orf1), and RNA-dependent RNA polymerase (orf2) genes, complete cds	2603435	MN053723.1	90.525	781	49	17	2	766	802	31	0	1009
b71a240b-b906-4296-8581-e010da7fb550	Aedes aegypti totivirus isolate BR59AP capsid protein-like gene, partial sequence	2603435	ON751778.1	96.109	951	20	12	1	944	3474	4414	0	1537
aa3b98d2-6455-46d5-9997-b8f27d89dc7c	Aedes aegypti totivirus isolate CMS002_017c_SAND segment RNA2 genomic sequence	2603435	MW434939.1	84.23	539	58	22	1	522	1402	874	2.24e-138	499
89f52e3f-6dcb-493c-a8a5-24e2c7995cd9	Aedes aegypti totivirus isolate BR59AP capsid protein-like gene, partial sequence	2603435	ON751778.1	94.928	690	21	8	2	679	1774	2461	0	1068
611fc6b3-386d-494c-aea2-3ec41f864045	Aedes aegypti totivirus isolate CMS002_017d_SAND segment RNA1 genomic sequence	2603435	MW434941.1	94.276	297	13	3	2	294	12	308	3.52e-124	451
7406d1a4-d190-438a-a942-045a6df0a898	Aedes aegypti totivirus strain 2017-PB-AAF-5 hypothetical protein, capsid (orf1), and RNA-dependent RNA polymerase (orf2) genes, complete cds	2603435	MN053731.1	88.413	1355	116	30	6	1339	1823	489	0	1594
a47be493-8516-4c83-80aa-f238b01ebf21	Aedes aegypti totivirus isolate BR59AP capsid protein-like gene, partial sequence	2603435	ON751778.1	94.934	454	11	6	1	451	2807	2363	0	701
8d25feaa-669e-4c01-84b7-b0f811b4a993	Aedes aegypti totivirus strain 2017-PB-AAF-5 hypothetical protein, capsid (orf1), and RNA-dependent RNA polymerase (orf2) genes, complete cds	2603435	MN053731.1	90.345	1419	116	17	3	1411	1499	92	0	1842
05dc3843-b90f-41bb-9029-1a99e81cac22	Aedes aegypti totivirus strain 2017-PB-AAF-5 hypothetical protein, capsid (orf1), and RNA-dependent RNA polymerase (orf2) genes, complete cds	2603435	MN053731.1	87.955	1345	116	40	4	1316	214	1544	0	1544
daf7a593-8f62-4401-9ef1-a4b6822d188f	Aedes aegypti totivirus isolate BR59AP capsid protein-like gene, partial sequence	2603435	ON751778.1	96.096	794	17	12	1	786	3662	4449	0	1284
3041ab78-5a1f-4d1a-aaf8-fa70ee24d082	Aedes aegypti totivirus strain 2017-PB-AAM-5/1 hypothetical protein, capsid (orf1), and RNA-dependent RNA polymerase (orf2) genes, complete cds	2603435	MN053726.1	84.211	988	89	48	4	944	641	1608	0	898
51e84e19-2156-4d88-bf8b-82118ee8873b	Aedes aegypti totivirus isolate BR59AP capsid protein-like gene, partial sequence	2603435	ON751778.1	93	500	18	13	2	491	2223	2715	0	713
b371813a-908d-42e7-83a6-2b0e4f3ae0a3	Aedes aegypti totivirus strain 2017-PB-AAF-1-4/1 hypothetical protein, capsid (orf1), and RNA-dependent RNA polymerase (orf2) genes, complete cds	2603435	MN053734.1	84.712	798	92	27	1	777	44	832	0	771
fe5c7811-bd7e-4690-9432-9030a3a534a2	Aedes aegypti totivirus strain 2017-PB-AAF-1-4/1 hypothetical protein, capsid (orf1), and RNA-dependent RNA polymerase (orf2) genes, complete cds	2603435	MN053734.1	87.347	901	89	20	12	892	606	1501	0	1009
42ce8f05-a4bd-4b22-b2af-7a7207ffa114	Aedes aegypti totivirus strain 2017-PB-AAM-5/1 hypothetical protein, capsid (orf1), and RNA-dependent RNA polymerase (orf2) genes, complete cds	2603435	MN053726.1	89.779	1448	111	21	4	1418	1480	37	0	1820
c7e5c2ec-681a-420a-ad6e-4f3fc52b338c	Aedes aegypti totivirus isolate BR59AP capsid protein-like gene, partial sequence	2603435	ON751778.1	88.087	277	20	10	11	279	1786	1515	1.21e-83	316
b0fd1005-38d5-47b6-a7eb-96bccc9a0f47	Aedes aegypti totivirus strain 2017-PB-AAM-5/1 hypothetical protein, capsid (orf1), and RNA-dependent RNA polymerase (orf2) genes, complete cds	2603435	MN053726.1	83.046	1392	150	63	1	1329	209	1577	0	1184
954eb37c-5309-4841-a18a-88bfbc276682	Aedes aegypti totivirus strain 2017-PB-AAF-5 hypothetical protein, capsid (orf1), and RNA-dependent RNA polymerase (orf2) genes, complete cds	2603435	MN053731.1	88.06	603	63	6	1	594	1138	1740	0	706
27dd05d4-645d-45a8-8d39-5e927a3baa87	Aedes aegypti totivirus isolate BR59AP capsid protein-like gene, partial sequence	2603435	ON751778.1	93.939	264	9	3	5	262	4735	4473	1.79e-106	392
7d8c3693-92ea-40a8-89fb-b2e58c884fa0	Aedes aegypti totivirus isolate BR59AP capsid protein-like gene, partial sequence	2603435	ON751778.1	95.504	556	12	12	4	555	4548	5094	0	876
2b13c5af-1553-4d69-b5d6-d9938e6cd986	Aedes aegypti totivirus isolate BR59AP capsid protein-like gene, partial sequence	2603435	ON751778.1	91.676	901	38	28	4	878	3246	2357	0	1214
761197ef-5c0c-4606-8b52-1de5fad6772a	Aedes aegypti totivirus isolate BR59AP capsid protein-like gene, partial sequence	2603435	ON751778.1	93.939	528	10	11	2	519	2764	3279	0	778
bca7f795-da7d-4d45-8300-e82e6ffd3bd4	Aedes aegypti totivirus isolate BR59AP capsid protein-like gene, partial sequence	2603435	ON751778.1	95.354	452	10	5	3	454	1773	2213	0	708
2072e401-7906-4801-8e6e-81692de77bba	Aedes aegypti totivirus isolate BR59AP capsid protein-like gene, partial sequence	2603435	ON751778.1	92.632	190	11	2	5	192	4066	4254	1.71e-70	272
548bb4a9-874c-45c2-b0ef-a97b62222b2d	Aedes aegypti totivirus strain 2017-Ab-AAM-1-2/1 hypothetical protein, capsid (orf1), and RNA-dependent RNA polymerase (orf2) genes, complete cds	2603435	MN053723.1	90.638	470	32	8	8	468	506	40	1.66e-173	614
2ad9b167-82b7-4ecf-b82d-973e065a6151	Aedes aegypti totivirus strain 2017-PB-AAF-1-4/1 hypothetical protein, capsid (orf1), and RNA-dependent RNA polymerase (orf2) genes, complete cds	2603435	MN053734.1	89.816	1198	98	19	2	1182	323	1513	0	1515
7b155d54-9064-4556-ac62-373826befaa7	Aedes aegypti totivirus isolate CMS002_017c_SAND segment RNA2 genomic sequence	2603435	MW434939.1	80.392	510	68	28	3	492	1483	986	3.88e-96	359
6815c653-99f2-4312-8328-d8b1fcf40c94	Aedes aegypti totivirus strain 2017-PB-AAF-1-4/1 hypothetical protein, capsid (orf1), and RNA-dependent RNA polymerase (orf2) genes, complete cds	2603435	MN053734.1	89.467	788	65	15	1	777	1385	605	0	979
687aba3f-ac58-4310-8d3c-f2a34dd6b5e7	Aedes aegypti totivirus isolate BR59AP capsid protein-like gene, partial sequence	2603435	ON751778.1	97.708	480	6	5	2	479	3286	3762	0	821
c5737a78-6d17-4fed-beb8-65f7ac870825	Aedes aegypti totivirus isolate BR59AP capsid protein-like gene, partial sequence	2603435	ON751778.1	97.5	1080	11	12	1	1076	2990	1923	0	1831
ee11f3b1-1ce5-43e6-9e03-597d831994c3	Aedes aegypti totivirus isolate BR59AP capsid protein-like gene, partial sequence	2603435	ON751778.1	92.524	923	37	20	1	911	3849	4751	0	1295
852a61dd-f426-4509-aa77-76259c24a5c0	Aedes aegypti toti-like virus strain 2017-Ab-AAF-1-5 capsid (orf1) and RNA-dependent RNA polymerase (orf2) genes, complete cds	2607731	MN053721.1	93.927	247	8	4	2	242	74	319	2.49e-99	366
5ecb3cc5-7b89-44e0-8638-3f01cfe331dc	Aedes aegypti totivirus strain 2017-PB-AAM-5/1 hypothetical protein, capsid (orf1), and RNA-dependent RNA polymerase (orf2) genes, complete cds	2603435	MN053726.1	92.491	799	47	13	1	790	33	827	0	1131
7480f314-2907-484d-aebb-fffd69587271	Aedes aegypti totivirus isolate BR59AP capsid protein-like gene, partial sequence	2603435	ON751778.1	96.007	551	9	10	2	544	3148	3693	0	883
722881aa-70cf-48cc-baa2-4bbc4ae25cac	Aedes aegypti totivirus isolate BR59AP capsid protein-like gene, partial sequence	2603435	ON751778.1	94.325	934	22	19	1	910	3297	2371	0	1402
d811d34d-a92a-41c1-81fc-4b27fed22c16	Aedes aegypti totivirus isolate BR59AP capsid protein-like gene, partial sequence	2603435	ON751778.1	94.915	472	14	9	3	469	2008	1542	0	730
b52c0f8d-e084-410f-993d-169b5e793f62	Aedes aegypti totivirus strain 2017-PB-AAM-5/1 hypothetical protein, capsid (orf1), and RNA-dependent RNA polymerase (orf2) genes, complete cds	2603435	MN053726.1	87.23	556	49	16	5	543	640	1190	2.79e-173	614
b194b0bd-5b2f-4200-a42a-2a80c6797551	Aedes aegypti totivirus isolate BR59AP capsid protein-like gene, partial sequence	2603435	ON751778.1	92.381	1470	43	44	1	1430	1717	3157	0	2030
c2b58ab1-8dfa-4d1d-8968-8259b46b587e	Aedes aegypti totivirus strain 2017-PB-AAF-5 hypothetical protein, capsid (orf1), and RNA-dependent RNA polymerase (orf2) genes, complete cds	2603435	MN053731.1	89.441	1269	104	20	1	1250	319	1576	0	1574
3224fc78-8f54-4053-817d-577c428706fe	Aedes aegypti totivirus strain 2017-PB-AAF-1-4/1 hypothetical protein, capsid (orf1), and RNA-dependent RNA polymerase (orf2) genes, complete cds	2603435	MN053734.1	86.154	585	58	16	2	575	923	1495	2.69e-172	610
1790a99a-11a4-47cf-a776-b84b18d3ddf5	Aedes aegypti totivirus strain 2017-PB-AAF-1-4/1 hypothetical protein, capsid (orf1), and RNA-dependent RNA polymerase (orf2) genes, complete cds	2603435	MN053734.1	88.569	1006	98	14	2	998	498	1495	0	1205
c65a19d6-391a-41bd-bce3-e4894f9b2275	Humaita-Tubiacanga virus isolate Rio segment RNA-dependent RNA polymerase replicase gene, complete cds	1670677	KR003801.1	91.241	685	22	24	6	656	1435	755	0	898
b5d838fe-eb1a-40a7-83fd-410bdbfbad6a	Aedes aegypti totivirus strain 2017-PB-AAM-5/1 hypothetical protein, capsid (orf1), and RNA-dependent RNA polymerase (orf2) genes, complete cds	2603435	MN053726.1	87.929	903	69	30	1	884	33	914	0	1027
63888952-4bcc-420f-9bd4-9a085b87f1ee	Aedes aegypti totivirus isolate CMS002_017b_SAND segment RNA2 genomic sequence	2603435	MW434938.1	88.889	189	14	7	2	185	1759	1573	1.33e-56	226
41307f89-dd5b-4058-8fde-e480fa62f50d	Aedes aegypti totivirus strain 2017-PB-AAM-5/1 hypothetical protein, capsid (orf1), and RNA-dependent RNA polymerase (orf2) genes, complete cds	2603435	MN053726.1	85.441	522	44	24	9	513	792	286	1.91e-143	514
8df5f5e3-8bc4-447b-8b84-1cfed700bc50	Aedes aegypti totivirus strain 2017-PB-AAF-5 hypothetical protein, capsid (orf1), and RNA-dependent RNA polymerase (orf2) genes, complete cds	2603435	MN053731.1	87.978	183	16	6	1	179	1199	1019	8.78e-53	211
ce9d7e06-b68a-4f3f-a3ec-58aa3d56641c	Aedes aegypti totivirus isolate BR59AP capsid protein-like gene, partial sequence	2603435	ON751778.1	91.224	1242	51	40	3	1213	1436	2650	0	1637
be583588-003f-4189-85c0-09b389e403b2	High Island virus S1 gene, partial cds	2109376	MF094128.1	95.105	143	5	2	4	144	426	568	9.21e-57	224
eb19ca6e-450d-494b-9322-0b9e6cbab32d	Aedes aegypti totivirus strain 2017-PB-AAM-5/1 hypothetical protein, capsid (orf1), and RNA-dependent RNA polymerase (orf2) genes, complete cds	2603435	MN053726.1	96.026	151	6	0	7	157	647	797	2.17e-63	246
e6402d8c-6f3f-4101-9c02-c59f8ac25480	High Island virus S1 gene, partial cds	2109376	MF094128.1	90.506	158	6	8	15	164	220	376	1.99e-49	200
be1cdd00-8fbc-463b-9cf2-2a584337ec10	Aedes aegypti totivirus isolate CMS002_017b_SAND segment RNA2 genomic sequence	2603435	MW434938.1	81.786	571	77	20	1	558	1474	918	1.92e-124	453
2a333d06-bdce-474e-843f-562ace1d05ca	Aedes aegypti totivirus strain 2017-PB-AAM-5/1 hypothetical protein, capsid (orf1), and RNA-dependent RNA polymerase (orf2) genes, complete cds	2603435	MN053726.1	91.379	348	22	4	1	342	823	478	2.8e-130	470
973f7ad7-25de-459c-8b91-c677e32fd980	High Island virus S1 gene, partial cds	2109376	MF094128.1	96.02	201	3	3	1	200	368	564	1.21e-86	324
7d003609-24dc-4f1d-9ced-aab9bde481cb	Aedes aegypti totivirus strain 2017-PB-AAF-1-4/1 hypothetical protein, capsid (orf1), and RNA-dependent RNA polymerase (orf2) genes, complete cds	2603435	MN053734.1	87.462	327	24	11	1	312	834	510	1.53e-97	361
b1ba339b-e4c3-4d58-8716-c4551961136c	Aedes aegypti totivirus isolate BR59AP capsid protein-like gene, partial sequence	2603435	ON751778.1	91.274	722	20	20	2	683	3028	2310	0	944
670d4e90-b1ca-4aee-8b8d-8287d643bc2a	Aedes aegypti totivirus isolate BR59AP capsid protein-like gene, partial sequence	2603435	ON751778.1	89.94	497	15	25	31	500	4538	4050	9.23e-172	610
09b5b901-5165-40b7-a6b3-3e2d4348dabe	Aedes aegypti totivirus strain 2017-PB-AAF-5 hypothetical protein, capsid (orf1), and RNA-dependent RNA polymerase (orf2) genes, complete cds	2603435	MN053731.1	88.26	477	32	14	1	457	712	1184	4.58e-154	549
3efd43cb-38a6-4e31-a46a-39352d154df3	Aedes aegypti totivirus isolate BR59AP capsid protein-like gene, partial sequence	2603435	ON751778.1	93.354	647	23	16	16	651	1357	720	0	939
2a6060f4-f743-499a-b78f-9f6d501ed6ef	Aedes aegypti totivirus strain 2017-PB-AAM-5/1 hypothetical protein, capsid (orf1), and RNA-dependent RNA polymerase (orf2) genes, complete cds	2603435	MN053726.1	87.649	672	59	14	11	680	832	1481	0	760
66475aff-474d-4ffc-b290-2d1f4f81698a	Phasivirus phasiense strain 2b segment M, complete sequence	3052631	MH237598.1	96.063	127	2	3	4	128	1255	1130	1.08e-50	204
2a2523ee-87dc-4f9a-a1e1-c23789486ea1	Aedes aegypti totivirus strain 2017-PB-AAF-1-4/1 hypothetical protein, capsid (orf1), and RNA-dependent RNA polymerase (orf2) genes, complete cds	2603435	MN053734.1	87.101	690	69	16	6	681	1501	818	0	763
c003a7a1-9bf4-4fdf-84a6-2d801c2f3f29	Aedes aegypti totivirus isolate CMS002_017a_SAND segment RNA1 genomic sequence	2603435	MW434943.1	84.413	1219	109	58	2	1185	1318	146	0	1123
f46257d4-38eb-40e1-a412-22c644060764	Aedes aegypti totivirus strain 2017-PB-AAF-5 hypothetical protein, capsid (orf1), and RNA-dependent RNA polymerase (orf2) genes, complete cds	2603435	MN053731.1	90.169	295	25	4	1	292	1200	907	1.14e-103	381
a0b116cf-5e7f-44a6-939a-b747f76f61df	Aedes aegypti totivirus strain 2017-PB-AAF-5 hypothetical protein, capsid (orf1), and RNA-dependent RNA polymerase (orf2) genes, complete cds	2603435	MN053731.1	87.428	867	90	13	1	860	906	1760	0	979
ade8ba6b-fd20-4acb-ab7f-8c58260b5e80	Aedes aegypti totivirus strain 2017-PB-AAM-5/1 hypothetical protein, capsid (orf1), and RNA-dependent RNA polymerase (orf2) genes, complete cds	2603435	MN053726.1	84.305	223	28	5	12	229	1480	1260	1.15e-52	211
c5eb7d9e-fa01-465f-9715-1bdb6aa00651	High Island virus S1 gene, partial cds	2109376	MF094128.1	94.891	137	5	2	1	137	561	427	1.79e-53	213
e2e50d61-58a4-4299-9ab8-57db6fc3bb1f	Aedes aegypti totivirus strain 2017-PB-AAM-5/1 hypothetical protein, capsid (orf1), and RNA-dependent RNA polymerase (orf2) genes, complete cds	2603435	MN053726.1	92.632	285	15	3	1	285	645	923	6.37e-111	405
fcda5453-89e1-45fb-b8d6-1cf003c26c2c	Aedes aegypti totivirus strain 2017-PB-AAF-1-4/1 hypothetical protein, capsid (orf1), and RNA-dependent RNA polymerase (orf2) genes, complete cds	2603435	MN053734.1	89.13	230	15	5	9	231	526	300	1.27e-72	278
1ca2a61b-8e48-420a-a253-63b241c56a2e	Aedes aegypti totivirus strain 2017-PB-AAF-5 hypothetical protein, capsid (orf1), and RNA-dependent RNA polymerase (orf2) genes, complete cds	2603435	MN053731.1	87.657	559	43	19	1	543	1194	646	2.57e-177	627
91ee49db-0b7a-41fc-9c86-c112cffc8171	Aedes aegypti totivirus isolate CMS002_017a_SAND segment RNA2 genomic sequence	2603435	MW434937.1	83.219	1454	136	77	51	1419	1468	38	0	1234
87cbd330-09d2-4b3d-81ab-acb76c0411c2	High Island virus S1 gene, partial cds	2109376	MF094128.1	95.312	192	5	4	1	189	558	368	1.48e-80	303
d1e77354-bf7d-4fd8-ba52-1a091c26dfe4	Humaita-Tubiacanga virus isolate Rio segment capsid Capsid gene, complete cds	1670677	KR003802.1	85.787	197	9	11	4	190	1320	1507	5.58e-46	191
c4ca984a-c426-4eab-8c13-84a7984df3b3	Aedes aegypti totivirus strain 2017-PB-AAM-5/1 hypothetical protein, capsid (orf1), and RNA-dependent RNA polymerase (orf2) genes, complete cds	2603435	MN053726.1	90.635	299	20	7	6	299	820	525	2.02e-106	390
e264fb8f-4e11-4f2f-b3d3-97d6767fa488	MAG: Hanko totivirus 4 isolate FIN/U-2018/18 Partial RNA dependent RNA polymerase gene, complete cds	2970625	OP020055.1	94.483	145	2	5	35	174	3362	3505	2.13e-54	219
5d9ac2b3-42fc-451a-9351-c004c4aa6392	Aedes aegypti totivirus strain 2017-PB-AAM-5/1 hypothetical protein, capsid (orf1), and RNA-dependent RNA polymerase (orf2) genes, complete cds	2603435	MN053726.1	86.714	700	60	24	5	680	1189	499	0	747
f8d761f0-0ba5-4d16-8dbf-9e1175ebe14d	Aedes aegypti totivirus isolate CMS002_017c_SAND segment RNA2 genomic sequence	2603435	MW434939.1	89.617	366	31	6	1	362	1762	1400	2.56e-126	459
88f25d74-f495-457d-aaf9-179fbd049ecc	Aedes aegypti totivirus strain 2017-PB-AAM-5/1 hypothetical protein, capsid (orf1), and RNA-dependent RNA polymerase (orf2) genes, complete cds	2603435	MN053726.1	91.187	851	71	3	8	857	1488	641	0	1153
aed33dd2-389f-48f0-8f1e-c34018fef42d	Aedes aegypti totivirus strain 2017-PB-AAM-5/1 hypothetical protein, capsid (orf1), and RNA-dependent RNA polymerase (orf2) genes, complete cds	2603435	MN053726.1	90.515	369	23	7	1	358	546	913	1.7e-132	477
5299b101-98b1-40d6-9e07-816f34fec817	Phasivirus phasiense strain Ab-AAM segment M, complete sequence	3052631	MN053782.1	91.411	163	5	8	9	164	1601	1441	6.43e-54	215
dcf5294c-a118-401e-9fc2-df68f79e4fc4	Aedes aegypti totivirus strain 2017-PB-AAM-5/1 hypothetical protein, capsid (orf1), and RNA-dependent RNA polymerase (orf2) genes, complete cds	2603435	MN053726.1	84.103	931	109	29	1	909	575	1488	0	863
907ac4bb-200f-4df8-859b-f6b0047d78f0	Aedes aegypti totivirus strain 2017-PB-AAF-5 hypothetical protein, capsid (orf1), and RNA-dependent RNA polymerase (orf2) genes, complete cds	2603435	MN053731.1	86.804	485	49	13	3	481	1191	716	2.27e-147	527
f0b70246-f050-46e2-b4e0-36bce9f15dde	Aedes aegypti totivirus strain 2017-PB-AAF-1-4/1 hypothetical protein, capsid (orf1), and RNA-dependent RNA polymerase (orf2) genes, complete cds	2603435	MN053734.1	85.444	687	62	29	5	673	1495	829	0	680
9f7150c3-3711-4abf-8aef-b0ef69801ac3	Aedes aegypti totivirus strain 2017-PB-AAM-5/1 hypothetical protein, capsid (orf1), and RNA-dependent RNA polymerase (orf2) genes, complete cds	2603435	MN053726.1	90.273	843	67	12	1	838	502	1334	0	1088
1a8d638f-cdff-4b98-8b89-d57487b5e507	Kosakonia phage Kc237, complete genome	2801382	MW258710.1	80.542	627	68	37	70	651	5833	6450	3.7e-118	433
332af256-6c4d-4a4b-8316-2f9fe4b03539	Aedes aegypti totivirus isolate BR59AP capsid protein-like gene, partial sequence	2603435	ON751778.1	92.344	418	11	15	4	402	2135	1720	3.48e-161	575
e0a9b6d5-1b4d-4b50-8154-73d465f50af2	MAG: Hanko totivirus 4 isolate FIN/U-2018/18 Partial RNA dependent RNA polymerase gene, complete cds	2970625	OP020055.1	90.152	132	1	9	10	130	3488	3358	2.4e-37	161
a89d506e-61fd-42d9-afd9-901fe6f31bec	Aedes aegypti totivirus strain 2017-PB-AAM-5/1 hypothetical protein, capsid (orf1), and RNA-dependent RNA polymerase (orf2) genes, complete cds	2603435	MN053726.1	89.391	443	24	8	4	426	945	506	3.31e-150	536
5f5477ce-9c8f-4fd9-99b1-f15aeaaab1b4	Aedes aegypti totivirus isolate CMS002_017a_SAND segment RNA2 genomic sequence	2603435	MW434937.1	85.714	602	68	14	1	587	880	1478	1.83e-174	619
0e262382-b613-4413-880f-3f0bd9e5057b	Aedes aegypti totivirus strain 2017-PB-AAF-5 hypothetical protein, capsid (orf1), and RNA-dependent RNA polymerase (orf2) genes, complete cds	2603435	MN053731.1	83.254	627	63	29	7	604	1196	583	1.38e-150	538
10077c64-65e6-433c-9029-fab1edba7b2a	Aedes aegypti totivirus strain 2017-PB-AAF-1-4/1 hypothetical protein, capsid (orf1), and RNA-dependent RNA polymerase (orf2) genes, complete cds	2603435	MN053734.1	88.689	557	54	7	4	552	1490	935	0	671
b20e45ca-7be6-4132-bd9a-b7c7a86a862b	Aedes aegypti totivirus strain 2017-PB-AAF-1-4/1 hypothetical protein, capsid (orf1), and RNA-dependent RNA polymerase (orf2) genes, complete cds	2603435	MN053734.1	89.404	604	53	10	1	598	910	1508	0	750
6da8e670-06e3-4ec6-9d61-41bd950e0072	Aedes aegypti totivirus isolate CMS002_017a_SAND segment RNA2 genomic sequence	2603435	MW434937.1	83.846	650	76	17	1	636	795	1429	4.35e-166	592
7472b1a4-d3e7-438e-a292-5a170c28ba52	Aedes aegypti totivirus strain 2017-PB-AAM-5/2 hypothetical protein and capsid (orf1) genes, complete cds; and RNA-dependent RNA polymerase (orf2) gene, partial cds	2603435	MN053727.1	85.507	207	19	9	52	252	899	1100	8.35e-51	206
7b4e6a2f-c04c-449d-81b8-e3f1a921fe50	Aedes aegypti totivirus strain 2017-PB-AAM-5/1 hypothetical protein, capsid (orf1), and RNA-dependent RNA polymerase (orf2) genes, complete cds	2603435	MN053726.1	85.804	317	20	14	3	296	825	511	4.66e-83	313
d1c1d189-f43c-4827-b05c-779d3b65cf7c	Aedes aegypti totivirus strain 2017-PB-AAM-5/1 hypothetical protein, capsid (orf1), and RNA-dependent RNA polymerase (orf2) genes, complete cds	2603435	MN053726.1	91.172	725	43	16	2	712	823	106	0	965
bad2d318-c447-4ece-9739-48821b86a1e2	Aedes aegypti totivirus strain 2017-Ab-AAM-1-2/1 hypothetical protein, capsid (orf1), and RNA-dependent RNA polymerase (orf2) genes, complete cds	2603435	MN053723.1	86.838	585	38	23	5	557	671	94	1.53e-174	617
dc6e22da-eb34-4796-a6f1-e71ff0628c29	Aedes aegypti totivirus isolate BR59AP capsid protein-like gene, partial sequence	2603435	ON751778.1	89.738	1335	71	56	38	1335	5560	4255	0	1646
cb7d0693-cf5b-4550-9de4-c7aaf1ba75bd	MAG: Hameenlinna phasivirus isolate FIN/PK-2018/68 putative nucleocapsid protein gene, complete cds	2980575	ON955140.1	96.528	144	1	2	1	141	4	146	1.55e-59	235
7f3642a3-b74e-4d95-9304-b9a61942aff7	Aedes aegypti totivirus strain 2017-PB-AAM-5/2 hypothetical protein and capsid (orf1) genes, complete cds; and RNA-dependent RNA polymerase (orf2) gene, partial cds	2603435	MN053727.1	91.875	160	10	3	1	160	158	314	1.32e-55	220
86c3caeb-17a8-41d9-865d-e077d20604f4	Aedes aegypti totivirus isolate CMS002_017c_SAND segment RNA2 genomic sequence	2603435	MW434939.1	86.025	322	35	9	10	325	1476	1159	1.12e-89	337
accca548-b68a-4116-b511-40ef27f0fa71	Aedes aegypti totivirus strain 2017-Ab-AAM-1-2/1 hypothetical protein, capsid (orf1), and RNA-dependent RNA polymerase (orf2) genes, complete cds	2603435	MN053723.1	88.211	475	36	13	1	464	283	748	5.38e-154	549
e8d1d8ba-63f0-406e-9974-4108788f7fe7	Aedes aegypti totivirus isolate CMS002_017c_SAND segment RNA2 genomic sequence	2603435	MW434939.1	86.577	298	34	6	5	300	1472	1179	7.81e-86	324
4e9d28f0-d4b3-4c58-8c93-ddb13795c9ec	Aedes aegypti totivirus strain 2017-PB-AAF-1-4/1 hypothetical protein, capsid (orf1), and RNA-dependent RNA polymerase (orf2) genes, complete cds	2603435	MN053734.1	85.843	1335	129	46	4	1306	182	1488	0	1363
0d39e272-52c4-42a1-8387-70d4a4ced763	Aedes aegypti totivirus strain 2017-PB-AAM-5/2 hypothetical protein and capsid (orf1) genes, complete cds; and RNA-dependent RNA polymerase (orf2) gene, partial cds	2603435	MN053727.1	90.732	205	18	1	2	205	968	1172	4.72e-71	272
6b06bf1f-8147-432a-ad6b-8917aaaaf68d	Aedes aegypti totivirus strain 2017-PB-AAF-1-4/1 hypothetical protein, capsid (orf1), and RNA-dependent RNA polymerase (orf2) genes, complete cds	2603435	MN053734.1	87.312	599	61	15	8	598	908	1499	0	671
a1126ab0-2a4b-45d5-9177-d4cb176a3449	Aedes aegypti totivirus strain 2017-Ab-AAM-1-2/1 hypothetical protein, capsid (orf1), and RNA-dependent RNA polymerase (orf2) genes, complete cds	2603435	MN053723.1	88.261	690	43	18	4	659	726	41	0	791
9dec355b-8df5-436b-b8a5-ec94447ad920	Aedes aegypti totivirus isolate CMS002_017b_SAND segment RNA2 genomic sequence	2603435	MW434938.1	87.064	889	66	33	18	879	1170	304	0	959
9d536ab2-cda2-41a7-b77e-04cb9759672a	Aedes aegypti totivirus strain 2017-PB-AAF-1-4/1 hypothetical protein, capsid (orf1), and RNA-dependent RNA polymerase (orf2) genes, complete cds	2603435	MN053734.1	86.863	373	33	13	2	365	466	831	2.98e-110	403
16b7fe7a-1484-4b9b-b252-fe87752b119e	Aedes aegypti totivirus isolate BR59AP capsid protein-like gene, partial sequence	2603435	ON751778.1	92.126	254	10	8	2	247	4039	4290	2.9e-94	351
0a1f0f5d-e166-45c5-8bc3-376eeb5a5e99	Aedes aegypti totivirus isolate CMS002_017c_SAND segment RNA2 genomic sequence	2603435	MW434939.1	76.486	370	63	17	58	426	1403	1057	2.69e-42	180
8dd4410d-7f62-4349-a83c-8eea6f6734f5	Aedes aegypti totivirus isolate CMS002_017c_SAND segment RNA2 genomic sequence	2603435	MW434939.1	84.937	478	49	19	5	470	1750	1284	2.55e-127	462
342b6714-efb1-485b-808c-065ce8897ec3	Aedes aegypti totivirus strain 2017-PB-AAF-1-4/1 hypothetical protein, capsid (orf1), and RNA-dependent RNA polymerase (orf2) genes, complete cds	2603435	MN053734.1	86.088	726	66	23	5	703	1490	773	0	749
d599b5bc-a6ff-4324-98ae-e1afd8df421b	Aedes aegypti totivirus isolate CMS002_017b_SAND segment RNA2 genomic sequence	2603435	MW434938.1	87.386	547	50	16	53	587	1024	485	1.09e-171	610
1211a4be-92f4-47c2-aaec-984430d44d0a	Aedes aegypti totivirus isolate CMS002_017b_SAND segment RNA2 genomic sequence	2603435	MW434938.1	85.342	307	33	10	1	298	956	1259	7.72e-81	307
e476e6e0-e215-4606-a7c2-c379e1809df4	Aedes aegypti toti-like virus strain 2017-Ab-AAF-1-5 capsid (orf1) and RNA-dependent RNA polymerase (orf2) genes, complete cds	2607731	MN053721.1	95.515	379	12	3	1	376	84	460	1.11e-169	601
a4827d05-65a9-4954-bbbf-ea4712ae6c5b	Aedes aegypti totivirus isolate CMS002_017c_SAND segment RNA2 genomic sequence	2603435	MW434939.1	83.444	302	42	4	7	301	1475	1175	7.89e-71	274
aba7570d-b4cc-4fb0-ad90-c3a380a1850a	High Island virus S1 gene, partial cds	2109376	MF094128.1	89.516	124	12	1	4	126	439	562	2.7e-36	156
4d4dd83b-3167-48ce-840e-a58e5dcbc175	Aedes aegypti totivirus strain 2017-PB-AAM-5/1 hypothetical protein, capsid (orf1), and RNA-dependent RNA polymerase (orf2) genes, complete cds	2603435	MN053726.1	94.141	256	13	2	15	269	797	543	6.25e-106	388
622f1aef-2c69-4284-8b86-e606a1b89525	Aedes aegypti totivirus strain 2017-PB-AAF-5 hypothetical protein, capsid (orf1), and RNA-dependent RNA polymerase (orf2) genes, complete cds	2603435	MN053731.1	89.153	378	28	11	4	372	1197	824	6.36e-127	459
c1c023fa-ee25-4d7e-a075-393a743532a0	Aedes aegypti totivirus isolate BR59AP capsid protein-like gene, partial sequence	2603435	ON751778.1	95.69	464	8	9	1	457	4728	4270	0	736
e267d4b3-fbc6-4cf5-890e-6611109010e4	Aedes aegypti totivirus isolate CMS002_017b_SAND segment RNA2 genomic sequence	2603435	MW434938.1	83.735	166	14	9	1	162	1033	877	3.55e-32	145
95bf2706-2d93-43fb-9533-09d71204e162	Aedes aegypti totivirus isolate CMS002_017a_SAND segment RNA2 genomic sequence	2603435	MW434937.1	86.949	613	58	18	3	601	1471	867	0	669
d85c5d83-9c78-464f-9491-eb8d6464f4a1	Aedes aegypti totivirus isolate BR59AP capsid protein-like gene, partial sequence	2603435	ON751778.1	91.257	732	32	22	3	712	121	842	0	968
aa86823d-039a-45ed-99d6-26b5d709895e	Aedes aegypti totivirus strain 2017-PB-AAM-5/1 hypothetical protein, capsid (orf1), and RNA-dependent RNA polymerase (orf2) genes, complete cds	2603435	MN053726.1	92.199	423	27	3	2	420	500	920	1.92e-167	593
f31bbdbc-9721-48d0-9592-e1171f419293	Aedes aegypti totivirus isolate CMS002_017c_SAND segment RNA2 genomic sequence	2603435	MW434939.1	85.16	438	49	7	10	432	1476	1040	5.06e-119	435
046cdafa-75db-42ff-8cca-2b78a799462e	Aedes aegypti totivirus isolate CMS002_017b_SAND segment RNA2 genomic sequence	2603435	MW434938.1	86.756	672	35	25	3	625	671	5	0	699
324f0962-4db1-45eb-8cc4-24ea48388be2	Aedes aegypti totivirus isolate BR59AP capsid protein-like gene, partial sequence	2603435	ON751778.1	97.541	244	3	3	1	243	4926	4685	4.4e-113	414
59e082b5-fe24-495c-aaf3-0bc91475454b	Aedes aegypti totivirus strain 2017-PB-AAF-5 hypothetical protein, capsid (orf1), and RNA-dependent RNA polymerase (orf2) genes, complete cds	2603435	MN053731.1	86.943	628	56	22	1	612	571	1188	0	682
8089329b-615c-463a-919e-5547cd669889	Aedes aegypti totivirus strain 2017-PB-AAM-5/1 hypothetical protein, capsid (orf1), and RNA-dependent RNA polymerase (orf2) genes, complete cds	2603435	MN053726.1	86.508	1008	84	36	2	969	495	1490	0	1061
bbba6d81-103b-4ae8-af75-662838a75552	Aedes aegypti totivirus strain 2017-PB-AAF-5 hypothetical protein, capsid (orf1), and RNA-dependent RNA polymerase (orf2) genes, complete cds	2603435	MN053731.1	89.367	442	37	8	1	434	764	1203	1.57e-153	547
52c06b66-11f0-4889-b7e8-451406995204	Aedes aegypti totivirus isolate BR59AP capsid protein-like gene, partial sequence	2603435	ON751778.1	94.403	268	10	4	3	266	3750	3484	6.52e-111	407
e44a1e41-b7cc-493b-b7e9-593161c30fa6	Aedes aegypti totivirus isolate CMS002_017b_SAND segment RNA2 genomic sequence	2603435	MW434938.1	86.145	664	66	20	1	656	537	1182	0	693
4e60b787-fa6a-4586-bbc8-b8a487dc12e0	Aedes aegypti totivirus strain 2017-PB-AAF-5 hypothetical protein, capsid (orf1), and RNA-dependent RNA polymerase (orf2) genes, complete cds	2603435	MN053731.1	88.559	708	58	20	1	695	491	1188	0	837
eb3cd83b-8309-473f-b028-57de495818a6	Aedes aegypti totivirus isolate CMS002_017c_SAND segment RNA2 genomic sequence	2603435	MW434939.1	86.957	276	26	7	1	268	1715	1442	3.19e-79	302
13158549-bafb-49a5-9b96-282e9e424464	Aedes aegypti totivirus isolate BR59AP capsid protein-like gene, partial sequence	2603435	ON751778.1	94.595	1036	19	20	2	1011	3408	2384	0	1568
c518bc5b-5ba1-4853-b935-f6a8b0697f03	Aedes aegypti totivirus isolate CMS002_017c_SAND segment RNA2 genomic sequence	2603435	MW434939.1	85.149	303	30	10	12	301	1740	1440	1.68e-77	296
fcae2f45-0382-49a5-b769-8e7621d91ac2	Aedes aegypti totivirus isolate BR59AP capsid protein-like gene, partial sequence	2603435	ON751778.1	95.366	1489	34	23	1	1470	4973	3501	0	2335
bf617208-77fc-4774-9daf-22d3060cef76	Aedes aegypti totivirus strain 2017-PB-AAF-1-4/1 hypothetical protein, capsid (orf1), and RNA-dependent RNA polymerase (orf2) genes, complete cds	2603435	MN053734.1	82.984	811	88	34	6	778	1205	407	0	688
506139e6-2fb6-46f8-b058-20330f504c65	Aedes aegypti totivirus strain 2017-PB-AAM-5/1 hypothetical protein, capsid (orf1), and RNA-dependent RNA polymerase (orf2) genes, complete cds	2603435	MN053726.1	81.931	963	113	39	1	911	1442	489	0	758
ae3684e0-317e-4a6a-aa51-ef65d1b9466d	Aedes aegypti totivirus strain 2017-PB-AAM-5/1 hypothetical protein, capsid (orf1), and RNA-dependent RNA polymerase (orf2) genes, complete cds	2603435	MN053726.1	87.695	1024	83	31	2	990	1193	178	0	1153
a58ebb75-c5ac-46c3-ac1e-a32a1e4f57a2	Aedes aegypti totivirus strain 2017-PB-AAM-5/1 hypothetical protein, capsid (orf1), and RNA-dependent RNA polymerase (orf2) genes, complete cds	2603435	MN053726.1	89.114	542	34	12	2	524	1032	497	0	651
2adf2b03-af23-434d-a991-f30fc657057e	High Island virus S1 gene, partial cds	2109376	MF094128.1	90.566	159	9	5	3	161	210	362	1.12e-51	207
7b540fe9-0c1d-41d3-9caf-17322679256d	Aedes aegypti totivirus strain 2017-PB-AAM-5/1 hypothetical protein, capsid (orf1), and RNA-dependent RNA polymerase (orf2) genes, complete cds	2603435	MN053726.1	91.254	343	19	8	10	343	647	987	2.1e-126	457
610ef04d-63bb-4bcb-83ac-c542e4b7d592	Aedes aegypti totivirus strain 2017-PB-AAM-5/1 hypothetical protein, capsid (orf1), and RNA-dependent RNA polymerase (orf2) genes, complete cds	2603435	MN053726.1	87.302	252	20	7	56	301	643	888	1.93e-72	278
77fadc35-d7c6-4d1d-a957-7409295814c2	Aedes aegypti totivirus strain 2017-PB-AAF-5 hypothetical protein, capsid (orf1), and RNA-dependent RNA polymerase (orf2) genes, complete cds	2603435	MN053731.1	89.03	711	54	18	4	701	1197	498	0	859
f6ac746e-8f21-40ec-91e4-7e1f3bd34bda	Aedes aegypti totivirus strain 2017-PB-AAF-5 hypothetical protein, capsid (orf1), and RNA-dependent RNA polymerase (orf2) genes, complete cds	2603435	MN053731.1	88.547	585	51	12	3	576	1192	613	0	695
85baad11-1d64-4d49-8c2e-1875975cfe55	Aedes aegypti totivirus strain 2017-Ab-AAM-1-2/1 hypothetical protein, capsid (orf1), and RNA-dependent RNA polymerase (orf2) genes, complete cds	2603435	MN053723.1	89.958	239	13	8	36	265	1679	1915	1.02e-78	298
535a321b-d0e2-42b5-84fc-de3c9720179e	Aedes aegypti totivirus strain 2017-PB-AAF-5 hypothetical protein, capsid (orf1), and RNA-dependent RNA polymerase (orf2) genes, complete cds	2603435	MN053731.1	96.543	376	8	4	2	374	6581	6954	1e-174	617
7977c9ff-59d8-4aca-bd9a-334c5a5fe528	Aedes aegypti totivirus isolate BR59AP capsid protein-like gene, partial sequence	2603435	ON751778.1	89.019	428	21	20	8	421	3495	3080	1.15e-140	507
7e4a6948-5c44-4669-b23f-fb023ee22c78	Aedes aegypti totivirus strain 2017-PB-AAM-5/1 hypothetical protein, capsid (orf1), and RNA-dependent RNA polymerase (orf2) genes, complete cds	2603435	MN053726.1	90.053	563	40	10	1	554	641	1196	0	715
3f4e9120-7f86-4363-914f-63faeb02a573	High Island virus S1 gene, partial cds	2109376	MF094128.1	97.059	136	1	3	1	134	427	561	2.25e-57	226
8bf87da3-809b-4b18-ba08-d38f6a155c6c	Aedes aegypti totivirus isolate CMS002_017a_SAND segment RNA2 genomic sequence	2603435	MW434937.1	77.963	599	79	38	1	553	889	1480	4.15e-86	326
c2c2f3d7-9505-4b7a-9077-85c0c6038fdb	Aedes aegypti totivirus strain 2017-PB-AAF-5 hypothetical protein, capsid (orf1), and RNA-dependent RNA polymerase (orf2) genes, complete cds	2603435	MN053731.1	86.591	440	42	11	8	441	768	1196	3.57e-130	470
e8af49aa-02ef-41da-b550-433f7a652dbb	Aedes aegypti totivirus isolate BR59AP capsid protein-like gene, partial sequence	2603435	ON751778.1	95.038	524	12	10	2	521	295	808	0	811
51451aeb-2245-4533-bb03-f5b43e3df5b0	Aedes aegypti totivirus isolate BR59AP capsid protein-like gene, partial sequence	2603435	ON751778.1	98.016	252	2	3	6	254	1957	2208	2.82e-119	435
c2419dcc-1490-467e-adc1-cc2499a8975f	Aedes aegypti totivirus isolate CMS002_017c_SAND segment RNA2 genomic sequence	2603435	MW434939.1	87.382	317	35	5	5	318	1481	1167	2.28e-96	359
be925a7c-dbab-4eae-b2ab-a1a40c71291b	Aedes aegypti totivirus isolate CMS002_017c_SAND segment RNA1 genomic sequence	2603435	MW434940.1	90.945	1005	50	31	1	974	6074	5080	0	1314
6e956931-2d2f-4ccf-8b06-79111edfee98	Aedes aegypti totivirus isolate CMS002_017c_SAND segment RNA2 genomic sequence	2603435	MW434939.1	90.169	356	26	8	7	354	1746	1392	3.56e-125	455
90bfdd6f-d396-435a-9f8e-b234c0cb8f12	Phasivirus phasiense strain 2b segment S, complete sequence	3052631	MH237597.1	83.92	199	16	9	2	194	16	204	3.5e-42	176
c6ea0721-6e4c-4e05-ae1e-846e43e5dd51	Aedes aegypti totivirus isolate BR59AP capsid protein-like gene, partial sequence	2603435	ON751778.1	94.258	418	14	6	1	411	2078	1664	5.78e-178	630
89e7fd6e-d71b-4c1f-96bc-bf84a1ea7460	Aedes aegypti totivirus isolate CMS002_017c_SAND segment RNA2 genomic sequence	2603435	MW434939.1	83.662	355	30	17	8	345	1745	1402	2.87e-81	309
96e2a532-ebbb-4732-bd6f-a8e0da178c7a	High Island virus S1 gene, partial cds	2109376	MF094128.1	92.09	177	10	4	1	174	204	379	2.34e-63	246
3ed464c8-997d-4c1f-afda-5dfdfd5329b5	Aedes aegypti totivirus strain 2017-PB-AAM-5/1 hypothetical protein, capsid (orf1), and RNA-dependent RNA polymerase (orf2) genes, complete cds	2603435	MN053726.1	89.728	331	23	9	3	326	499	825	4.59e-113	412
beb60ee8-d0c5-4f6c-b210-96e52cd5ee06	Aedes aegypti totivirus isolate CMS002_017b_SAND segment RNA2 genomic sequence	2603435	MW434938.1	87.479	583	62	10	1	575	1748	1169	0	662
dda55d90-07cb-47a3-9336-6a80c72db5db	Aedes aegypti totivirus isolate BR59AP capsid protein-like gene, partial sequence	2603435	ON751778.1	94.194	620	10	14	11	610	3160	2547	0	922
f589a15a-6926-4d0c-97de-5e467b398576	Aedes aegypti totivirus strain 2016-Ab-AAF capsid (orf1) and RNA-dependent RNA polymerase (orf2) genes, complete cds	2603435	MN053732.1	95.906	342	6	6	8	345	2053	2390	1.22e-153	547
fa1e190a-8207-4a53-b5a8-9f297ace37c4	High Island virus S1 gene, partial cds	2109376	MF094128.1	90.511	137	7	6	17	149	229	363	2.85e-42	176
9dd10d7c-227b-4047-b74b-e2eeb1c771a3	High Island virus S1 gene, partial cds	2109376	MF094128.1	91.912	136	5	5	1	132	562	429	3.72e-45	185
13e39986-c9bb-4891-9ff6-5af5bda55e6d	Aedes aegypti totivirus strain 2017-PB-AAF-1-4/1 hypothetical protein, capsid (orf1), and RNA-dependent RNA polymerase (orf2) genes, complete cds	2603435	MN053734.1	88.205	585	58	9	15	594	1493	915	0	688
697a6a4c-2069-4465-be86-fe28078bb979	Aedes aegypti totivirus isolate CMS002_017b_SAND segment RNA2 genomic sequence	2603435	MW434938.1	82.656	1205	130	54	5	1165	306	1475	0	994
795be01c-78ff-4ce6-98a2-0a3db083feef	Aedes aegypti totivirus isolate CMS002_017b_SAND segment RNA2 genomic sequence	2603435	MW434938.1	84.703	353	34	14	4	342	1745	1399	4.12e-89	335
d8813fc8-01cd-4914-8160-71b2892c75be	Aedes aegypti totivirus strain 2017-PB-AAM-5/2 hypothetical protein and capsid (orf1) genes, complete cds; and RNA-dependent RNA polymerase (orf2) gene, partial cds	2603435	MN053727.1	86.349	315	24	12	4	310	1765	1462	1.02e-86	326
ea773a07-5dd8-4569-b35c-8f0b759eef61	Cell fusing agent virus strain Rio Piedras02 polyprotein gene, partial cds	31658	GQ165810.1	87.425	334	18	15	1	312	9287	8956	1.72e-97	363
deb2854c-c296-4f46-ba9b-2ab7cb4ef38a	Aedes aegypti totivirus isolate BR59AP capsid protein-like gene, partial sequence	2603435	ON751778.1	95.166	662	15	11	2	648	1605	946	0	1029
2a0d7851-2a7a-4416-b214-3ad8be348a39	Aedes aegypti totivirus isolate BR59AP capsid protein-like gene, partial sequence	2603435	ON751778.1	90.723	1369	56	54	3	1318	4498	3148	0	1759
64874c38-0f63-48f9-ab0a-764fa4cf9b65	Aedes aegypti totivirus strain 2017-PB-AAM-5/2 hypothetical protein and capsid (orf1) genes, complete cds; and RNA-dependent RNA polymerase (orf2) gene, partial cds	2603435	MN053727.1	90.391	281	21	4	6	285	1753	1478	1.17e-98	364
878bfcb0-c8c5-4e98-ac8d-3f7ccaef3e92	Aedes aegypti totivirus strain 2017-PB-AAF-5 hypothetical protein, capsid (orf1), and RNA-dependent RNA polymerase (orf2) genes, complete cds	2603435	MN053731.1	87.805	533	41	14	8	520	1191	663	4.09e-170	603
9106ca0c-47d3-4721-a170-8f44f63c02cb	Aedes aegypti totivirus isolate CMS002_017c_SAND segment RNA2 genomic sequence	2603435	MW434939.1	81.877	309	38	11	3	299	1471	1169	6.17e-62	244
103d0c72-2ce2-4f19-a1f2-b6c96c6b851b	MAG: Hanko totivirus 4 isolate FIN/U-2018/18 Partial RNA dependent RNA polymerase gene, complete cds	2970625	OP020055.1	96.026	151	1	3	2	151	3363	3509	4.16e-61	241
3efe5812-c036-4997-8ce3-c885c6d7ffac	Aedes aegypti totivirus strain 2017-PB-AAM-5/2 hypothetical protein and capsid (orf1) genes, complete cds; and RNA-dependent RNA polymerase (orf2) gene, partial cds	2603435	MN053727.1	84.98	253	27	7	1	245	1453	1702	3.85e-63	246
42dbd421-c633-46c9-b88f-4758f5cd0601	Aedes aegypti totivirus isolate CMS002_017b_SAND segment RNA2 genomic sequence	2603435	MW434938.1	90.492	305	22	7	5	305	1447	1748	1.66e-107	396
49e532ad-43af-461a-bf7b-5ad0fb9d25ed	Aedes aegypti totivirus isolate CMS002_017a_SAND segment RNA1 genomic sequence	2603435	MW434943.1	89.153	295	17	10	1	283	6174	5883	9.31e-95	353
49e80ab0-bf33-4dde-991b-3c9fa54b4bf1	Aedes aegypti totivirus strain 2017-PB-AAM-5/2 hypothetical protein and capsid (orf1) genes, complete cds; and RNA-dependent RNA polymerase (orf2) gene, partial cds	2603435	MN053727.1	88.372	301	26	7	6	301	1458	1754	2.5e-95	353
8b8d9bb8-2960-4b0c-be97-6d52a2956299	Aedes aegypti totivirus isolate CMS002_017c_SAND segment RNA2 genomic sequence	2603435	MW434939.1	81.531	601	70	26	4	573	1474	884	1.47e-125	457
53260baf-992e-4526-8af8-f7834da8d5ac	Aedes aegypti totivirus strain 2017-PB-AAF-1-4/1 hypothetical protein, capsid (orf1), and RNA-dependent RNA polymerase (orf2) genes, complete cds	2603435	MN053734.1	87.184	593	57	9	1	575	900	1491	0	656
eaca4789-fed0-44bc-a762-9158fb400838	Aedes aegypti totivirus isolate CMS002_017c_SAND segment RNA2 genomic sequence	2603435	MW434939.1	86.721	369	36	10	20	379	1398	1762	5.76e-108	398
533363bb-d8d9-4b19-9863-ea3d4d5af21d	High Island virus S1 gene, partial cds	2109376	MF094128.1	93.701	127	4	4	1	125	564	440	1.07e-45	187
8a5f1f9f-c7d4-45ac-bc7c-2bd68c17b833	Aedes aegypti totivirus isolate CMS002_017c_SAND segment RNA2 genomic sequence	2603435	MW434939.1	89.169	397	20	11	8	383	285	679	9.42e-131	473
dcc85bb9-f31c-4d93-9c20-f9d41a8888e9	Aedes aegypti totivirus strain 2017-PB-AAF-5 hypothetical protein, capsid (orf1), and RNA-dependent RNA polymerase (orf2) genes, complete cds	2603435	MN053731.1	86.214	1030	91	36	1	1010	491	1489	0	1068
a35bbb0e-e07c-4545-ad4e-34ef4f05297b	Aedes aegypti totivirus strain 2016-Ab-AAM capsid (orf1) and RNA-dependent RNA polymerase (orf2) genes, complete cds	2603435	MN053733.1	92.965	199	9	5	6	202	5095	4900	6.17e-75	285
a535b4dd-8c8e-42ec-ac50-b435d983dd7d	Aedes aegypti totivirus strain 2017-PB-AAM-5/1 hypothetical protein, capsid (orf1), and RNA-dependent RNA polymerase (orf2) genes, complete cds	2603435	MN053726.1	89.722	360	20	11	1	356	479	825	1.79e-122	444
d29acb8a-2e3b-4df8-a183-18bc3b5be7e3	Aedes aegypti totivirus isolate BR59AP capsid protein-like gene, partial sequence	2603435	ON751778.1	83.904	292	13	14	9	267	469	759	4.32e-63	248
0dcf20df-4c0e-4e9c-aa01-b59ca88bad38	Aedes aegypti totivirus isolate BR59AP capsid protein-like gene, partial sequence	2603435	ON751778.1	94.708	359	10	6	1	354	2288	1934	1.45e-153	549
a07dcb6e-613d-49e7-a930-634959f1f5bf	Aedes aegypti totivirus isolate CMS002_017b_SAND segment RNA2 genomic sequence	2603435	MW434938.1	90.833	120	10	1	68	186	948	1067	1.35e-36	159
3226810a-987a-43d0-83cf-9d7fa1ffc38f	Aedes aegypti totivirus strain 2017-PB-AAF-5 hypothetical protein, capsid (orf1), and RNA-dependent RNA polymerase (orf2) genes, complete cds	2603435	MN053731.1	81.404	285	39	11	8	282	1197	917	2.7e-55	220
15e78c6d-5f16-499b-8149-8befde266cbc	Aedes aegypti totivirus isolate BR59AP capsid protein-like gene, partial sequence	2603435	ON751778.1	88.745	231	10	12	1	219	4216	3990	3.07e-69	268
48b46e6a-6f4a-4458-b1eb-51a9ed07bc11	Aedes aegypti totivirus strain 2017-PB-AAM-5/1 hypothetical protein, capsid (orf1), and RNA-dependent RNA polymerase (orf2) genes, complete cds	2603435	MN053726.1	87.365	1480	123	46	5	1438	1478	17	0	1639
319ca730-323c-4fb0-be4e-5c9c11147b33	Aedes aegypti totivirus isolate CMS002_017b_SAND segment RNA2 genomic sequence	2603435	MW434938.1	87.071	379	36	8	1	371	940	1313	1.55e-113	416
df218e4f-4373-4a14-9eba-6ca412130962	Aedes aegypti totivirus strain 2017-PB-AAF-5 hypothetical protein, capsid (orf1), and RNA-dependent RNA polymerase (orf2) genes, complete cds	2603435	MN053731.1	90.459	545	29	15	20	549	6413	6949	0	697
fca6e46c-3ee1-46c0-879a-0dcc343a9f5f	Aedes aegypti totivirus isolate BR59AP capsid protein-like gene, partial sequence	2603435	ON751778.1	96.864	287	5	3	1	284	4449	4164	1.58e-132	479
c8cf04f5-2756-448e-b136-62468ae89b20	Aedes aegypti totivirus strain 2017-PB-AAM-5/1 hypothetical protein, capsid (orf1), and RNA-dependent RNA polymerase (orf2) genes, complete cds	2603435	MN053726.1	84.011	369	42	14	1	359	1111	1472	8.73e-91	339
273c277d-2857-445d-b962-e89c69e15b28	Aedes aegypti totivirus strain 2017-PB-AAF-1-4/1 hypothetical protein, capsid (orf1), and RNA-dependent RNA polymerase (orf2) genes, complete cds	2603435	MN053734.1	87.398	857	78	23	1	839	650	1494	0	957
5bb1c886-ab01-4ab5-8ab7-1b1dc620f708	Aedes aegypti totivirus isolate CMS002_017c_SAND segment RNA2 genomic sequence	2603435	MW434939.1	86.076	316	29	11	4	309	1748	1438	2.47e-86	326
e921a2a1-bbaf-45b6-8afa-84ccc819775e	Aedes aegypti totivirus strain 2017-PB-AAF-5 hypothetical protein, capsid (orf1), and RNA-dependent RNA polymerase (orf2) genes, complete cds	2603435	MN053731.1	85.059	589	60	13	3	566	1481	896	9.48e-162	575
efc41695-c49d-4924-b64f-237a10a5caee	Aedes aegypti totivirus strain 2017-PB-AAM-5/1 hypothetical protein, capsid (orf1), and RNA-dependent RNA polymerase (orf2) genes, complete cds	2603435	MN053726.1	85.833	360	34	14	1	353	827	478	3.92e-99	366
345f5b4f-0ad8-49ab-9a79-241bbd53c458	Aedes aegypti totivirus strain 2017-Ab-AAM-1-2/1 hypothetical protein, capsid (orf1), and RNA-dependent RNA polymerase (orf2) genes, complete cds	2603435	MN053723.1	84.934	604	42	32	28	592	706	113	6.15e-159	566
66ac2c82-00f6-4c3f-b7b6-a6509a60fb57	Aedes aegypti totivirus strain 2017-PB-AAM-5/2 hypothetical protein and capsid (orf1) genes, complete cds; and RNA-dependent RNA polymerase (orf2) gene, partial cds	2603435	MN053727.1	89.691	291	22	3	1	285	792	1080	1.07e-98	364
be4efdf4-3448-4589-a802-75383c987565	MAG: Hanko totivirus 4 isolate FIN/U-2018/18 Partial RNA dependent RNA polymerase gene, complete cds	2970625	OP020055.1	98.065	155	1	1	2	156	3363	3515	2e-69	268
84f0a0b6-8fcb-48b4-b478-1ac8060cca5c	Aedes aegypti totivirus strain 2017-PB-AAF-5 hypothetical protein, capsid (orf1), and RNA-dependent RNA polymerase (orf2) genes, complete cds	2603435	MN053731.1	84.481	915	69	31	1	848	1197	289	0	835
ff76411f-6e0d-492c-bab6-09479fdefde7	Aedes aegypti totivirus strain 2017-PB-AAM-5/2 hypothetical protein and capsid (orf1) genes, complete cds; and RNA-dependent RNA polymerase (orf2) gene, partial cds	2603435	MN053727.1	88.065	310	26	7	2	309	1465	1765	2.21e-96	357
14608e8f-47c0-4d8e-95b4-9e6593ee6007	Aedes aegypti totivirus strain 2017-PB-AAM-5/1 hypothetical protein, capsid (orf1), and RNA-dependent RNA polymerase (orf2) genes, complete cds	2603435	MN053726.1	84.032	1002	78	40	2	928	197	1191	0	889
1c9029dc-9684-406c-90a1-914e5cc50c84	Aedes aegypti totivirus isolate CMS002_017a_SAND segment RNA2 genomic sequence	2603435	MW434937.1	85.922	895	79	34	2	857	305	1191	0	911
df1231c2-e326-42bc-8d10-b8f5b994f7fe	Aedes aegypti totivirus isolate CMS002_017c_SAND segment RNA2 genomic sequence	2603435	MW434939.1	87.941	680	66	16	3	672	1486	813	0	787
def635db-e0a3-48cf-b1e5-1d548a71b96e	Aedes aegypti totivirus strain 2017-Ab-AAM-5 hypothetical protein, capsid (orf1), and RNA-dependent RNA polymerase (orf2) genes, complete cds	2603435	MN053725.1	91.225	547	38	8	4	546	901	361	0	736
52b9d09c-b700-4f6b-b542-4169d730c6e4	Aedes aegypti totivirus isolate BR59AP capsid protein-like gene, partial sequence	2603435	ON751778.1	94.968	934	22	13	3	916	5143	4215	0	1443
f65730a5-7d23-4688-956c-6b4694be37ea	Aedes aegypti totivirus isolate BR59AP capsid protein-like gene, partial sequence	2603435	ON751778.1	87.654	243	16	10	22	252	2100	1860	8.35e-70	270
9aa85b4e-d48f-4c3a-b305-0f1eede0a56c	Aedes aegypti totivirus isolate BR59AP capsid protein-like gene, partial sequence	2603435	ON751778.1	87.89	834	29	47	4	785	2077	1264	0	915
ee92181b-03a4-4c89-ad5f-823f5d6f089c	MAG: Hanko totivirus 4 isolate FIN/U-2018/18 Partial RNA dependent RNA polymerase gene, complete cds	2970625	OP020055.1	92.222	180	4	7	1	175	3380	3554	1.16e-62	246
340dd936-b131-460a-a2c5-a82414a64b08	Aedes aegypti totivirus strain 2017-PB-AAM-5/1 hypothetical protein, capsid (orf1), and RNA-dependent RNA polymerase (orf2) genes, complete cds	2603435	MN053726.1	83.871	434	39	23	81	495	923	502	1.49e-104	385
da5a24f0-9e14-423f-ba2f-42e9cfcab4b1	Aedes aegypti totivirus isolate BR59AP capsid protein-like gene, partial sequence	2603435	ON751778.1	90.62	693	30	26	10	676	4739	5422	0	887
e2ba97bb-94ec-4c65-8701-fbe850f19077	Aedes aegypti totivirus strain 2017-PB-AAM-5/1 hypothetical protein, capsid (orf1), and RNA-dependent RNA polymerase (orf2) genes, complete cds	2603435	MN053726.1	86.876	541	31	15	10	516	1378	1912	4e-160	569
37374c6c-a55e-4583-a69f-c5e7bb7a8ab7	High Island virus S1 gene, partial cds	2109376	MF094128.1	96.581	117	3	1	22	137	566	450	2.27e-47	193
0868d83c-af25-4be8-a3b1-3de241b0659e	Aedes aegypti totivirus isolate BR59AP capsid protein-like gene, partial sequence	2603435	ON751778.1	93.305	702	30	13	51	740	3571	4267	0	1022
41b708e7-8c64-4faa-8576-a4855d6b3013	Aedes aegypti totivirus strain 2017-PB-AAM-5/1 hypothetical protein, capsid (orf1), and RNA-dependent RNA polymerase (orf2) genes, complete cds	2603435	MN053726.1	87.363	364	22	17	1	345	567	925	4.88e-108	396
5fd258d4-2c23-47dc-8deb-efe4ed0cd482	High Island virus S1 gene, partial cds	2109376	MF094128.1	88.571	140	5	5	4	136	426	561	2.3e-37	159
c27689e6-a183-438f-aca5-8d46d3d6a15e	Aedes aegypti totivirus strain 2017-PB-AAM-5/1 hypothetical protein, capsid (orf1), and RNA-dependent RNA polymerase (orf2) genes, complete cds	2603435	MN053726.1	84.186	430	42	15	5	412	1755	1330	2.04e-107	394
2db16f33-3847-46ff-b9f2-07f890d4d547	Aedes aegypti totivirus strain 2017-PB-AAF-5 hypothetical protein, capsid (orf1), and RNA-dependent RNA polymerase (orf2) genes, complete cds	2603435	MN053731.1	84.825	771	78	28	6	752	1755	1000	0	739
1ebaef45-50cc-434e-9d37-dfdb74a46b83	Aedes aegypti totivirus strain 2017-PB-AAF-5 hypothetical protein, capsid (orf1), and RNA-dependent RNA polymerase (orf2) genes, complete cds	2603435	MN053731.1	81.716	711	82	35	4	685	1191	500	7.02e-154	549
9a071e5f-bb33-44ac-9695-9d2dbf70e3de	Aedes aegypti totivirus isolate BR59AP capsid protein-like gene, partial sequence	2603435	ON751778.1	95.666	623	13	11	3	618	3479	4094	0	989
f30a625e-a705-4f7c-be16-1ef9f586ce0e	Aedes aegypti totivirus isolate CMS002_017a_SAND segment RNA2 genomic sequence	2603435	MW434937.1	80.325	615	80	28	1	586	879	1481	1.17e-116	427
1dc671a2-8588-4ed7-8e0e-a9c4ec2a3ae9	Aedes aegypti totivirus isolate BR59AP capsid protein-like gene, partial sequence	2603435	ON751778.1	95.489	133	3	1	1	130	4879	5011	8.49e-52	209
1dc09a33-3892-45d5-a8f7-a1fa199f92d6	Aedes aegypti totivirus strain 2017-PB-AAF-5 hypothetical protein, capsid (orf1), and RNA-dependent RNA polymerase (orf2) genes, complete cds	2603435	MN053731.1	84.801	579	61	15	3	572	1493	933	3.7e-156	556
81ceeea8-0ade-4054-9aeb-eeb210038090	Aedes aegypti totivirus isolate CMS002_017b_SAND segment RNA2 genomic sequence	2603435	MW434938.1	90	290	20	6	1	281	1751	1462	1.17e-98	366
4c3175f4-b11b-472d-b5a6-82b3ebfd2a7f	High Island virus S1 gene, partial cds	2109376	MF094128.1	90.345	145	8	5	25	165	233	375	1.43e-45	187
802ebe14-3259-4350-9e7b-4b4337e726a1	Aedes aegypti totivirus strain 2017-PB-AAF-5 hypothetical protein, capsid (orf1), and RNA-dependent RNA polymerase (orf2) genes, complete cds	2603435	MN053731.1	85.17	1207	100	51	1	1151	15	1198	0	1164
b0bb410e-c446-4888-a345-aceb62f9db89	Aedes aegypti totivirus strain 2017-PB-AAM-5/1 hypothetical protein, capsid (orf1), and RNA-dependent RNA polymerase (orf2) genes, complete cds	2603435	MN053726.1	85.585	1103	100	35	5	1062	1483	395	0	1101
e1a7f97b-7692-4484-943e-a342a2d2ff65	Aedes aegypti totivirus strain 2017-PB-AAF-5 hypothetical protein, capsid (orf1), and RNA-dependent RNA polymerase (orf2) genes, complete cds	2603435	MN053731.1	85.515	718	66	29	3	699	500	1200	0	715
89c28178-f37d-4753-9e10-f977aadef6cf	MAG: Enontekio iflavirus isolate FIN/L-2018/02-2 polyprotein gene, partial cds	2970550	ON955062.1	95.455	132	2	2	4	133	882	1011	3.22e-51	207
5d9dc9eb-f170-4223-b456-fb1066dc3816	Aedes aegypti totivirus strain 2017-PB-AAM-5/1 hypothetical protein, capsid (orf1), and RNA-dependent RNA polymerase (orf2) genes, complete cds	2603435	MN053726.1	90.258	349	22	9	1	340	823	478	4.49e-123	446
a9595e62-aff6-4ee0-ad7f-ab9f0a4e2a9a	Aedes aegypti totivirus strain 2017-PB-AAM-5/1 hypothetical protein, capsid (orf1), and RNA-dependent RNA polymerase (orf2) genes, complete cds	2603435	MN053726.1	85.488	820	76	30	9	795	1472	663	0	815
029a4888-b474-4b89-a86b-f631c7070120	Aedes aegypti totivirus isolate BR59AP capsid protein-like gene, partial sequence	2603435	ON751778.1	95.339	236	5	5	1	231	4852	4618	7.25e-100	370
29f845b1-a9dd-4536-acb4-4b8f6a0a8b76	Aedes aegypti totivirus strain 2017-PB-AAM-5/1 hypothetical protein, capsid (orf1), and RNA-dependent RNA polymerase (orf2) genes, complete cds	2603435	MN053726.1	89.402	585	52	9	1	578	715	1296	0	728
0946332e-27d8-48fb-8224-0c93bfcfb395	Aedes aegypti totivirus isolate BR59AP capsid protein-like gene, partial sequence	2603435	ON751778.1	96.379	580	13	8	1	576	4310	3735	0	950
8c50e130-e410-4d5c-be3c-0d8cf6abb6ad	Aedes aegypti totivirus isolate BR59AP capsid protein-like gene, partial sequence	2603435	ON751778.1	87.365	277	15	18	6	276	458	720	1.21e-78	300
a6b403f6-3934-4136-86ef-333ecc196b2d	Aedes aegypti totivirus strain 2017-PB-AAF-1-4/1 hypothetical protein, capsid (orf1), and RNA-dependent RNA polymerase (orf2) genes, complete cds	2603435	MN053734.1	88.391	379	40	4	10	385	830	1207	3.07e-125	453
c499ebe8-fbeb-48d8-aee1-af8efaa4d70e	Aedes aegypti totivirus isolate BR59AP capsid protein-like gene, partial sequence	2603435	ON751778.1	93.86	342	13	8	1	336	655	316	2.26e-141	508
6fe002b8-1431-40cd-b27c-83192d629a4c	Aedes aegypti totivirus strain 2017-PB-AAM-5/1 hypothetical protein, capsid (orf1), and RNA-dependent RNA polymerase (orf2) genes, complete cds	2603435	MN053726.1	87.24	1011	95	26	9	993	494	1496	0	1122
9a81b6ff-0776-4228-8306-65a3273e5285	Aedes aegypti totivirus strain 2017-PB-AAF-1-4/1 hypothetical protein, capsid (orf1), and RNA-dependent RNA polymerase (orf2) genes, complete cds	2603435	MN053734.1	83.967	605	70	23	6	589	903	1501	1.29e-155	555
1b35d417-51cb-40e6-9f13-2930cac3681a	Aedes aegypti totivirus isolate BR59AP capsid protein-like gene, partial sequence	2603435	ON751778.1	91.589	321	11	13	4	311	2963	2646	1.83e-117	429
c8803310-da95-48a3-b712-0d215d5e266d	Aedes aegypti totivirus strain 2017-PB-AAF-5 hypothetical protein, capsid (orf1), and RNA-dependent RNA polymerase (orf2) genes, complete cds	2603435	MN053731.1	87.863	585	46	13	4	565	1197	615	0	664
1f94923c-fc88-4f5e-b67d-ac6abd93e54d	Aedes aegypti totivirus isolate CMS002_017a_SAND segment RNA2 genomic sequence	2603435	MW434937.1	86.09	532	58	15	1	523	894	1418	3.63e-156	558
d248312c-af14-4974-a983-78c51dc206f5	Aedes aegypti totivirus isolate BR59AP capsid protein-like gene, partial sequence	2603435	ON751778.1	91.368	475	10	21	4	459	3750	3288	3.87e-175	621
eee5973d-3c41-4e6e-b7d7-342a334e20ce	Aedes aegypti totivirus strain 2017-PB-AAF-5 hypothetical protein, capsid (orf1), and RNA-dependent RNA polymerase (orf2) genes, complete cds	2603435	MN053731.1	90.97	299	23	3	4	300	893	1189	3.18e-109	399
830ee076-8d22-49f0-b98f-07145b948489	Aedes aegypti totivirus strain 2017-Ab-AAM-5 hypothetical protein, capsid (orf1), and RNA-dependent RNA polymerase (orf2) genes, complete cds	2603435	MN053725.1	82.329	498	53	22	6	476	1756	1267	5.11e-109	399
43edb044-a716-4822-be2d-c7832fc5d3dd	Aedes aegypti totivirus strain 2017-PB-AAF-5 hypothetical protein, capsid (orf1), and RNA-dependent RNA polymerase (orf2) genes, complete cds	2603435	MN053731.1	88.667	300	24	8	3	294	897	1194	1.85e-96	357
549ea2d4-8c0c-4d81-a0f3-0ca101e31de5	Aedes aegypti totivirus isolate CMS002_017a_SAND segment RNA2 genomic sequence	2603435	MW434937.1	87.33	955	84	29	6	936	1751	810	0	1059
6d367606-b7e1-4a53-902e-995f337fa48b	Aedes aegypti totivirus isolate BR59AP capsid protein-like gene, partial sequence	2603435	ON751778.1	92.701	685	23	16	5	674	791	119	0	963
c17f43c3-5bb4-4984-9f4c-608800e746f4	Aedes aegypti totivirus strain 2017-PB-AAM-5/1 hypothetical protein, capsid (orf1), and RNA-dependent RNA polymerase (orf2) genes, complete cds	2603435	MN053726.1	81.719	919	100	56	1	870	490	1389	0	704
5278cf3f-09e8-454b-8f99-8d6eb11c8cde	Aedes aegypti totivirus strain 2017-PB-AAF-1-4/1 hypothetical protein, capsid (orf1), and RNA-dependent RNA polymerase (orf2) genes, complete cds	2603435	MN053734.1	87.544	859	91	14	2	851	1500	649	0	979
bd774772-6fa4-46d3-98db-459dffb5bd2e	Aedes aegypti totivirus strain 2017-PB-AAF-5 hypothetical protein, capsid (orf1), and RNA-dependent RNA polymerase (orf2) genes, complete cds	2603435	MN053731.1	89.439	303	25	4	1	302	905	1201	5.57e-102	375
dc905bc9-d2dd-4810-ad3f-669fcf35f97f	Aedes aegypti totivirus strain 2017-PB-AAF-1-4/1 hypothetical protein, capsid (orf1), and RNA-dependent RNA polymerase (orf2) genes, complete cds	2603435	MN053734.1	81.786	571	72	24	8	571	1494	949	6.29e-124	449
48579685-b666-4bf0-bff8-d4c98a456101	Aedes aegypti totivirus isolate BR59AP capsid protein-like gene, partial sequence	2603435	ON751778.1	95.887	462	10	8	1	457	1673	1216	0	739
01fdeb3b-1cb4-476c-b474-4e0db6c69afb	Aedes aegypti totivirus strain 2017-PB-AAM-5/1 hypothetical protein, capsid (orf1), and RNA-dependent RNA polymerase (orf2) genes, complete cds	2603435	MN053726.1	82.609	414	36	21	3	393	256	656	4.41e-89	333
d0dbcef2-0a7e-4157-946f-ffcf68785e62	Aedes aegypti totivirus isolate CMS002_017b_SAND segment RNA2 genomic sequence	2603435	MW434938.1	85.634	891	96	18	1	868	872	1753	0	907
a4b141f0-055d-45b1-a7aa-b53f1d6015d4	Aedes aegypti totivirus strain 2017-PB-AAF-5 hypothetical protein, capsid (orf1), and RNA-dependent RNA polymerase (orf2) genes, complete cds	2603435	MN053731.1	91.513	1190	77	18	26	1199	15	1196	0	1616
a98cd884-494d-4f9e-8a1c-a036bb2c087c	Escherichia phage vB_EcoM-613R3, partial genome	2946085	ON470592.1	88.306	496	23	20	1	465	5127	4636	2.46e-157	562
db977c8b-4959-40fb-9a32-2c58d4ded5aa	Aedes aegypti totivirus isolate CMS002_017a_SAND segment RNA2 genomic sequence	2603435	MW434937.1	87.139	1143	96	34	1	1113	350	1471	0	1249
034edc45-29c4-4ecc-9ec8-25a3fb4e7c6b	Aedes aegypti totivirus isolate BR59AP capsid protein-like gene, partial sequence	2603435	ON751778.1	93.385	514	22	11	4	508	5680	5170	0	750
58bccbc8-040c-451b-a673-77f4941c546f	Aedes aegypti totivirus strain 2017-Ab-AAM-5 hypothetical protein, capsid (orf1), and RNA-dependent RNA polymerase (orf2) genes, complete cds	2603435	MN053725.1	82.028	779	94	32	3	743	284	1054	1.59e-175	621
f61cb5b5-0eb4-4215-9503-4c28bb31dd3e	High Island virus S1 gene, partial cds	2109376	MF094128.1	96.377	138	3	2	5	142	433	568	2.54e-57	226
82565bc6-d219-43a1-8243-d400321406d7	Aedes aegypti totivirus strain 2017-PB-AAF-5 hypothetical protein, capsid (orf1), and RNA-dependent RNA polymerase (orf2) genes, complete cds	2603435	MN053731.1	83.394	554	66	23	7	540	1144	1691	3.37e-136	490
6ae235d0-4598-4892-ac27-9a2a1b097c77	Aedes aegypti totivirus strain 2017-PB-AAF-5 hypothetical protein, capsid (orf1), and RNA-dependent RNA polymerase (orf2) genes, complete cds	2603435	MN053731.1	81.007	437	48	22	3	409	1480	1049	1.62e-83	315
9dadffbd-a703-478f-89d8-e5e870e50cfb	Aedes aegypti totivirus isolate CMS002_017b_SAND segment RNA2 genomic sequence	2603435	MW434938.1	86.42	405	33	14	7	393	787	1187	1e-115	424
e06246c6-e435-4887-99ec-1ba2d16dc6a7	Aedes aegypti totivirus strain 2017-Ab-AAM-1-2/1 hypothetical protein, capsid (orf1), and RNA-dependent RNA polymerase (orf2) genes, complete cds	2603435	MN053723.1	91.222	900	59	17	4	895	1078	191	0	1206
15b27962-1ae8-4168-85f4-f7d431e52b45	Aedes aegypti totivirus strain 2017-PB-AAF-1-4/1 hypothetical protein, capsid (orf1), and RNA-dependent RNA polymerase (orf2) genes, complete cds	2603435	MN053734.1	87.145	669	64	19	1	653	1490	828	0	739
6a3843a7-1a77-4853-8600-e635a12fa944	Aedes aegypti totivirus isolate BR59AP capsid protein-like gene, partial sequence	2603435	ON751778.1	91.293	781	39	25	3	761	5119	4346	0	1038
ba80a0da-9953-4dc1-b829-9f483e0cc007	Aedes aegypti totivirus strain 2017-PB-AAM-5/1 hypothetical protein, capsid (orf1), and RNA-dependent RNA polymerase (orf2) genes, complete cds	2603435	MN053726.1	85.486	937	93	40	4	917	1490	574	0	937
6c4eaabc-d574-41f9-beef-acbda74c59ec	Aedes aegypti totivirus strain 2017-PB-AAM-5/2 hypothetical protein and capsid (orf1) genes, complete cds; and RNA-dependent RNA polymerase (orf2) gene, partial cds	2603435	MN053727.1	86.308	409	36	12	1	391	1872	1466	1.94e-117	427
c2066b52-ee94-49dc-b43a-dd58824f40a5	High Island virus S1 gene, partial cds	2109376	MF094128.1	94.245	139	2	5	1	135	425	561	7.94e-52	207
92747ca4-ed65-4d65-a949-adc1e70c043e	Aedes aegypti totivirus strain 2017-PB-AAF-1-4/1 hypothetical protein, capsid (orf1), and RNA-dependent RNA polymerase (orf2) genes, complete cds	2603435	MN053734.1	84.88	582	67	17	6	574	1489	916	1.64e-159	568
df745441-a045-4d96-a21e-206450341183	Aedes aegypti totivirus strain 2017-PB-AAF-1-4/1 hypothetical protein, capsid (orf1), and RNA-dependent RNA polymerase (orf2) genes, complete cds	2603435	MN053734.1	88.186	474	35	15	1	459	620	1087	6.01e-153	545
ce9c3248-975f-4e1f-987b-5fecf3b38257	Aedes aegypti totivirus strain 2017-PB-AAF-1-4/2 capsid (orf1) and RNA-dependent RNA polymerase (orf2) genes, complete cds	2603435	MN053730.1	93.805	452	18	5	1	449	2595	3039	0	671
e7bb9918-b781-45eb-b4f7-0f87d0c68925	Aedes aegypti totivirus isolate BR59AP capsid protein-like gene, partial sequence	2603435	ON751778.1	93.651	252	5	5	1	243	2078	1829	9.94e-99	366
2f40729b-51c5-491f-8456-681b30dd82ce	Aedes aegypti totivirus strain 2017-PB-AAF-5 hypothetical protein, capsid (orf1), and RNA-dependent RNA polymerase (orf2) genes, complete cds	2603435	MN053731.1	87.633	283	33	2	2	283	1419	1138	1.46e-87	327
d6418429-78b7-4bd2-9328-86b84b6acea0	Aedes aegypti totivirus isolate BR59AP capsid protein-like gene, partial sequence	2603435	ON751778.1	92.126	254	8	6	2	244	3498	3750	3.65e-93	348
cf8c0f3f-88ee-4fbb-bbab-073001cf0358	Aedes aegypti toti-like virus strain 2017-Ab-AAF-1-5 capsid (orf1) and RNA-dependent RNA polymerase (orf2) genes, complete cds	2607731	MN053721.1	85	520	45	27	63	556	6733	7245	2.07e-138	497
c645c32d-9e04-4964-bb02-5d4a8aa96755	Aedes aegypti totivirus strain 2017-PB-AAF-1-4/1 hypothetical protein, capsid (orf1), and RNA-dependent RNA polymerase (orf2) genes, complete cds	2603435	MN053734.1	85.417	576	61	14	6	563	1500	930	2.72e-162	577
d4d50291-b634-449a-91c1-239657d7abc3	Aedes aegypti totivirus isolate CMS002_017c_SAND segment RNA2 genomic sequence	2603435	MW434939.1	90.643	171	5	5	1	161	207	38	6.57e-54	217
07d5d944-63fb-4f11-8596-f8ded45599be	Aedes aegypti totivirus strain 2017-PB-AAF-1-4/1 hypothetical protein, capsid (orf1), and RNA-dependent RNA polymerase (orf2) genes, complete cds	2603435	MN053734.1	88.889	306	26	5	9	312	908	1207	2.76e-100	370
5f97d7ae-2280-4ea7-a138-9800537d8c15	Aedes aegypti totivirus strain 2017-PB-AAM-5/1 hypothetical protein, capsid (orf1), and RNA-dependent RNA polymerase (orf2) genes, complete cds	2603435	MN053726.1	87.044	548	56	11	38	573	1221	1765	1.23e-170	604
cac4aa9e-8883-4411-86ef-47cdd650df75	Aedes aegypti totivirus strain 2017-PB-AAM-5/1 hypothetical protein, capsid (orf1), and RNA-dependent RNA polymerase (orf2) genes, complete cds	2603435	MN053726.1	86.702	1128	108	29	1	1096	492	1609	0	1214
670e3eb4-d0d7-4c78-8d4a-678a7f9773b6	Aedes aegypti totivirus strain 2017-PB-AAM-5/1 hypothetical protein, capsid (orf1), and RNA-dependent RNA polymerase (orf2) genes, complete cds	2603435	MN053726.1	85.132	417	27	19	13	399	797	386	1.96e-107	394
a9a05473-a155-48a3-9e90-7b31f730dfbb	Aedes aegypti totivirus isolate BR59AP capsid protein-like gene, partial sequence	2603435	ON751778.1	92.632	190	3	8	2	181	4255	4443	1.04e-67	263
5b35b813-b2f7-43bf-b51a-ce923d895095	Phasivirus phasiense strain Ab-AAF segment M, complete sequence	3052631	MN053779.1	87.342	158	11	7	4	158	356	507	3.55e-41	172
ea6ea4ff-a24f-4e2d-9c1c-f1fdc549905b	Aedes aegypti totivirus isolate BR59AP capsid protein-like gene, partial sequence	2603435	ON751778.1	94.662	281	11	4	3	280	3469	3748	1.13e-118	433
582e35ae-a183-4a6c-be41-0bef4a7d464d	Aedes aegypti totivirus strain 2017-PB-AAM-5/1 hypothetical protein, capsid (orf1), and RNA-dependent RNA polymerase (orf2) genes, complete cds	2603435	MN053726.1	88.211	492	45	10	4	488	1478	993	8.1e-162	575
0bcdf394-ac43-4e27-ae22-2262e1df9683	Humaita-Tubiacanga virus strain PB-AAF-1-4 segment 2, complete sequence	1670677	MN053824.1	97	100	0	2	1	100	1306	1210	3.85e-39	165
31fe606a-8f43-4ae7-9670-5a0c7ac62b15	High Island virus S1 gene, partial cds	2109376	MF094128.1	89.423	208	11	6	2	201	368	572	1.78e-65	254
5ad0a33e-e7c3-49a4-9f75-5a1829a206de	Aedes aegypti totivirus strain 2017-Ab-AAM-1-2/1 hypothetical protein, capsid (orf1), and RNA-dependent RNA polymerase (orf2) genes, complete cds	2603435	MN053723.1	86.259	735	38	32	1	679	95	822	0	739
69ae7b4d-b995-4852-846e-b4fa32b3a434	Aedes aegypti totivirus isolate CMS002_017c_SAND segment RNA2 genomic sequence	2603435	MW434939.1	90.764	314	20	9	1	309	467	776	6.3e-112	411
be3c0e54-a3e5-4656-8470-af5529a6a686	Aedes aegypti totivirus strain 2017-PB-AAM-5/1 hypothetical protein, capsid (orf1), and RNA-dependent RNA polymerase (orf2) genes, complete cds	2603435	MN053726.1	91.892	185	8	5	1	182	642	822	5.24e-65	252
32f5a3bd-419e-4352-bbcf-7f10bb76d278	Aedes aegypti totivirus isolate CMS002_017a_SAND segment RNA2 genomic sequence	2603435	MW434937.1	88.952	1050	93	18	3	1035	1481	438	0	1275
29322f2b-f88d-47af-a098-8a97cd5bb722	Aedes aegypti totivirus strain 2017-PB-AAF-1-4/1 hypothetical protein, capsid (orf1), and RNA-dependent RNA polymerase (orf2) genes, complete cds	2603435	MN053734.1	87.435	573	59	10	8	571	922	1490	0	647
56e9d304-3a4b-4289-942f-44816daf4b97	Aedes aegypti totivirus isolate BR59AP capsid protein-like gene, partial sequence	2603435	ON751778.1	96.098	410	8	6	2	406	2953	2547	0	662
7bd633e5-d20b-49e4-be35-a667458bec72	Aedes aegypti totivirus strain 2017-PB-AAF-5 hypothetical protein, capsid (orf1), and RNA-dependent RNA polymerase (orf2) genes, complete cds	2603435	MN053731.1	87.259	518	59	5	28	541	1400	886	1.5e-164	584
c6624a41-eaf4-4e75-a739-2022e552c0bd	Aedes aegypti totivirus isolate CMS002_017b_SAND segment RNA2 genomic sequence	2603435	MW434938.1	84.349	1067	94	43	10	1017	1325	273	0	977
7fde571c-d4e0-423a-8b25-a3cefcf33a24	Aedes aegypti totivirus isolate BR59AP capsid protein-like gene, partial sequence	2603435	ON751778.1	93.317	404	13	8	3	397	2219	2617	4.33e-164	584
74bab60e-b8f7-4f78-89a0-f19b723ed307	Aedes aegypti totivirus strain 2017-PB-AAF-1-4/1 hypothetical protein, capsid (orf1), and RNA-dependent RNA polymerase (orf2) genes, complete cds	2603435	MN053734.1	88.348	575	44	16	1	558	864	296	0	669
82eb404e-ab03-42dd-b6b1-ea632e2850d4	Aedes aegypti totivirus strain 2017-PB-AAF-1-4/1 hypothetical protein, capsid (orf1), and RNA-dependent RNA polymerase (orf2) genes, complete cds	2603435	MN053734.1	89.135	451	40	7	5	449	656	1103	4.57e-155	553
0dadd302-4ef5-4a78-a63b-a114b31a7271	Aedes aegypti totivirus isolate CMS002_017c_SAND segment RNA2 genomic sequence	2603435	MW434939.1	84.154	467	59	13	1	459	1010	1469	4.53e-120	438
db9c138e-9c0e-42e6-b2d6-6df281171dd8	Aedes aegypti totivirus strain 2017-PB-AAF-5 hypothetical protein, capsid (orf1), and RNA-dependent RNA polymerase (orf2) genes, complete cds	2603435	MN053731.1	90.429	303	24	5	7	305	896	1197	1.55e-107	394
7d7af9af-769c-4bdf-8914-25144a4032dd	Aedes aegypti totivirus isolate CMS002_017a_SAND segment RNA2 genomic sequence	2603435	MW434937.1	87.623	509	40	16	25	514	1042	538	1.61e-159	569
98fc5006-61a7-4d1e-a119-109fe3ab2ce1	Aedes aegypti totivirus isolate BR59AP capsid protein-like gene, partial sequence	2603435	ON751778.1	93.299	388	10	8	1	375	4553	4169	8.71e-157	560
f66eca13-6b64-4afd-8c2b-1791fbe5f5c6	High Island virus S1 gene, partial cds	2109376	MF094128.1	90.845	142	9	4	2	141	429	568	1.19e-45	187
e35870f7-bccc-4854-a639-554232c88219	Aedes aegypti totivirus strain 2017-PB-AAM-5/2 hypothetical protein and capsid (orf1) genes, complete cds; and RNA-dependent RNA polymerase (orf2) gene, partial cds	2603435	MN053727.1	89.95	199	16	4	1	198	1176	981	1.8e-65	254
857ec958-7755-4058-92ac-2c0561b02254	Aedes aegypti totivirus isolate CMS002_017b_SAND segment RNA2 genomic sequence	2603435	MW434938.1	86.667	135	9	7	5	132	1743	1611	4.69e-31	141
98d9d955-9bfb-4c2e-ade6-2a7483b4fde6	Aedes aegypti totivirus strain 2017-PB-AAF-5 hypothetical protein, capsid (orf1), and RNA-dependent RNA polymerase (orf2) genes, complete cds	2603435	MN053731.1	88.453	459	42	9	1	451	1200	745	2.22e-152	544
d56b9b53-34d7-44c4-bd6f-956ce678d2ee	Aedes aegypti totivirus strain 2017-PB-AAM-5/1 hypothetical protein, capsid (orf1), and RNA-dependent RNA polymerase (orf2) genes, complete cds	2603435	MN053726.1	92.466	292	13	3	1	285	779	490	4.87e-112	409
2091d508-5a90-41ce-b89f-1aa36a991d6c	Aedes aegypti totivirus isolate BR59AP capsid protein-like gene, partial sequence	2603435	ON751778.1	88.652	282	10	11	6	268	2285	2007	6.78e-86	324
e995fc26-0716-4511-8ff7-e7c70636a16d	Aedes aegypti totivirus strain 2017-PB-AAF-1-4/1 hypothetical protein, capsid (orf1), and RNA-dependent RNA polymerase (orf2) genes, complete cds	2603435	MN053734.1	86.027	594	61	18	14	597	910	1491	1.74e-174	617
a88635ea-fd9d-43de-91df-4370a02b9f49	Aedes aegypti totivirus isolate BR59AP capsid protein-like gene, partial sequence	2603435	ON751778.1	91.572	795	22	20	1	765	4220	4999	0	1057
a1949878-1337-4947-90c3-ba1382376855	High Island virus S1 gene, partial cds	2109376	MF094128.1	96.392	194	4	2	1	191	563	370	5.42e-85	318
7c013515-3401-429b-aa60-c783fc99e183	Aedes aegypti totivirus isolate BR59AP capsid protein-like gene, partial sequence	2603435	ON751778.1	87.097	310	18	14	1	289	3747	3439	4.48e-88	331
2605c804-6d2c-4501-8020-9df73e974198	Aedes aegypti totivirus strain 2017-PB-AAF-1-4/1 hypothetical protein, capsid (orf1), and RNA-dependent RNA polymerase (orf2) genes, complete cds	2603435	MN053734.1	84.628	605	55	28	6	590	1495	909	1.68e-159	568
91b7b958-6e71-4bf9-bbb9-1de379c04998	Aedes aegypti totivirus strain 2017-PB-AAF-5 hypothetical protein, capsid (orf1), and RNA-dependent RNA polymerase (orf2) genes, complete cds	2603435	MN053731.1	84.287	821	83	35	1	784	386	1197	0	760
236ea482-3a58-4b45-a5df-38a737f3a9ab	Aedes aegypti toti-like virus strain 2017-Ab-AAF-1-5 capsid (orf1) and RNA-dependent RNA polymerase (orf2) genes, complete cds	2607731	MN053721.1	82.759	580	57	28	10	553	6661	7233	2.71e-132	477
ce6501a8-7977-4c7f-9632-ceacfb8ad8e3	Aedes aegypti totivirus isolate CMS002_017c_SAND segment RNA2 genomic sequence	2603435	MW434939.1	86.622	299	33	4	3	297	1473	1178	7.7e-86	324
62acc06c-5f08-45e8-aedd-c2424e799b4a	MAG: Hanko totivirus 4 isolate FIN/U-2018/18 Partial RNA dependent RNA polymerase gene, complete cds	2970625	OP020055.1	90	170	6	10	1	169	3360	3519	1.18e-51	209
e423dee7-5eba-4341-b077-ac154bb18d60	Aedes aegypti totivirus isolate BR59AP capsid protein-like gene, partial sequence	2603435	ON751778.1	93.069	505	21	12	4	500	1833	2331	0	726
11545a56-ba7a-49a6-b955-af7ee9708307	High Island virus S1 gene, partial cds	2109376	MF094128.1	97.143	140	3	1	2	140	564	425	3.85e-60	235
f9df200b-dcf3-4a10-be9e-8110154fdce6	Aedes aegypti totivirus isolate BR59AP capsid protein-like gene, partial sequence	2603435	ON751778.1	92.557	309	8	9	14	313	1974	1672	1.68e-117	429
76a8f84d-e63d-411a-a90a-f41958408fe3	Aedes aegypti totivirus isolate CMS002_017b_SAND segment RNA2 genomic sequence	2603435	MW434938.1	86.824	296	26	9	71	362	1454	1740	4.52e-84	318
9ac8b7be-0557-4292-8370-bd4e1598168a	Aedes aegypti totivirus isolate BR59AP capsid protein-like gene, partial sequence	2603435	ON751778.1	91.837	343	15	12	2	337	2355	2019	1.41e-128	466
c855a8ec-e7d6-4c32-93e0-b730897bff7e	Aedes aegypti totivirus strain 2017-PB-AAM-5/1 hypothetical protein, capsid (orf1), and RNA-dependent RNA polymerase (orf2) genes, complete cds	2603435	MN053726.1	88.207	1433	125	31	4	1410	1481	67	0	1670
9f1da8c9-7628-4e9c-bcf8-2a0121481eb7	Aedes aegypti totivirus isolate BR59AP capsid protein-like gene, partial sequence	2603435	ON751778.1	95.798	595	16	7	2	590	4961	4370	0	952
b2d24962-4829-46ea-9f71-5a4da88aebdb	Aedes aegypti totivirus isolate CMS002_017c_SAND segment RNA2 genomic sequence	2603435	MW434939.1	91.739	230	12	7	11	237	540	315	1.29e-82	313
da92c471-43dd-4771-a219-dd824b91132f	Aedes aegypti totivirus strain 2017-PB-AAF-5 hypothetical protein, capsid (orf1), and RNA-dependent RNA polymerase (orf2) genes, complete cds	2603435	MN053731.1	88.525	549	46	13	11	549	653	1194	0	649
17851159-d43f-44a2-b6a6-74faf1c38a5e	High Island virus S1 gene, partial cds	2109376	MF094128.1	89.116	147	8	6	1	144	427	568	2.64e-42	176
1f3a00be-1d06-47be-bb23-7267e1749158	High Island virus S1 gene, partial cds	2109376	MF094128.1	97.059	136	1	2	1	135	561	428	2.25e-57	226
c0c609b3-df58-4cc6-95fe-98f01870b6cb	Aedes aegypti totivirus isolate BR59AP capsid protein-like gene, partial sequence	2603435	ON751778.1	92.443	397	18	8	1	389	4649	5041	9.23e-156	556
cb4d5a2e-43b8-4ef5-b6d1-c1e7fc3bdb86	Aedes aegypti totivirus isolate CMS002_017b_SAND segment RNA2 genomic sequence	2603435	MW434938.1	90.688	247	20	3	1	246	889	1133	1.84e-86	326
ccf757a9-2ceb-4cda-9edc-357a5fc7aa54	Aedes aegypti totivirus strain 2017-PB-AAF-5 hypothetical protein, capsid (orf1), and RNA-dependent RNA polymerase (orf2) genes, complete cds	2603435	MN053731.1	89.176	813	63	14	3	801	391	1192	0	990
465b017e-b9ee-4eb4-8c6d-71b736d1bb88	Aedes aegypti totivirus strain 2016-Ab-AAM capsid (orf1) and RNA-dependent RNA polymerase (orf2) genes, complete cds	2603435	MN053733.1	89.13	276	17	10	47	317	298	31	1.22e-88	331
7ec0c6e7-0758-4c64-80fd-16a6c0117a7d	Aedes aegypti totivirus strain 2017-PB-AAF-5 hypothetical protein, capsid (orf1), and RNA-dependent RNA polymerase (orf2) genes, complete cds	2603435	MN053731.1	88.973	263	22	5	4	262	908	1167	7.66e-85	318
15cfdb31-c934-447d-b87a-16c92ed0f261	Aedes aegypti totivirus strain 2017-PB-AAF-1-4/1 hypothetical protein, capsid (orf1), and RNA-dependent RNA polymerase (orf2) genes, complete cds	2603435	MN053734.1	85.234	684	76	17	9	674	1494	818	0	680
a5a84e8f-42bf-4a1f-978f-c2d613760acd	Aedes aegypti totivirus isolate BR59AP capsid protein-like gene, partial sequence	2603435	ON751778.1	94.39	410	6	11	3	398	4672	4266	5.61e-173	614
fecbeb2b-b911-47d4-b9be-27bc9989512f	Aedes aegypti totivirus isolate CMS002_017b_SAND segment RNA2 genomic sequence	2603435	MW434938.1	86.859	761	70	24	4	742	389	1141	0	824
4aebcdf6-1744-4fab-a74e-f9b3f13d0ba0	Aedes aegypti totivirus strain 2017-PB-AAM-5/1 hypothetical protein, capsid (orf1), and RNA-dependent RNA polymerase (orf2) genes, complete cds	2603435	MN053726.1	87.608	581	58	10	1	571	904	1480	0	662
15ce62af-c17a-4c71-854e-8a2e7a73d0f1	Aedes aegypti totivirus isolate BR59AP capsid protein-like gene, partial sequence	2603435	ON751778.1	89.72	642	40	20	1	626	1509	2140	0	797
9278b53c-2624-4668-8166-a371a1a7e3f4	MAG: Hanko totivirus 4 isolate FIN/U-2018/18 Partial RNA dependent RNA polymerase gene, complete cds	2970625	OP020055.1	99.259	135	1	0	1	135	3363	3497	2.85e-62	244
c7e3b17a-bacc-47a1-b14f-0200e28129e2	Aedes aegypti totivirus isolate BR59AP capsid protein-like gene, partial sequence	2603435	ON751778.1	90.099	303	11	13	4	293	2163	1867	2.08e-101	375
b15ec09b-88bd-44c3-854a-3b3c8d2f3c61	Aedes aegypti totivirus isolate BR59AP capsid protein-like gene, partial sequence	2603435	ON751778.1	93.05	518	15	10	14	520	5225	4718	0	737
28049ef0-4da8-4532-95db-3cbc7df099fa	Aedes aegypti totivirus strain 2017-PB-AAF-1-4/1 hypothetical protein, capsid (orf1), and RNA-dependent RNA polymerase (orf2) genes, complete cds	2603435	MN053734.1	86.755	604	64	11	5	597	1501	903	0	658
23cf7907-b9dc-4d0b-a1d2-2580f5dd620b	Aedes aegypti totivirus isolate BR59AP capsid protein-like gene, partial sequence	2603435	ON751778.1	97.414	232	2	4	1	228	3293	3062	1.9e-106	392
324e7365-28cb-4e73-8431-6d133cfbc278	Aedes aegypti totivirus isolate CMS002_017c_SAND segment RNA2 genomic sequence	2603435	MW434939.1	89.677	310	18	9	2	300	369	675	1.33e-103	383
a5074c26-57dc-4f0c-9c2a-c934a5355d01	Aedes aegypti totivirus strain 2017-PB-AAF-1-4/1 hypothetical protein, capsid (orf1), and RNA-dependent RNA polymerase (orf2) genes, complete cds	2603435	MN053734.1	82.281	570	75	19	53	604	907	1468	5.19e-130	470
3b5376c8-e931-40aa-bb12-a47cc91180ad	Aedes aegypti totivirus strain 2017-PB-AAF-5 hypothetical protein, capsid (orf1), and RNA-dependent RNA polymerase (orf2) genes, complete cds	2603435	MN053731.1	88.66	291	20	4	18	295	1179	889	5.19e-92	342
5e1cd498-9e4e-4d50-9fa0-272bdd1281af	Aedes aegypti totivirus strain 2017-Ab-AAM-1-2/1 hypothetical protein, capsid (orf1), and RNA-dependent RNA polymerase (orf2) genes, complete cds	2603435	MN053723.1	90.943	541	36	10	7	539	727	192	0	715
5f252d61-37bc-47c5-8672-44da3784c040	Aedes aegypti totivirus isolate BR59AP capsid protein-like gene, partial sequence	2603435	ON751778.1	96.127	284	4	5	1	280	3470	3750	6.81e-126	457
c2e6415d-0d75-4965-8a04-bb3f889f20ad	Aedes aegypti totivirus isolate CMS002_017c_SAND segment RNA2 genomic sequence	2603435	MW434939.1	84.337	664	78	20	10	650	1742	1082	1.21e-176	627
2b0a30bc-98f9-49f8-b7ab-d8caf654a601	Aedes aegypti totivirus strain 2017-Ab-AAM-5 hypothetical protein, capsid (orf1), and RNA-dependent RNA polymerase (orf2) genes, complete cds	2603435	MN053725.1	85.372	793	58	36	6	758	826	52	0	769
69f6bc67-3992-47da-b441-d003373b3370	Aedes aegypti totivirus strain 2017-Ab-AAM-1-2/1 hypothetical protein, capsid (orf1), and RNA-dependent RNA polymerase (orf2) genes, complete cds	2603435	MN053723.1	99.387	163	1	0	2	164	1752	1914	2.09e-78	296
558d564f-6272-4b11-b3aa-391d23e86c04	Aedes aegypti totivirus strain 2017-Ab-AAM-5 hypothetical protein, capsid (orf1), and RNA-dependent RNA polymerase (orf2) genes, complete cds	2603435	MN053725.1	90.196	306	23	6	1	305	975	676	5.42e-107	392
d1304f9b-3bbd-416c-b66a-7fa0e48f3017	Phasivirus phasiense strain Ab-AAM segment M, complete sequence	3052631	MN053782.1	87.097	217	12	9	3	212	1850	1643	8.37e-59	231
ce7739bd-8a00-46a7-8980-1655d28ffed4	Aedes aegypti toti-like virus strain 2017-Ab-AAF-1-5 capsid (orf1) and RNA-dependent RNA polymerase (orf2) genes, complete cds	2607731	MN053721.1	90.022	461	30	14	2	450	7560	7104	4.45e-164	582
067c98c0-94e0-4a3f-ba2b-fb98be013aab	Aedes aegypti totivirus strain 2017-PB-AAM-5/1 hypothetical protein, capsid (orf1), and RNA-dependent RNA polymerase (orf2) genes, complete cds	2603435	MN053726.1	89.898	1079	85	20	1	1069	189	1253	0	1367
38bcf3c3-be29-4b5b-bd6f-5807d4479ba7	Aedes aegypti totivirus strain 2017-PB-AAF-1-4/1 hypothetical protein, capsid (orf1), and RNA-dependent RNA polymerase (orf2) genes, complete cds	2603435	MN053734.1	83.898	472	51	16	6	455	1501	1033	2.24e-117	427
20871921-324e-41fb-8c00-216a260b7dd8	Alternanthera mosaic virus isolate DH, complete genome	85454	MH423501.1	82.77	621	77	27	2	610	4313	4915	2.96e-147	527
fa77509a-c3e0-4645-8577-5d313d233d25	Aedes aegypti totivirus strain 2017-PB-AAF-1-2/2 capsid (orf1) and RNA-dependent RNA polymerase (orf2) genes, complete cds	2603435	MN053729.1	90.587	733	31	31	32	741	447	1164	0	937
0e98aa20-351b-4337-8d8e-cae4a7babc1a	Aedes aegypti totivirus isolate CMS002_017c_SAND segment RNA2 genomic sequence	2603435	MW434939.1	89.183	453	32	12	5	449	1451	1894	1.89e-153	549
0f6a5f8b-5295-49ad-a8da-b9392c733e69	Aedes aegypti totivirus strain 2017-PB-AAF-1-4/1 hypothetical protein, capsid (orf1), and RNA-dependent RNA polymerase (orf2) genes, complete cds	2603435	MN053734.1	86.392	485	51	12	82	556	1423	944	5.75e-144	516
bf6a770a-a95f-483e-84a0-a5651e40cfbf	Aedes aegypti totivirus strain 2017-PB-AAF-1-4/1 hypothetical protein, capsid (orf1), and RNA-dependent RNA polymerase (orf2) genes, complete cds	2603435	MN053734.1	84.525	1105	89	42	1	1037	110	1200	0	1018
21340e37-bfd8-4240-a617-3938ae1c7288	Aedes aegypti totivirus isolate BR59AP capsid protein-like gene, partial sequence	2603435	ON751778.1	95.547	539	14	8	4	536	4767	4233	0	856
e104fd6c-abfa-49d6-aaca-f4cac1ba566d	Aedes aegypti totivirus isolate CMS002_017c_SAND segment RNA2 genomic sequence	2603435	MW434939.1	92.701	274	16	4	4	275	622	351	1.9e-106	392
3d6ea45d-7121-4a40-bda5-edc1413db186	Aedes aegypti totivirus isolate BR59AP capsid protein-like gene, partial sequence	2603435	ON751778.1	91.91	581	18	23	1	563	836	267	0	785
c3925d37-949e-4608-94d7-f32084905ff9	Aedes aegypti totivirus strain 2017-PB-AAF-5 hypothetical protein, capsid (orf1), and RNA-dependent RNA polymerase (orf2) genes, complete cds	2603435	MN053731.1	88.136	708	56	21	3	692	480	1177	0	817
c0e87453-2684-4f02-ab8d-5f05ef475e02	Aedes aegypti totivirus isolate CMS002_017b_SAND segment RNA2 genomic sequence	2603435	MW434938.1	82.173	589	63	27	1	558	1750	1173	6.56e-129	468
fd73c103-96ea-45be-a735-e6e7006d2504	Aedes aegypti totivirus isolate BR59AP capsid protein-like gene, partial sequence	2603435	ON751778.1	95.169	414	4	10	9	412	3909	3502	0	640
8d3c5ad9-555a-4950-992c-794854038edb	Aedes aegypti totivirus strain 2017-PB-AAM-5/2 hypothetical protein and capsid (orf1) genes, complete cds; and RNA-dependent RNA polymerase (orf2) gene, partial cds	2603435	MN053727.1	86.184	304	27	12	3	295	1456	1755	1.14e-83	315
a6516571-baec-4b36-990d-2156949e0c01	Aedes aegypti totivirus strain 2017-PB-AAF-1-2/2 capsid (orf1) and RNA-dependent RNA polymerase (orf2) genes, complete cds	2603435	MN053729.1	88.131	1011	58	38	51	1019	173	1163	0	1146
67f2a74b-9f92-490f-88f7-e952301d9b4a	Aedes aegypti totivirus isolate BR59AP capsid protein-like gene, partial sequence	2603435	ON751778.1	85.093	483	19	29	42	484	5014	4545	1.03e-121	444
9f054faf-88a9-4df5-a13d-49f474391970	Aedes aegypti totivirus isolate BR59AP capsid protein-like gene, partial sequence	2603435	ON751778.1	93.662	994	33	23	1	978	4449	3470	0	1461
d08d2b4a-24d4-4e68-94ac-35b02ced5e41	Aedes aegypti totivirus isolate CMS002_017c_SAND segment RNA2 genomic sequence	2603435	MW434939.1	83.062	307	45	7	97	398	1436	1132	3.84e-70	272
532de20d-cedd-48c9-90bf-3c4911b90359	Aedes aegypti totivirus strain 2017-PB-AAF-5 hypothetical protein, capsid (orf1), and RNA-dependent RNA polymerase (orf2) genes, complete cds	2603435	MN053731.1	91.545	615	15	17	4	588	2941	2334	0	813
d7d15f43-9ef2-4444-82d0-8bfb6c5b8ec5	Aedes aegypti totivirus strain 2017-PB-AAM-5/1 hypothetical protein, capsid (orf1), and RNA-dependent RNA polymerase (orf2) genes, complete cds	2603435	MN053726.1	90.49	694	49	14	11	691	503	1192	0	900
c8d94a80-14b6-4e5f-923b-a9e2f7485617	Aedes aegypti totivirus strain 2017-PB-AAM-5/2 hypothetical protein and capsid (orf1) genes, complete cds; and RNA-dependent RNA polymerase (orf2) gene, partial cds	2603435	MN053727.1	85.49	255	18	10	4	256	1765	1528	9.97e-64	248
0bfc4247-92c2-4289-92d6-1d994118fc2b	Aedes aegypti totivirus strain 2017-PB-AAM-5/2 hypothetical protein and capsid (orf1) genes, complete cds; and RNA-dependent RNA polymerase (orf2) gene, partial cds	2603435	MN053727.1	83.224	304	33	14	1	290	15	314	4.64e-68	263
1729139d-882b-47c2-a45f-4c933f6926b4	Aedes aegypti totivirus strain 2017-PB-AAM-5/1 hypothetical protein, capsid (orf1), and RNA-dependent RNA polymerase (orf2) genes, complete cds	2603435	MN053726.1	88.281	640	46	21	1	618	829	197	0	739
281f9bfb-7bbd-43ef-a665-4c67b1b4ee42	Aedes aegypti totivirus strain 2017-PB-AAM-5/1 hypothetical protein, capsid (orf1), and RNA-dependent RNA polymerase (orf2) genes, complete cds	2603435	MN053726.1	83.542	1598	161	70	1	1528	196	1761	0	1400
182670af-7215-4012-80b0-32c90dc29b1e	Aedes aegypti totivirus strain 2017-PB-AAF-5 hypothetical protein, capsid (orf1), and RNA-dependent RNA polymerase (orf2) genes, complete cds	2603435	MN053731.1	86.856	563	55	15	12	562	1472	917	7.36e-173	612
b3b0fbcf-758e-4f1c-aa38-68efe652c731	Aedes aegypti totivirus strain 2017-PB-AAM-5/1 hypothetical protein, capsid (orf1), and RNA-dependent RNA polymerase (orf2) genes, complete cds	2603435	MN053726.1	80.553	1157	119	78	8	1113	1860	759	0	793
b37e972a-4eea-47e2-bb8b-9ebd972881cc	Aedes aegypti totivirus isolate BR59AP capsid protein-like gene, partial sequence	2603435	ON751778.1	95.911	538	11	9	3	533	5299	4766	0	861
b7fabcb6-263c-441c-869b-aea733d3904f	Aedes aegypti totivirus isolate CMS002_017a_SAND segment RNA2 genomic sequence	2603435	MW434937.1	85.977	599	67	16	1	591	892	1481	3.92e-176	625
6e0245f9-770f-4e11-b88a-a1ef94d43795	Aedes aegypti totivirus strain 2017-PB-AAF-1-4/1 hypothetical protein, capsid (orf1), and RNA-dependent RNA polymerase (orf2) genes, complete cds	2603435	MN053734.1	85.714	735	84	17	1	726	773	1495	0	756
cb5cd250-a12d-4f53-aac9-62bfe91b633f	Aedes aegypti totivirus isolate BR59AP capsid protein-like gene, partial sequence	2603435	ON751778.1	96.804	657	10	5	2	647	5040	4384	0	1086
1b843ed2-301b-416c-94a2-c66d5f717bad	Aedes aegypti totivirus isolate BR59AP capsid protein-like gene, partial sequence	2603435	ON751778.1	86.506	415	24	22	1	391	1126	1532	8.19e-117	427
62dbca1b-d209-45fc-8c4c-3ac55329e862	Aedes aegypti totivirus strain 2017-PB-AAF-5 hypothetical protein, capsid (orf1), and RNA-dependent RNA polymerase (orf2) genes, complete cds	2603435	MN053731.1	88.255	298	26	6	6	295	898	1194	1.11e-93	348
12e44f5e-3533-43af-90e5-6fce4e9bf458	Aedes aegypti totivirus strain 2017-PB-AAM-5/1 hypothetical protein, capsid (orf1), and RNA-dependent RNA polymerase (orf2) genes, complete cds	2603435	MN053726.1	89.873	395	29	5	2	388	643	1034	1.47e-138	497
469cb341-c002-4928-9c1c-06fba236c5f6	Aedes aegypti totivirus strain 2017-PB-AAM-5/2 hypothetical protein and capsid (orf1) genes, complete cds; and RNA-dependent RNA polymerase (orf2) gene, partial cds	2603435	MN053727.1	85.97	335	33	11	7	335	768	1094	4.67e-93	346
6b0565e7-781f-48cf-98b3-508346e397d9	Aedes aegypti totivirus strain 2017-PB-AAM-5/1 hypothetical protein, capsid (orf1), and RNA-dependent RNA polymerase (orf2) genes, complete cds	2603435	MN053726.1	84.953	1276	115	54	31	1260	236	1480	0	1221
1cedfa19-e138-4971-96f1-9908d9cee72f	Aedes aegypti totivirus strain 2017-PB-AAM-5/1 hypothetical protein, capsid (orf1), and RNA-dependent RNA polymerase (orf2) genes, complete cds	2603435	MN053726.1	87.475	1493	107	50	5	1443	1480	14	0	1648
9dd6fc90-64c9-4ec7-ab44-0452af88cee5	Aedes aegypti totivirus strain 2017-PB-AAF-1-4/1 hypothetical protein, capsid (orf1), and RNA-dependent RNA polymerase (orf2) genes, complete cds	2603435	MN053734.1	88.067	838	66	16	3	807	652	1488	0	963
a56b3c12-6536-403b-a24f-d0eb118b0854	Aedes aegypti totivirus strain 2017-PB-AAF-5 hypothetical protein, capsid (orf1), and RNA-dependent RNA polymerase (orf2) genes, complete cds	2603435	MN053731.1	90.22	409	31	4	1	409	1203	804	6.87e-147	525
cbf69e86-49a2-42cb-8077-83993c874072	Aedes aegypti totivirus isolate CMS002_017c_SAND segment RNA2 genomic sequence	2603435	MW434939.1	85.714	238	19	8	1	223	745	982	8.45e-60	237
40dcb07d-dbb0-4fef-a233-42deb90d33bb	Aedes aegypti toti-like virus strain 2017-PB-AAM-5 capsid (orf1) and RNA-dependent RNA polymerase (orf2) genes, complete cds	2607731	MN053720.1	87.776	679	44	29	1	658	673	13	0	758
865af040-8012-47da-a142-de7e9917feb9	Aedes aegypti totivirus isolate BR59AP capsid protein-like gene, partial sequence	2603435	ON751778.1	97.241	145	3	1	2	146	4861	4718	2.69e-62	244
3980d851-a55d-48a6-a987-a53a1de9fb64	High Island virus S1 gene, partial cds	2109376	MF094128.1	93.548	124	4	4	75	195	562	440	7.6e-44	182
b2513a4d-6761-49ad-9962-d6e2844eead0	Aedes aegypti totivirus isolate CMS002_017a_SAND segment RNA2 genomic sequence	2603435	MW434937.1	79.176	898	123	45	5	859	1752	876	1.33e-157	564
4e78d754-e68a-4485-9cb4-047403bddf91	MAG: Hanko totivirus 4 isolate FIN/U-2018/18 Partial RNA dependent RNA polymerase gene, complete cds	2970625	OP020055.1	92.737	179	7	4	1	176	3554	3379	5.57e-65	254
791207a7-328d-4b08-86b8-47798ea6cc62	Aedes aegypti totivirus strain 2017-PB-AAF-1-4/1 hypothetical protein, capsid (orf1), and RNA-dependent RNA polymerase (orf2) genes, complete cds	2603435	MN053734.1	85.941	1010	93	29	10	987	1493	501	0	1033
c9822c5f-f466-4db9-94ab-5307a1d5b889	Aedes aegypti totivirus strain 2017-PB-AAM-5/1 hypothetical protein, capsid (orf1), and RNA-dependent RNA polymerase (orf2) genes, complete cds	2603435	MN053726.1	86.022	372	31	15	1	360	643	1005	5.11e-103	379
198dced3-b805-4af6-bfb7-45aa06d64199	Aedes aegypti totivirus isolate CMS002_017c_SAND segment RNA2 genomic sequence	2603435	MW434939.1	88.041	393	28	15	52	429	776	388	6.5e-123	448
9eb5a087-2614-4b86-ae89-51c0f42c0767	Aedes aegypti totivirus strain 2017-PB-AAM-5/1 hypothetical protein, capsid (orf1), and RNA-dependent RNA polymerase (orf2) genes, complete cds	2603435	MN053726.1	89.163	526	35	13	2	510	200	720	3.87e-180	636
e90b60d5-bc65-4273-b4df-869b6bfaec08	Aedes aegypti totivirus strain 2017-PB-AAM-5/1 hypothetical protein, capsid (orf1), and RNA-dependent RNA polymerase (orf2) genes, complete cds	2603435	MN053726.1	88.315	368	39	3	5	371	1481	1117	8.27e-121	438
b3bcee0c-b9d7-4960-9f02-b1821cbd6d35	Aedes aegypti totivirus isolate CMS002_017b_SAND segment RNA2 genomic sequence	2603435	MW434938.1	86.921	367	30	14	1	352	1449	1812	1.93e-107	396
04519fc7-6a45-4040-af7c-3c506438f4bf	Aedes aegypti totivirus strain 2017-PB-AAM-5/2 hypothetical protein and capsid (orf1) genes, complete cds; and RNA-dependent RNA polymerase (orf2) gene, partial cds	2603435	MN053727.1	86.723	354	21	20	2	344	3877	3539	3.17e-100	370
7eddcebc-365d-44ce-9e4d-ad87fec79105	Aedes aegypti totivirus isolate CMS002_017a_SAND segment RNA2 genomic sequence	2603435	MW434937.1	88.63	730	57	14	29	737	1211	487	0	865
dad3e1aa-d0a7-4596-a22e-3944c9159948	Aedes aegypti totivirus isolate CMS002_017c_SAND segment RNA2 genomic sequence	2603435	MW434939.1	87.349	498	52	11	1	492	1750	1258	9.4e-157	560
a2b04acb-2b62-473b-a3d6-0cb2a40b6b21	Aedes aegypti totivirus strain 2017-PB-AAF-1-4/1 hypothetical protein, capsid (orf1), and RNA-dependent RNA polymerase (orf2) genes, complete cds	2603435	MN053734.1	88.561	271	26	3	11	277	779	1048	2.03e-86	324
12910f62-3d4a-4eea-bd8a-680dc196d882	Aedes aegypti totivirus isolate BR59AP capsid protein-like gene, partial sequence	2603435	ON751778.1	92.251	955	35	29	1	924	5451	4505	0	1317
1b3a3d3e-cf2a-4b4f-82ea-f0890dc8d9a3	Aedes aegypti totivirus isolate CMS002_017c_SAND segment RNA2 genomic sequence	2603435	MW434939.1	84.06	596	69	21	10	595	890	1469	7.02e-154	551
b182664b-e12d-4802-9cb3-d843caf6c60a	Aedes aegypti totivirus strain 2016-Ab-AAM capsid (orf1) and RNA-dependent RNA polymerase (orf2) genes, complete cds	2603435	MN053733.1	93.548	155	6	4	27	179	5058	4906	8.72e-58	228
ca298b96-0d17-4bbd-b5e8-85dc6902b96d	Aedes aegypti totivirus isolate BR59AP capsid protein-like gene, partial sequence	2603435	ON751778.1	95.069	507	10	12	8	504	3537	4038	0	784
d15370a3-0cc6-4be4-9803-834d72e0f62a	Aedes aegypti totivirus isolate CMS002_017b_SAND segment RNA2 genomic sequence	2603435	MW434938.1	90.698	215	7	11	1	210	6	212	5.3e-71	274
77520e7b-151b-4d97-b2e0-d00f098f9fd5	Aedes aegypti totivirus strain 2017-PB-AAF-1-4/1 hypothetical protein, capsid (orf1), and RNA-dependent RNA polymerase (orf2) genes, complete cds	2603435	MN053734.1	82.032	679	80	29	2	654	830	1492	4.07e-151	540
f2c4d373-5fe1-459d-987c-70a54b34065c	Aedes aegypti totivirus isolate CMS002_017c_SAND segment RNA2 genomic sequence	2603435	MW434939.1	82.01	617	54	41	8	574	50	659	5.61e-130	472
5bf81253-69a1-4d10-ad39-819694859b56	Aedes aegypti totivirus isolate CMS002_017a_SAND segment RNA2 genomic sequence	2603435	MW434937.1	85.436	872	79	32	2	842	1749	895	0	863
d6a29d4a-ef62-4485-b283-8390d230c5d0	Aedes aegypti totivirus isolate BR59AP capsid protein-like gene, partial sequence	2603435	ON751778.1	87.774	319	12	16	10	315	2069	1765	4.85e-93	348
8e5f7ce1-6281-416c-b104-7d4bd8ef6ad2	Aedes aegypti totivirus strain 2017-PB-AAM-5/1 hypothetical protein, capsid (orf1), and RNA-dependent RNA polymerase (orf2) genes, complete cds	2603435	MN053726.1	86.013	908	100	25	7	896	1400	502	0	948
f0f86be3-c18c-4471-bee4-8d1814f6f4ef	Aedes aegypti totivirus strain 2017-PB-AAF-1-4/1 hypothetical protein, capsid (orf1), and RNA-dependent RNA polymerase (orf2) genes, complete cds	2603435	MN053734.1	86.885	488	47	8	9	479	1403	916	1.75e-148	531
d42518d8-4353-4590-afc4-a15366752447	Aedes aegypti totivirus strain 2017-PB-AAM-5/1 hypothetical protein, capsid (orf1), and RNA-dependent RNA polymerase (orf2) genes, complete cds	2603435	MN053726.1	86.218	1190	92	48	9	1140	1191	16	0	1223
8a3bbf16-11cb-494e-8352-16f47d3dd8dc	Aedes aegypti totivirus strain 2017-PB-AAM-5/1 hypothetical protein, capsid (orf1), and RNA-dependent RNA polymerase (orf2) genes, complete cds	2603435	MN053726.1	90.767	574	38	10	9	569	1071	500	0	752
5509a284-0ec2-4856-81f2-31c483347640	Aedes aegypti totivirus isolate BR59AP capsid protein-like gene, partial sequence	2603435	ON751778.1	91.099	382	18	10	3	372	552	929	1.16e-139	503
a58f8ce1-6ffd-46dc-bd85-8db859e6df6e	Aedes aegypti totivirus isolate BR59AP capsid protein-like gene, partial sequence	2603435	ON751778.1	97.287	774	13	6	1	768	3536	4307	0	1308
11e506a4-0979-4b7a-9fdb-17530e3c03f4	Phasivirus phasiense isolate 19-7168-4 segment S, complete sequence	3052631	MN866291.1	88.957	163	10	4	4	160	515	675	3.71e-47	195
bd71967f-06e2-42a6-be2a-7b44e471a6b4	Aedes aegypti totivirus strain 2017-PB-AAF-1-4/1 hypothetical protein, capsid (orf1), and RNA-dependent RNA polymerase (orf2) genes, complete cds	2603435	MN053734.1	81.759	614	62	30	112	683	899	294	2.01e-129	468
5fa7e807-1a4e-4079-982a-297c7fea8e8f	Aedes aegypti totivirus isolate BR59AP capsid protein-like gene, partial sequence	2603435	ON751778.1	95.098	204	5	3	11	210	1715	1513	9.06e-84	316
8b7f497f-3113-4175-8918-dee5ae6eaf92	Aedes aegypti totivirus isolate BR59AP capsid protein-like gene, partial sequence	2603435	ON751778.1	91.727	278	10	9	3	268	552	828	6.69e-101	374
70978991-66fc-4c0e-80f6-b79793fa7ca4	Aedes aegypti totivirus strain 2017-PB-AAF-5 hypothetical protein, capsid (orf1), and RNA-dependent RNA polymerase (orf2) genes, complete cds	2603435	MN053731.1	91.513	707	46	12	3	698	494	1197	0	961
b17a3e93-7b2e-4aec-9667-43aa48112fd4	Aedes aegypti totivirus isolate BR59AP capsid protein-like gene, partial sequence	2603435	ON751778.1	90.118	425	23	13	3	415	3758	3341	4.67e-149	534
8a11636c-8d8b-40ce-974f-88dc5209f1c4	Aedes aegypti totivirus strain 2017-PB-AAM-5/1 hypothetical protein, capsid (orf1), and RNA-dependent RNA polymerase (orf2) genes, complete cds	2603435	MN053726.1	86.477	1405	128	39	9	1363	364	1756	0	1485
d46b5202-b978-4a60-8a69-f4013f0e5a4f	Aedes aegypti totivirus isolate CMS002_017b_SAND segment RNA2 genomic sequence	2603435	MW434938.1	87.136	412	38	13	2	406	1189	786	1.32e-124	453
584bacf1-441f-4479-9c4e-c312ed480220	Aedes aegypti totivirus strain 2017-PB-AAF-5 hypothetical protein, capsid (orf1), and RNA-dependent RNA polymerase (orf2) genes, complete cds	2603435	MN053731.1	84.278	706	74	28	1	678	793	1489	0	654
16509170-b276-4adc-9cfe-83e3b5e8933b	Aedes aegypti totivirus isolate CMS002_017c_SAND segment RNA2 genomic sequence	2603435	MW434939.1	83.196	363	42	17	17	366	1398	1754	6.3e-83	315
1b8b49ca-b933-44ed-9993-3643e8b6b6ce	Aedes aegypti totivirus strain 2017-PB-AAM-5/1 hypothetical protein, capsid (orf1), and RNA-dependent RNA polymerase (orf2) genes, complete cds	2603435	MN053726.1	81.89	381	32	18	16	366	872	499	3.19e-75	287
1d9520c3-88f4-4bb4-8d48-0e7a1bedeb26	Aedes aegypti totivirus isolate BR59AP capsid protein-like gene, partial sequence	2603435	ON751778.1	90.753	292	9	5	7	281	2505	2795	7e-101	374
05dfbaa8-9a16-4050-872f-d8d3f5f56699	Aedes aegypti totivirus isolate CMS002_017b_SAND segment RNA2 genomic sequence	2603435	MW434938.1	82.102	704	87	24	3	675	1187	492	2.78e-158	566
0a0c42a0-1af2-478f-96ab-fb6fc2c7a0e9	Aedes aegypti totivirus strain 2017-PB-AAF-1-4/1 hypothetical protein, capsid (orf1), and RNA-dependent RNA polymerase (orf2) genes, complete cds	2603435	MN053734.1	84.13	523	41	25	3	488	794	277	1.58e-129	468
09a13152-20f7-4069-8c2b-099c09f636f3	Aedes aegypti totivirus isolate CMS002_017c_SAND segment RNA2 genomic sequence	2603435	MW434939.1	85.819	409	35	19	19	410	262	664	2.34e-112	412
f08a56d5-4fb8-45c6-a457-2e98d5ed61da	Aedes aegypti totivirus isolate CMS002_017c_SAND segment RNA2 genomic sequence	2603435	MW434939.1	83.508	382	37	17	4	362	1758	1380	1.69e-88	333
2ea973c9-a21b-4494-82ec-6a6d02432c07	Aedes aegypti totivirus isolate BR59AP capsid protein-like gene, partial sequence	2603435	ON751778.1	95.413	327	5	2	2	319	4650	4975	1.64e-142	512
ea19a341-2e47-4705-83eb-3ceeeea40119	Aedes aegypti totivirus isolate BR59AP capsid protein-like gene, partial sequence	2603435	ON751778.1	92.765	387	13	10	3	378	4747	4365	1.95e-152	545
3cd358ca-0f36-4669-8b3f-6b9fe5ef0763	Aedes aegypti totivirus isolate CMS002_017a_SAND segment RNA1 genomic sequence	2603435	MW434943.1	92.92	452	19	11	3	442	5711	6161	0	645
2dd0df2d-ae9a-4acf-94fa-09fb90706feb	Aedes aegypti totivirus isolate CMS002_017a_SAND segment RNA2 genomic sequence	2603435	MW434937.1	86.787	1438	130	47	9	1407	1474	58	0	1548
1fa8f0d0-5f7f-405d-a720-bef22b7d3eb9	Aedes aegypti totivirus strain 2017-PB-AAF-5 hypothetical protein, capsid (orf1), and RNA-dependent RNA polymerase (orf2) genes, complete cds	2603435	MN053731.1	82.695	809	92	29	3	783	695	1483	0	675
7c484871-ff79-4052-9ad8-a353c4f1b7ad	Aedes aegypti totivirus isolate BR59AP capsid protein-like gene, partial sequence	2603435	ON751778.1	90.979	388	20	14	55	431	4288	4671	2.94e-141	508
623f7b6b-6736-4041-a505-1891d2db1e19	MAG: Hanko totivirus 4 isolate FIN/U-2018/18 Partial RNA dependent RNA polymerase gene, complete cds	2970625	OP020055.1	92.593	135	3	4	6	137	3493	3363	4.28e-45	187
6615c14a-a0a1-426e-a1fe-cc5e8f5b4eac	High Island virus S1 gene, partial cds	2109376	MF094128.1	92.126	127	7	3	1	127	239	362	8.09e-43	178
ff2d80bc-c5af-4b84-9fdb-9457131e547d	Aedes aegypti totivirus strain 2017-PB-AAM-5/1 hypothetical protein, capsid (orf1), and RNA-dependent RNA polymerase (orf2) genes, complete cds	2603435	MN053726.1	88.832	976	75	28	68	1022	1066	104	0	1168
99f8844a-974f-4df6-8822-89c550e7eabf	High Island virus S1 gene, partial cds	2109376	MF094128.1	92.199	141	3	5	13	149	430	566	2.76e-47	193
e3e4b2ea-0171-41ca-a9d1-ac0a5f41f71c	Aedes aegypti totivirus strain 2017-PB-AAF-1-4/1 hypothetical protein, capsid (orf1), and RNA-dependent RNA polymerase (orf2) genes, complete cds	2603435	MN053734.1	87.074	557	56	13	1	546	943	1494	5.42e-174	616
9262f8a9-48b7-4003-97a6-859b63ccc7a4	Aedes aegypti totivirus strain 2017-PB-AAM-5/1 hypothetical protein, capsid (orf1), and RNA-dependent RNA polymerase (orf2) genes, complete cds	2603435	MN053726.1	87.147	389	42	8	8	390	1751	1365	1.13e-119	435
13d77f9e-0606-4031-9835-cf04b9c93818	Aedes aegypti totivirus isolate CMS002_017a_SAND segment RNA2 genomic sequence	2603435	MW434937.1	85.911	582	62	16	6	574	1480	906	1.82e-169	603
da07cc41-797d-4123-b53c-3a5bcaddaeea	Aedes aegypti totivirus strain 2017-PB-AAM-5/2 hypothetical protein and capsid (orf1) genes, complete cds; and RNA-dependent RNA polymerase (orf2) gene, partial cds	2603435	MN053727.1	92.257	452	27	6	1	447	1912	1464	1.22e-179	634
334e3270-17eb-4a5c-9f5c-75709c9f6030	Aedes aegypti totivirus isolate CMS002_017c_SAND segment RNA2 genomic sequence	2603435	MW434939.1	84.211	304	28	13	5	295	1747	1451	6.01e-72	278
0de5fe70-d097-470b-b56f-4010696d04aa	Aedes aegypti totivirus isolate CMS002_017b_SAND segment RNA2 genomic sequence	2603435	MW434938.1	89.685	349	26	6	3	343	811	1157	1.2e-119	436
7ca0cde3-10e6-4baf-b16d-0e8a81aba8d7	Aedes aegypti totivirus isolate BR59AP capsid protein-like gene, partial sequence	2603435	ON751778.1	96.111	180	5	1	1	180	1679	1502	1.21e-76	292
0a865051-7dbb-49e0-befc-546b723b2763	Aedes aegypti totivirus strain 2017-PB-AAM-5/1 hypothetical protein, capsid (orf1), and RNA-dependent RNA polymerase (orf2) genes, complete cds	2603435	MN053726.1	86.401	1206	123	27	6	1176	1760	561	0	1280
813f98e2-1c40-4d6f-ad76-e810d26550bd	Aedes aegypti totivirus strain 2017-PB-AAF-5 hypothetical protein, capsid (orf1), and RNA-dependent RNA polymerase (orf2) genes, complete cds	2603435	MN053731.1	86.601	709	60	21	4	688	1197	500	0	750
fdd1c223-b9e7-49c6-9cdb-b69e43a51f16	Aedes aegypti totivirus strain 2017-Ab-AAM-1-2/1 hypothetical protein, capsid (orf1), and RNA-dependent RNA polymerase (orf2) genes, complete cds	2603435	MN053723.1	93.083	506	20	13	6	504	530	33	0	726
80fd3a97-bac4-4133-818b-fb438be4583f	Aedes aegypti totivirus strain 2017-PB-AAF-5 hypothetical protein, capsid (orf1), and RNA-dependent RNA polymerase (orf2) genes, complete cds	2603435	MN053731.1	86.846	707	69	18	3	695	755	1451	0	769
a01bc7cb-15bc-4839-932a-78333eeffb50	Aedes aegypti totivirus isolate BR59AP capsid protein-like gene, partial sequence	2603435	ON751778.1	94.693	358	11	5	8	361	3241	2888	1.44e-153	549
4995892e-3e18-49d2-a8e9-cc4a8c44b339	Aedes aegypti totivirus strain 2017-Ab-AAM-5 hypothetical protein, capsid (orf1), and RNA-dependent RNA polymerase (orf2) genes, complete cds	2603435	MN053725.1	88.651	467	25	12	5	454	1459	1914	2.12e-152	544
dfc9193e-3331-4384-972f-a69eaf53e01f	Aedes aegypti totivirus strain 2017-PB-AAF-1-4/1 hypothetical protein, capsid (orf1), and RNA-dependent RNA polymerase (orf2) genes, complete cds	2603435	MN053734.1	87.018	493	52	8	3	486	1493	1004	7.28e-153	545
cbc9f620-d4b4-420e-af1f-e8f37cbba9d2	Aedes aegypti totivirus strain 2017-PB-AAM-5/2 hypothetical protein and capsid (orf1) genes, complete cds; and RNA-dependent RNA polymerase (orf2) gene, partial cds	2603435	MN053727.1	91.971	411	27	5	1	408	1456	1863	8.79e-161	571
17ad0f85-72ee-4245-89f6-a09f9d0527b2	Aedes aegypti totivirus strain 2017-PB-AAM-5/1 hypothetical protein, capsid (orf1), and RNA-dependent RNA polymerase (orf2) genes, complete cds	2603435	MN053726.1	85.304	592	67	16	5	585	1482	900	2.71e-167	593
29b2e78c-5313-44c7-b028-9f124035f7e1	Aedes aegypti totivirus strain 2017-PB-AAM-5/2 hypothetical protein and capsid (orf1) genes, complete cds; and RNA-dependent RNA polymerase (orf2) gene, partial cds	2603435	MN053727.1	87.295	244	20	5	72	310	1516	1753	9.6e-70	268
f0211a82-3533-41fc-877e-25d799ad6161	Aedes aegypti totivirus isolate BR59AP capsid protein-like gene, partial sequence	2603435	ON751778.1	93.621	533	10	12	1	511	4756	5286	0	774
f67a5011-fe48-4644-b461-7f5e890d7014	Aedes aegypti totivirus isolate BR59AP capsid protein-like gene, partial sequence	2603435	ON751778.1	89.759	166	5	9	8	167	2073	1914	2.02e-49	202
77672497-9fb4-4536-a03e-b44afdf74841	Aedes aegypti totivirus strain 2017-PB-AAF-5 hypothetical protein, capsid (orf1), and RNA-dependent RNA polymerase (orf2) genes, complete cds	2603435	MN053731.1	89.562	297	27	4	1	293	900	1196	1.83e-101	374
60c6c1a0-6dfd-45dc-b7cf-ea4ffb82849f	Aedes aegypti totivirus strain 2017-PB-AAM-5/2 hypothetical protein and capsid (orf1) genes, complete cds; and RNA-dependent RNA polymerase (orf2) gene, partial cds	2603435	MN053727.1	89.977	858	59	16	6	840	903	50	0	1083
bba9263a-f454-4f72-bbd7-54f5137c62f0	Aedes aegypti totivirus isolate CMS002_017c_SAND segment RNA2 genomic sequence	2603435	MW434939.1	87.887	388	37	9	3	386	1757	1376	5.76e-123	448
a57d3d2c-fe95-4d61-b006-3c2cdb1595ff	Aedes aegypti totivirus strain 2017-PB-AAF-5 hypothetical protein, capsid (orf1), and RNA-dependent RNA polymerase (orf2) genes, complete cds	2603435	MN053731.1	87.361	1076	73	35	10	1026	121	1192	0	1175
ac85fdea-5886-445f-bd6c-60c720533f3b	MAG: Hanko totivirus 4 isolate FIN/U-2018/18 Partial RNA dependent RNA polymerase gene, complete cds	2970625	OP020055.1	93.75	144	3	5	2	140	3363	3505	2.84e-52	211
1f70b112-2ce0-405c-8818-b87dfe9098e5	Aedes aegypti totivirus strain 2017-PB-AAF-5 hypothetical protein, capsid (orf1), and RNA-dependent RNA polymerase (orf2) genes, complete cds	2603435	MN053731.1	91.121	687	49	8	1	678	1182	499	0	920
de2c724c-2122-4f44-adff-8dde9f9516b3	Aedes aegypti totivirus strain 2017-PB-AAF-5 hypothetical protein, capsid (orf1), and RNA-dependent RNA polymerase (orf2) genes, complete cds	2603435	MN053731.1	89.333	450	36	6	2	440	746	1194	9.45e-156	555
fae77bb0-2d95-459d-a2ee-55ac8cc6b182	Aedes aegypti totivirus strain 2017-PB-AAF-5 hypothetical protein, capsid (orf1), and RNA-dependent RNA polymerase (orf2) genes, complete cds	2603435	MN053731.1	86.606	545	52	17	3	532	1192	654	5.62e-164	582
31b56d04-0ef2-40af-9fd5-1eab7fee43f0	Aedes aegypti totivirus isolate CMS002_017c_SAND segment RNA2 genomic sequence	2603435	MW434939.1	89.247	372	31	4	1	368	1757	1391	9.3e-126	457
7b51bafd-1e95-4332-b2b4-d53540916760	MAG: Hanko totivirus 4 isolate FIN/U-2018/18 Partial RNA dependent RNA polymerase gene, complete cds	2970625	OP020055.1	90.446	157	8	5	1	153	3363	3516	7.21e-49	200
9ddaf054-49c4-43c6-ae09-b0086c029be1	Aedes aegypti totivirus strain 2017-PB-AAF-1-4/1 hypothetical protein, capsid (orf1), and RNA-dependent RNA polymerase (orf2) genes, complete cds	2603435	MN053734.1	87.5	944	94	14	8	935	1494	559	0	1068
a5de7af5-5726-4f16-b395-d284ead925dd	Aedes aegypti totivirus isolate BR59AP capsid protein-like gene, partial sequence	2603435	ON751778.1	90.517	348	13	14	1	334	1888	1547	2.32e-121	442
ff352db2-cfea-4221-9420-0c3f66000ec3	Aedes aegypti totivirus strain 2017-PB-AAM-5/2 hypothetical protein and capsid (orf1) genes, complete cds; and RNA-dependent RNA polymerase (orf2) gene, partial cds	2603435	MN053727.1	86.275	306	30	12	5	301	1755	1453	6.93e-86	322
be6453ab-5c79-4b1c-9583-c1b278736403	Aedes aegypti totivirus isolate CMS002_017c_SAND segment RNA2 genomic sequence	2603435	MW434939.1	90.566	371	29	4	2	367	1751	1382	1.15e-134	486
6beb94c0-3856-4970-9c29-8265184ae24d	Aedes aegypti totivirus isolate CMS002_017c_SAND segment RNA2 genomic sequence	2603435	MW434939.1	82.16	426	56	15	4	423	1482	1071	6.78e-93	348
92a4b55d-ea97-4d02-bc9b-075bddea3e82	Aedes aegypti totivirus strain 2017-PB-AAM-5/1 hypothetical protein, capsid (orf1), and RNA-dependent RNA polymerase (orf2) genes, complete cds	2603435	MN053726.1	91.53	791	47	13	1	772	34	823	0	1072
cde18404-5d07-4553-972a-0578defcd3e9	Aedes aegypti totivirus isolate BR59AP capsid protein-like gene, partial sequence	2603435	ON751778.1	91.736	484	18	13	4	469	3290	2811	0	652
d31f3859-7990-4fcd-9afe-fad1417dfd70	High Island virus S1 gene, partial cds	2109376	MF094128.1	90.78	141	6	5	4	140	431	568	5.58e-44	182
f6139e7a-3703-4cda-9955-22fc81f67f91	Aedes aegypti totivirus isolate BR59AP capsid protein-like gene, partial sequence	2603435	ON751778.1	95.308	341	8	6	2	335	1589	1250	3.69e-149	534
7a1d8521-0225-471f-8f2a-f1c2658df9bf	Aedes aegypti totivirus strain 2017-PB-AAM-5/1 hypothetical protein, capsid (orf1), and RNA-dependent RNA polymerase (orf2) genes, complete cds	2603435	MN053726.1	86.516	1194	105	32	6	1161	1482	307	0	1262
50321e62-98a8-43f3-bcf0-165a176429d7	Aedes aegypti totivirus strain 2017-PB-AAF-5 hypothetical protein, capsid (orf1), and RNA-dependent RNA polymerase (orf2) genes, complete cds	2603435	MN053731.1	85.061	656	47	23	1	612	548	1196	1.31e-175	621
663ef861-5fe6-4632-9ade-db755aafb3c8	Aedes aegypti totivirus isolate CMS002_017a_SAND segment RNA2 genomic sequence	2603435	MW434937.1	83.191	702	76	28	6	681	1467	782	5.91e-170	604
393c460e-12ac-417d-a9ed-2dab4d59fdd2	Aedes aegypti totivirus isolate BR59AP capsid protein-like gene, partial sequence	2603435	ON751778.1	85.225	467	16	25	48	467	5578	5118	7.18e-118	431
6c35d5e1-1a73-4dcc-bdd4-9e68a0743934	Aedes aegypti totivirus strain 2017-Ab-AAM-5 hypothetical protein, capsid (orf1), and RNA-dependent RNA polymerase (orf2) genes, complete cds	2603435	MN053725.1	88.482	573	42	17	1	558	855	292	0	671
7e43deca-8137-4bc4-8a0d-5daccb0351be	Aedes aegypti totivirus strain 2017-PB-AAF-5 hypothetical protein, capsid (orf1), and RNA-dependent RNA polymerase (orf2) genes, complete cds	2603435	MN053731.1	82.732	388	35	16	1	358	769	1154	4.25e-84	316
07580409-f212-4915-8c21-4c694d6a2379	Aedes aegypti totivirus strain 2017-Ab-AAM-1-2/1 hypothetical protein, capsid (orf1), and RNA-dependent RNA polymerase (orf2) genes, complete cds	2603435	MN053723.1	92.575	431	20	6	5	425	527	99	6.89e-172	608
c747f892-a32c-4372-81b2-365d1df1dcff	Aedes aegypti totivirus strain 2017-PB-AAM-5/2 hypothetical protein and capsid (orf1) genes, complete cds; and RNA-dependent RNA polymerase (orf2) gene, partial cds	2603435	MN053727.1	86.085	424	39	12	2	419	1195	786	9.77e-121	438
0c43c643-2403-4d4e-906b-1218ab16f4f4	Aedes aegypti totivirus strain 2017-PB-AAM-5/1 hypothetical protein, capsid (orf1), and RNA-dependent RNA polymerase (orf2) genes, complete cds	2603435	MN053726.1	88.249	851	66	25	10	839	556	1393	0	987
b2aae2a7-65d7-407e-90c9-8c3e20f173de	MAG: Hanko totivirus 4 isolate FIN/U-2018/18 Partial RNA dependent RNA polymerase gene, complete cds	2970625	OP020055.1	90.361	166	1	7	1	153	3363	3526	4.83e-50	204
6b6d13ea-277b-4111-9ec2-806006d9b08d	Aedes aegypti totivirus isolate CMS002_017b_SAND segment RNA2 genomic sequence	2603435	MW434938.1	86.996	446	46	10	11	451	1325	887	3.2e-136	492
4946ead2-7ed7-46ce-9b2a-03922fbfc7e5	Aedes aegypti totivirus isolate CMS002_017c_SAND segment RNA2 genomic sequence	2603435	MW434939.1	86.364	374	37	10	4	366	1387	1757	2e-107	396
295163e3-7894-44e6-a273-4609cacc7736	Aedes aegypti toti-like virus strain 2017-PB-AAM-5 capsid (orf1) and RNA-dependent RNA polymerase (orf2) genes, complete cds	2607731	MN053720.1	90.909	671	34	24	135	787	13	674	0	876
8039ae5a-bd05-4bf3-b9c9-88fc7fa52324	Aedes aegypti totivirus strain 2017-PB-AAM-5/1 hypothetical protein, capsid (orf1), and RNA-dependent RNA polymerase (orf2) genes, complete cds	2603435	MN053726.1	85.816	705	78	18	4	698	1480	788	0	728
51fca8e6-1470-4ebe-b6c9-5b7da2e64e49	Escherichia phage mEp460_ev081 genome assembly, chromosome: 1	2695846	LR597641.1	90.347	259	9	11	70	312	22876	23134	5.56e-87	326
3ccdd493-17c6-4c3d-bd73-bde409255062	Aedes aegypti totivirus isolate CMS002_017b_SAND segment RNA2 genomic sequence	2603435	MW434938.1	87.138	311	26	11	3	303	1744	1438	7.73e-91	340
54231bdf-8657-4d0b-becf-559a95621cef	Aedes aegypti totivirus strain 2017-PB-AAF-5 hypothetical protein, capsid (orf1), and RNA-dependent RNA polymerase (orf2) genes, complete cds	2603435	MN053731.1	88.21	704	57	19	2	685	500	1197	0	817
924ec8b0-4863-4751-b8b3-adf5caa6f6d6	Aedes aegypti totivirus isolate CMS002_017b_SAND segment RNA2 genomic sequence	2603435	MW434938.1	89.628	376	28	7	1	366	1759	1385	4.59e-129	468
f98f9a76-07ad-47d5-a3c8-94c3e8e44df4	Aedes aegypti totivirus isolate CMS002_017c_SAND segment RNA2 genomic sequence	2603435	MW434939.1	86.774	310	25	13	7	306	300	603	4.7e-88	331
60d29f94-7e40-4bb9-b972-6cc6220648b9	Aedes aegypti totivirus isolate CMS002_017c_SAND segment RNA2 genomic sequence	2603435	MW434939.1	77.013	596	85	42	3	564	1474	897	1.19e-76	294
6a190818-7309-4aa4-a014-0bcd20eff3e8	Aedes aegypti totivirus strain 2017-PB-AAF-1-4/1 hypothetical protein, capsid (orf1), and RNA-dependent RNA polymerase (orf2) genes, complete cds	2603435	MN053734.1	85.464	571	57	17	7	557	1495	931	1.24e-160	571
2d8e1039-1fcf-41a7-ade6-b30073c3139b	Aedes aegypti totivirus isolate BR59AP capsid protein-like gene, partial sequence	2603435	ON751778.1	95.341	279	11	2	1	277	3748	3470	1.88e-121	442
4a424c41-90a4-4ae5-a712-8b33e18e58fd	Aedes aegypti totivirus strain 2017-Ab-AAM-1-2/1 hypothetical protein, capsid (orf1), and RNA-dependent RNA polymerase (orf2) genes, complete cds	2603435	MN053723.1	92.007	538	29	11	2	532	679	149	0	743
92cca7df-f3d7-45c7-9a46-84da4e654b9f	Aedes aegypti totivirus strain 2017-PB-AAM-5/1 hypothetical protein, capsid (orf1), and RNA-dependent RNA polymerase (orf2) genes, complete cds	2603435	MN053726.1	83.091	893	105	38	1	865	880	1754	0	771
a977efdb-e277-403d-8ae1-3b3b7aff49b2	Aedes aegypti totivirus isolate CMS002_017a_SAND segment RNA2 genomic sequence	2603435	MW434937.1	83.824	544	51	27	47	558	884	1422	2.34e-133	483
b9ebf73e-7dac-4005-a52b-2547dfb1823e	Aedes aegypti totivirus strain 2017-PB-AAF-1-4/1 hypothetical protein, capsid (orf1), and RNA-dependent RNA polymerase (orf2) genes, complete cds	2603435	MN053734.1	82.683	999	111	48	5	955	1501	517	0	830
f332cb03-79b0-46ba-bbf8-e425946bf40a	Aedes aegypti totivirus isolate CMS002_017b_SAND segment RNA2 genomic sequence	2603435	MW434938.1	88.01	392	34	7	1	384	798	1184	4.44e-124	451
4bc6b6e2-75cf-4be0-9243-d80fbdc654d4	High Island virus S1 gene, partial cds	2109376	MF094128.1	92.174	115	7	2	1	115	561	449	6.04e-38	161
10b8b949-b0dd-4c02-8410-c42b96e758da	Phasivirus phasiense 16GH73 gene for nucleocapsid, complete cds	3052631	LC498493.1	88.696	115	9	4	8	122	588	478	9.38e-31	137
96345caf-f385-48b4-9b0a-668551ef9f08	Aedes aegypti totivirus isolate CMS002_017c_SAND segment RNA2 genomic sequence	2603435	MW434939.1	90.159	315	26	4	4	313	1748	1434	2.82e-110	405
84ce2ad7-9c9d-414e-8c8d-cff4039dc952	Aedes aegypti totivirus strain 2017-PB-AAM-5/1 hypothetical protein, capsid (orf1), and RNA-dependent RNA polymerase (orf2) genes, complete cds	2603435	MN053726.1	86.319	614	56	20	11	610	795	196	0	643
f9658419-6d33-4bef-a4a9-af3163d04776	Aedes aegypti totivirus strain 2017-PB-AAM-5/2 hypothetical protein and capsid (orf1) genes, complete cds; and RNA-dependent RNA polymerase (orf2) gene, partial cds	2603435	MN053727.1	88.667	300	25	8	8	303	1752	1458	1.94e-96	357
3f28888a-eeab-48d3-8fdf-363e919c8d25	Aedes aegypti totivirus strain 2017-PB-AAM-5/2 hypothetical protein and capsid (orf1) genes, complete cds; and RNA-dependent RNA polymerase (orf2) gene, partial cds	2603435	MN053727.1	89.162	489	36	13	38	512	1003	518	2.47e-167	593
7ca2b576-ec6c-4d99-9a22-3bd4e110b4fb	Aedes aegypti totivirus strain 2017-PB-AAF-1-4/1 hypothetical protein, capsid (orf1), and RNA-dependent RNA polymerase (orf2) genes, complete cds	2603435	MN053734.1	87.109	256	16	12	3	244	954	1206	1.57e-71	274
df672dbb-a5d3-4dbd-8944-24f58ee80520	Aedes aegypti totivirus strain 2017-PB-AAM-5/1 hypothetical protein, capsid (orf1), and RNA-dependent RNA polymerase (orf2) genes, complete cds	2603435	MN053726.1	86.256	1266	133	33	7	1247	1752	503	0	1336
9d5b9893-26c3-435e-b413-b944b2245838	Aedes aegypti totivirus strain 2017-PB-AAM-5/1 hypothetical protein, capsid (orf1), and RNA-dependent RNA polymerase (orf2) genes, complete cds	2603435	MN053726.1	87.724	782	69	22	2	758	1757	978	0	887
9c04bf71-f659-47d0-9188-46602a3fe54e	Aedes aegypti totivirus isolate CMS002_017b_SAND segment RNA2 genomic sequence	2603435	MW434938.1	94.531	256	6	6	8	260	1649	1899	2.32e-105	388
cc53e770-49cc-4df1-938c-f9d1ba35dd63	Aedes aegypti totivirus isolate BR59AP capsid protein-like gene, partial sequence	2603435	ON751778.1	90.681	558	22	18	6	534	1	557	0	715
a1e7b2a0-ad85-46f2-b0ce-752733165c00	Aedes aegypti totivirus strain 2017-PB-AAF-5 hypothetical protein, capsid (orf1), and RNA-dependent RNA polymerase (orf2) genes, complete cds	2603435	MN053731.1	85.714	637	68	19	9	626	1530	898	0	651
0c8ef220-64a6-413e-8d59-2c1176bd010d	Aedes aegypti totivirus isolate BR59AP capsid protein-like gene, partial sequence	2603435	ON751778.1	95.444	878	18	13	1	858	1100	225	0	1380
1d32305d-3336-443a-ac20-f09fe6ef5dba	Aedes aegypti totivirus strain 2017-PB-AAF-1-4/1 hypothetical protein, capsid (orf1), and RNA-dependent RNA polymerase (orf2) genes, complete cds	2603435	MN053734.1	85.863	672	70	19	13	676	841	1495	0	691
c3c1f283-1894-4784-8974-4550693f0abc	Aedes aegypti totivirus isolate BR59AP capsid protein-like gene, partial sequence	2603435	ON751778.1	85.821	402	24	19	4	375	4223	4621	5.86e-108	398
e4461b42-35e8-41ac-873e-34e242e04260	Aedes aegypti totivirus strain 2017-PB-AAM-5/1 hypothetical protein, capsid (orf1), and RNA-dependent RNA polymerase (orf2) genes, complete cds	2603435	MN053726.1	92.787	305	17	4	62	364	944	643	2.93e-120	436
884199a7-0bde-401c-88b1-b5a9eb061b1e	Aedes aegypti totivirus isolate CMS002_017a_SAND segment RNA2 genomic sequence	2603435	MW434937.1	87.437	597	61	12	1	588	879	1470	0	675
485d321e-2916-485d-94d4-e94fffb745b6	Aedes aegypti totivirus isolate CMS002_017c_SAND segment RNA2 genomic sequence	2603435	MW434939.1	90.164	366	26	6	7	364	1746	1383	4.14e-129	468
fb6f3737-7e27-4fe2-a283-659e893a4e6b	Aedes aegypti totivirus strain 2017-PB-AAF-1-4/1 hypothetical protein, capsid (orf1), and RNA-dependent RNA polymerase (orf2) genes, complete cds	2603435	MN053734.1	86.881	1212	115	32	6	1198	1491	305	0	1317
cc04f313-203c-4793-8faa-39ed3d87b694	Aedes aegypti totivirus strain 2017-PB-AAF-1-4/1 hypothetical protein, capsid (orf1), and RNA-dependent RNA polymerase (orf2) genes, complete cds	2603435	MN053734.1	84.97	672	66	25	1	649	768	1427	0	649
3c1718a2-3527-43ee-adf9-94d26628e302	Aedes aegypti totivirus strain 2017-PB-AAF-1-4/1 hypothetical protein, capsid (orf1), and RNA-dependent RNA polymerase (orf2) genes, complete cds	2603435	MN053734.1	88.924	316	29	5	1	312	894	1207	9.07e-105	385
96535955-46d8-4b13-b6fc-cf4b829bf18f	Aedes aegypti totivirus strain 2017-PB-AAM-5/1 hypothetical protein, capsid (orf1), and RNA-dependent RNA polymerase (orf2) genes, complete cds	2603435	MN053726.1	89.024	1403	109	37	1	1370	93	1483	0	1696
e46d5185-f143-4b89-b12c-43aa3a378bc9	Aedes aegypti totivirus strain 2017-PB-AAM-5/1 hypothetical protein, capsid (orf1), and RNA-dependent RNA polymerase (orf2) genes, complete cds	2603435	MN053726.1	90.076	524	31	12	2	505	199	721	0	660
8e7bce3b-4eac-4da0-b3cc-565561d7f5d5	Aedes aegypti totivirus strain 2017-PB-AAM-5/1 hypothetical protein, capsid (orf1), and RNA-dependent RNA polymerase (orf2) genes, complete cds	2603435	MN053726.1	90.451	754	48	14	16	746	769	17	0	972
87fcb0d9-0c60-45e8-922a-9fc54c13b0a9	Aedes aegypti totivirus strain 2017-PB-AAM-5/1 hypothetical protein, capsid (orf1), and RNA-dependent RNA polymerase (orf2) genes, complete cds	2603435	MN053726.1	89.962	797	50	23	5	782	38	823	0	1002
f8f15d44-344e-4471-9a83-d1efb203f86c	Aedes aegypti totivirus isolate BR59AP capsid protein-like gene, partial sequence	2603435	ON751778.1	94.29	1226	30	23	35	1225	1692	472	0	1840
ccaa387a-9194-4aa3-bc9d-2ea75e2e461f	Aedes aegypti totivirus strain 2017-PB-AAM-5/1 hypothetical protein, capsid (orf1), and RNA-dependent RNA polymerase (orf2) genes, complete cds	2603435	MN053726.1	88.285	239	21	5	58	295	767	535	4.39e-73	279
b2abb41e-8639-4ba5-9108-5014d8779a55	Aedes aegypti totivirus isolate CMS002_017b_SAND segment RNA2 genomic sequence	2603435	MW434938.1	89.344	732	54	19	6	728	1067	351	0	898
c506d4cb-2e06-48ef-a0ca-bd4bb7fa26fe	Aedes aegypti totivirus strain 2017-PB-AAF-5 hypothetical protein, capsid (orf1), and RNA-dependent RNA polymerase (orf2) genes, complete cds	2603435	MN053731.1	87.955	714	59	17	3	698	1197	493	0	817
a01aabc0-5860-422a-94e2-551ba6136ea8	Aedes aegypti totivirus strain 2017-PB-AAM-5/1 hypothetical protein, capsid (orf1), and RNA-dependent RNA polymerase (orf2) genes, complete cds	2603435	MN053726.1	94.286	210	9	3	1	209	810	603	6.05e-85	318
e9478538-a378-4887-9b3e-6eed6408e5ef	Aedes aegypti totivirus isolate CMS002_017a_SAND segment RNA2 genomic sequence	2603435	MW434937.1	84.251	654	69	24	6	642	1402	766	1.57e-170	606
32dcefda-f724-4f79-b2b4-123fd295c9a7	Aedes aegypti totivirus isolate CMS002_017a_SAND segment RNA2 genomic sequence	2603435	MW434937.1	87.926	704	65	17	1	698	1486	797	0	811
bb4e75a9-a321-465d-b7b6-a8d6cc2471de	Aedes aegypti totivirus isolate BR59AP capsid protein-like gene, partial sequence	2603435	ON751778.1	93.86	342	5	9	47	377	3128	2792	4.24e-139	501
fe7f2c82-0bbd-4f20-a905-99d5829f5819	High Island virus S1 gene, partial cds	2109376	MF094128.1	96.503	143	2	3	3	142	428	570	1.4e-59	233
7aefacc9-9f37-42eb-9ff2-652af0f58c5b	Aedes aegypti totivirus isolate BR59AP capsid protein-like gene, partial sequence	2603435	ON751778.1	95.596	386	7	8	2	378	3518	3134	6.77e-172	610
4e83d87c-db0e-4498-b50c-8d2a0169a872	Aedes aegypti totivirus strain 2017-PB-AAF-5 hypothetical protein, capsid (orf1), and RNA-dependent RNA polymerase (orf2) genes, complete cds	2603435	MN053731.1	90.393	1093	77	16	3	1076	1197	114	0	1411
d28310d3-53d7-4675-8969-cbfd005d8917	Humaita-Tubiacanga virus isolate Rio segment RNA-dependent RNA polymerase replicase gene, complete cds	1670677	KR003801.1	93.521	463	7	14	1	446	2234	2690	0	667
c9ef676b-75bb-45b8-a281-79eae169cabe	Aedes aegypti totivirus strain 2017-PB-AAF-5 hypothetical protein, capsid (orf1), and RNA-dependent RNA polymerase (orf2) genes, complete cds	2603435	MN053731.1	86.162	383	28	18	1	364	808	1184	2.37e-106	390
c9c966f7-385e-40b5-b374-6004ce961773	Aedes aegypti totivirus strain 2017-PB-AAF-5 hypothetical protein, capsid (orf1), and RNA-dependent RNA polymerase (orf2) genes, complete cds	2603435	MN053731.1	87.037	648	63	14	4	638	1193	554	0	712
deb381a3-d4b3-4598-9a65-9f55ca2676e0	Kosakonia phage Kc237, complete genome	2801382	MW258710.1	80.029	686	101	24	27	683	31347	30669	4.87e-131	475
55845e13-5c37-40ec-ae03-e9bee3741c32	Aedes aegypti totivirus strain 2017-PB-AAF-5 hypothetical protein, capsid (orf1), and RNA-dependent RNA polymerase (orf2) genes, complete cds	2603435	MN053731.1	86.98	553	55	12	1	546	1479	937	3.6e-171	606
f2054503-6ce6-4434-b309-1e236e79f468	Aedes aegypti totivirus isolate CMS002_017c_SAND segment RNA2 genomic sequence	2603435	MW434939.1	82.692	312	35	14	4	299	1748	1440	2.19e-66	259
36de1268-0ff5-4d1f-89cd-dde70c0790be	High Island virus S1 gene, partial cds	2109376	MF094128.1	99.242	132	0	1	4	135	431	561	1.01e-60	237
3cc2cda7-685a-430d-9e55-9898d2f5941b	Aedes aegypti totivirus strain 2017-PB-AAM-5/1 hypothetical protein, capsid (orf1), and RNA-dependent RNA polymerase (orf2) genes, complete cds	2603435	MN053726.1	90.547	201	13	2	4	198	825	625	9.61e-68	261
a6d0f29b-4d84-4540-a457-2d0a4d4733f5	Aedes aegypti totivirus isolate CMS002_017c_SAND segment RNA2 genomic sequence	2603435	MW434939.1	81.395	301	31	19	1	287	1449	1738	2.79e-55	222
48ce2ef0-c0df-4a26-9015-2e729069d968	High Island virus S1 gene, partial cds	2109376	MF094128.1	95.833	144	2	3	2	143	426	567	1.82e-58	230
ca1ecc88-1313-4fe8-8a3b-ba42ba7b6ca7	Aedes aegypti totivirus strain 2017-PB-AAF-5 hypothetical protein, capsid (orf1), and RNA-dependent RNA polymerase (orf2) genes, complete cds	2603435	MN053731.1	88.351	558	40	18	7	556	1188	648	0	647
2b17df6c-242f-4956-95b6-37719e7a0339	Aedes aegypti totivirus strain 2017-PB-AAM-5/2 hypothetical protein and capsid (orf1) genes, complete cds; and RNA-dependent RNA polymerase (orf2) gene, partial cds	2603435	MN053727.1	89.474	228	22	2	7	232	1457	1684	2.25e-75	287
7dc3d734-6f21-4e34-aa52-710f9f117c24	Aedes aegypti totivirus strain 2017-PB-AAM-5/1 hypothetical protein, capsid (orf1), and RNA-dependent RNA polymerase (orf2) genes, complete cds	2603435	MN053726.1	90.217	1196	85	24	2	1179	1197	16	0	1531
140d10cf-e77c-410c-b856-573f7c20be5d	Aedes aegypti totivirus strain 2017-PB-AAF-5 hypothetical protein, capsid (orf1), and RNA-dependent RNA polymerase (orf2) genes, complete cds	2603435	MN053731.1	81.758	603	74	29	4	581	893	1484	1.41e-130	472
d84899b1-bebc-4ea4-8259-d08028ad8c31	Aedes aegypti totivirus strain 2017-PB-AAM-5/1 hypothetical protein, capsid (orf1), and RNA-dependent RNA polymerase (orf2) genes, complete cds	2603435	MN053726.1	82.87	648	74	33	3	628	1141	1773	2.42e-153	547
f0970921-31c2-45cd-85d7-df367b9afa87	Aedes aegypti totivirus strain 2017-PB-AAF-1-4/1 hypothetical protein, capsid (orf1), and RNA-dependent RNA polymerase (orf2) genes, complete cds	2603435	MN053734.1	86.129	310	28	10	4	302	806	501	2.49e-85	320
2b352318-315b-408a-9871-11810b2281d5	Aedes aegypti totivirus isolate BR59AP capsid protein-like gene, partial sequence	2603435	ON751778.1	91.337	935	34	36	7	916	1687	775	0	1234
6b5c4577-2906-478e-8fad-01d3fa69f002	Aedes aegypti totivirus strain 2017-PB-AAF-5 hypothetical protein, capsid (orf1), and RNA-dependent RNA polymerase (orf2) genes, complete cds	2603435	MN053731.1	91.059	850	59	13	1	839	1203	360	0	1133
bbb7c3de-8bb5-4ede-848d-ecb58e2996ba	High Island virus S1 gene, partial cds	2109376	MF094128.1	93.413	167	5	5	1	162	208	373	3.26e-62	243
4ca68083-471a-4c2d-a506-8e028b1258d4	Aedes aegypti totivirus strain 2017-PB-AAF-5 hypothetical protein, capsid (orf1), and RNA-dependent RNA polymerase (orf2) genes, complete cds	2603435	MN053731.1	85.009	587	68	17	2	573	896	1477	7.53e-163	579
e893abf8-a98b-4525-bb49-926bb3ae81b9	Aedes aegypti totivirus isolate BR59AP capsid protein-like gene, partial sequence	2603435	ON751778.1	89.011	273	13	6	3	262	2049	2317	2.96e-85	322
e9227f5b-ef0f-42fa-94b5-c39b8cd0f6de	Aedes aegypti totivirus isolate BR59AP capsid protein-like gene, partial sequence	2603435	ON751778.1	91.263	847	26	32	3	826	4447	3626	0	1112
7e287f16-7810-4785-8365-e244237dc250	High Island virus S1 gene, partial cds	2109376	MF094128.1	92.462	199	9	4	4	199	372	567	7.37e-74	281
60901ca1-30b2-4732-844d-a6913b67e057	Aedes aegypti totivirus strain 2017-PB-AAM-5/1 hypothetical protein, capsid (orf1), and RNA-dependent RNA polymerase (orf2) genes, complete cds	2603435	MN053726.1	90.59	797	45	13	1	774	34	823	0	1029
82cbfc1c-2f2d-480a-a217-e3d46f840f1d	Aedes aegypti totivirus strain 2017-PB-AAF-1-4/1 hypothetical protein, capsid (orf1), and RNA-dependent RNA polymerase (orf2) genes, complete cds	2603435	MN053734.1	84.333	517	56	16	6	509	1492	988	5.68e-134	483
9a99bb23-3b23-44a2-9cb0-853ea8bed83e	Aedes aegypti totivirus strain 2017-PB-AAF-1-4/1 hypothetical protein, capsid (orf1), and RNA-dependent RNA polymerase (orf2) genes, complete cds	2603435	MN053734.1	87.965	565	38	19	1	543	1210	654	0	640
0d3e2bf1-9e5d-4dd0-af0d-5f845a3d9af8	High Island virus S1 gene, partial cds	2109376	MF094128.1	96.528	144	4	1	1	143	425	568	1.45e-60	237
39eb219d-af9a-4bc2-8e7c-8b143d12386e	Aedes aegypti totivirus isolate CMS002_017b_SAND segment RNA2 genomic sequence	2603435	MW434938.1	86.957	368	31	12	3	358	1747	1385	5.47e-108	398
5627c618-ffd9-44cf-8468-1e4edd6ef711	Aedes aegypti totivirus strain 2017-PB-AAM-5/2 hypothetical protein and capsid (orf1) genes, complete cds; and RNA-dependent RNA polymerase (orf2) gene, partial cds	2603435	MN053727.1	87.375	301	25	11	1	295	1459	1752	3.2e-89	333
c0041c87-d856-4a11-95d5-fe7de7223f5c	Aedes aegypti totivirus strain 2017-PB-AAF-1-4/1 hypothetical protein, capsid (orf1), and RNA-dependent RNA polymerase (orf2) genes, complete cds	2603435	MN053734.1	83.099	710	84	28	61	750	1212	519	2.73e-173	614
b126360a-1144-4543-8ccf-f501fc736a3f	Aedes aegypti totivirus strain 2017-PB-AAM-5/1 hypothetical protein, capsid (orf1), and RNA-dependent RNA polymerase (orf2) genes, complete cds	2603435	MN053726.1	84.166	821	87	33	89	880	1317	511	0	756
78b4c36b-3f2e-4cb3-96d8-7dfebd8f63db	Narnaviridae environmental sample clone sraf.cpip_contig2643 RNA-dependent RNA polymerase gene, complete cds	1628188	KP642119.1	95.522	67	0	3	5	68	68	2	3.82e-20	104
cb71aaac-99c8-4410-ab3e-9c586f857867	Aedes aegypti totivirus strain 2017-PB-AAM-5/1 hypothetical protein, capsid (orf1), and RNA-dependent RNA polymerase (orf2) genes, complete cds	2603435	MN053726.1	84.321	574	54	25	6	560	1076	520	7.75e-148	529
9dc02839-f4e5-4cc8-a5df-a8304fd4cf60	Aedes aegypti totivirus strain 2017-Ab-AAM-1-2/1 hypothetical protein, capsid (orf1), and RNA-dependent RNA polymerase (orf2) genes, complete cds	2603435	MN053723.1	84.518	394	36	16	4	382	1843	1460	4.08e-99	366
a68b9544-7de0-499e-81d4-c259f50dbc56	Aedes aegypti totivirus strain 2017-PB-AAM-5/1 hypothetical protein, capsid (orf1), and RNA-dependent RNA polymerase (orf2) genes, complete cds	2603435	MN053726.1	87.214	1181	89	44	13	1149	1180	18	0	1288
0082bb1b-838f-4157-a1fe-fa4d39394d99	Aedes aegypti totivirus isolate BR59AP capsid protein-like gene, partial sequence	2603435	ON751778.1	91.87	123	6	3	1	122	3986	4105	1.6e-39	169
ca9fa50c-c3cb-4ae0-9e3d-752b1b538e90	Aedes aegypti totivirus strain 2017-PB-AAM-5/1 hypothetical protein, capsid (orf1), and RNA-dependent RNA polymerase (orf2) genes, complete cds	2603435	MN053726.1	86.108	835	86	24	11	823	1470	644	0	872
e3f14e95-9672-40a9-a154-e039555ef943	Aedes aegypti totivirus isolate BR59AP capsid protein-like gene, partial sequence	2603435	ON751778.1	96.074	484	6	10	4	478	5680	5201	0	776
1ccf9356-259e-489b-b029-f7cbcf5abc07	Aedes aegypti totivirus isolate BR59AP capsid protein-like gene, partial sequence	2603435	ON751778.1	91.453	234	11	9	1	230	3378	3150	1.62e-82	313
6bf7ba27-fe5d-4ca1-b329-7abdfafc763a	High Island virus S1 gene, partial cds	2109376	MF094128.1	92.357	157	2	7	3	150	210	365	6.08e-54	215
02788326-9fcb-4dba-8502-48d2d9b2d614	Aedes aegypti totivirus strain 2017-PB-AAF-1-4/1 hypothetical protein, capsid (orf1), and RNA-dependent RNA polymerase (orf2) genes, complete cds	2603435	MN053734.1	88.76	605	57	7	1	599	1502	903	0	730
f1598054-eab2-44bc-8a58-815168e27ecc	Aedes aegypti totivirus strain 2017-PB-AAF-1-4/1 hypothetical protein, capsid (orf1), and RNA-dependent RNA polymerase (orf2) genes, complete cds	2603435	MN053734.1	92.05	239	12	6	1	233	744	507	3.11e-88	329
9e6b19ae-c27c-4350-8d5b-1af405f4f9ca	Aedes aegypti totivirus strain 2017-PB-AAM-5/1 hypothetical protein, capsid (orf1), and RNA-dependent RNA polymerase (orf2) genes, complete cds	2603435	MN053726.1	88.856	341	25	10	4	335	821	485	2.12e-111	407
0d68337e-8b1c-473f-8d74-77eac967710c	MAG: Ripaglys virus isolate KCAP2_k141_358354 genomic sequence	3130696	PP172998.1	80.723	166	14	13	4	158	428	270	2.56e-23	113
aef46a53-082d-4f6c-b27c-f649236ebbed	Aedes aegypti totivirus strain 2017-PB-AAF-5 hypothetical protein, capsid (orf1), and RNA-dependent RNA polymerase (orf2) genes, complete cds	2603435	MN053731.1	86.429	700	61	25	4	676	1197	505	0	736
cc2c9205-f0a5-4269-848d-83cd514d57d4	Aedes aegypti totivirus isolate CMS002_017a_SAND segment RNA2 genomic sequence	2603435	MW434937.1	89.521	668	62	8	1	663	801	1465	0	839
6c9a4408-182d-4408-aaf8-29824a3e33b6	Aedes aegypti totivirus strain 2017-PB-AAM-5/1 hypothetical protein, capsid (orf1), and RNA-dependent RNA polymerase (orf2) genes, complete cds	2603435	MN053726.1	85.004	1147	114	43	84	1206	378	1490	0	1112
ebed0db5-7540-455e-aa25-ae1b4df06624	High Island virus S1 gene, partial cds	2109376	MF094128.1	81.633	147	13	10	1	136	425	568	2.52e-22	110
7e823947-760a-4407-8717-53b0d692a13e	Aedes aegypti totivirus strain 2017-PB-AAF-5 hypothetical protein, capsid (orf1), and RNA-dependent RNA polymerase (orf2) genes, complete cds	2603435	MN053731.1	80.876	1119	117	68	19	1070	1610	522	0	791
b69c7c52-9245-40b1-a97c-470ba31c5e83	Aedes aegypti totivirus strain 2017-PB-AAF-1-4/1 hypothetical protein, capsid (orf1), and RNA-dependent RNA polymerase (orf2) genes, complete cds	2603435	MN053734.1	87.285	582	57	12	6	578	1501	928	0	649
d67f4641-584b-4a0b-b362-dfa3a74ee931	MAG: Hanko totivirus 4 isolate FIN/U-2018/18 Partial RNA dependent RNA polymerase gene, complete cds	2970625	OP020055.1	96.377	138	1	3	20	156	3497	3363	3.8e-56	224
86161968-df54-4a16-b1a2-e67cd4ff903a	Aedes aegypti totivirus isolate BR59AP capsid protein-like gene, partial sequence	2603435	ON751778.1	91.411	163	8	4	72	233	1652	1495	2.92e-54	219
3dcee901-761d-46d3-8efe-02979bf3b10f	High Island virus S1 gene, partial cds	2109376	MF094128.1	84.706	170	14	10	1	159	207	375	2.95e-37	159
03d624d8-1994-4349-b9b8-7b7df8dc4515	Aedes aegypti totivirus strain 2017-PB-AAM-5/1 hypothetical protein, capsid (orf1), and RNA-dependent RNA polymerase (orf2) genes, complete cds	2603435	MN053726.1	84.683	568	62	18	33	586	916	1472	2.79e-152	544
09fed942-63f3-47de-8b4a-cf352f9865c9	Aedes aegypti totivirus strain 2017-PB-AAM-5/2 hypothetical protein and capsid (orf1) genes, complete cds; and RNA-dependent RNA polymerase (orf2) gene, partial cds	2603435	MN053727.1	82.9	269	24	16	1	253	889	1151	6.07e-56	222
08781868-305a-4af5-87bf-799fbaf139c1	Aedes aegypti totivirus isolate BR59AP capsid protein-like gene, partial sequence	2603435	ON751778.1	91.954	522	24	15	2	512	3995	4509	0	717
1e5a2193-a7be-4ac3-86a1-15566ebeb045	Aedes aegypti totivirus strain 2017-Ab-AAM-5 hypothetical protein, capsid (orf1), and RNA-dependent RNA polymerase (orf2) genes, complete cds	2603435	MN053725.1	88.527	645	46	21	6	628	826	188	0	756
1b204233-d45a-4cb4-9fa8-150208717639	Aedes aegypti totivirus isolate CMS002_017b_SAND segment RNA2 genomic sequence	2603435	MW434938.1	89.809	314	28	4	1	312	1189	878	1.3e-108	399
c5af822a-838a-4d79-88f0-1fca8b89ac2e	Aedes aegypti totivirus strain 2017-PB-AAM-5/1 hypothetical protein, capsid (orf1), and RNA-dependent RNA polymerase (orf2) genes, complete cds	2603435	MN053726.1	88.047	845	76	19	6	832	1480	643	0	977
ec7d0278-3511-4c12-a707-9021b0a71ef1	Aedes aegypti totivirus isolate BR59AP capsid protein-like gene, partial sequence	2603435	ON751778.1	96.758	586	9	9	1	583	4094	4672	0	970
1bb9f0b1-9187-494d-b3d5-c7fb7bb4e365	Aedes aegypti totivirus strain 2017-PB-AAF-1-4/1 hypothetical protein, capsid (orf1), and RNA-dependent RNA polymerase (orf2) genes, complete cds	2603435	MN053734.1	87.547	530	42	19	5	519	299	819	8.63e-167	592
20a6ee51-0f06-499d-9eab-67bf0bf9dc79	Aedes aegypti totivirus isolate CMS002_017b_SAND segment RNA2 genomic sequence	2603435	MW434938.1	81.523	709	78	36	8	677	1184	490	7.82e-149	534
8cae675c-ba8e-4151-a58d-75101ffba98e	Aedes aegypti totivirus strain 2017-PB-AAF-1-4/1 hypothetical protein, capsid (orf1), and RNA-dependent RNA polymerase (orf2) genes, complete cds	2603435	MN053734.1	87.671	730	74	16	1	725	726	1444	0	835
b3801f9f-5d86-4f20-8df5-834040a69748	Aedes aegypti totivirus strain 2017-PB-AAF-1-4/1 hypothetical protein, capsid (orf1), and RNA-dependent RNA polymerase (orf2) genes, complete cds	2603435	MN053734.1	84.486	593	71	15	8	586	1491	906	5.98e-159	566
ea2448a4-78b1-4f17-9542-a7e3898fb222	Aedes aegypti totivirus isolate CMS002_017b_SAND segment RNA2 genomic sequence	2603435	MW434938.1	85.043	234	22	9	6	228	1684	1453	1.74e-56	226
a55bf451-62fe-48a5-899a-af5b6d4f136a	Aedes aegypti totivirus strain 2017-PB-AAF-1-4/1 hypothetical protein, capsid (orf1), and RNA-dependent RNA polymerase (orf2) genes, complete cds	2603435	MN053734.1	87.817	591	59	12	10	593	903	1487	0	680
8606af75-70f2-4eb4-8375-48688828f058	Aedes aegypti totivirus isolate BR59AP capsid protein-like gene, partial sequence	2603435	ON751778.1	88.803	259	4	10	20	256	4250	3995	5.09e-77	294
a0fd2fea-2b9e-47a7-ae24-779521aeb15e	Phasivirus phasiense strain 18-Kenya-2 RdRp gene, complete cds	3052631	MT361069.1	86.164	159	6	9	2	150	2814	2966	3.86e-36	158
979b0ffe-e4ac-4e6b-a85e-f258c40becf2	Aedes aegypti totivirus isolate CMS002_017a_SAND segment RNA2 genomic sequence	2603435	MW434937.1	81.758	603	78	26	8	594	1469	883	4.38e-131	475
17d5db8e-f587-48ce-934d-472bebd72eea	High Island virus S1 gene, partial cds	2109376	MF094128.1	94.393	107	4	2	22	128	462	566	1.79e-38	163
543cef8a-c051-4862-ba84-fbd6ea487460	Aedes aegypti totivirus strain 2017-Ab-AAM-1-2/1 hypothetical protein, capsid (orf1), and RNA-dependent RNA polymerase (orf2) genes, complete cds	2603435	MN053723.1	91.449	573	34	14	1	564	855	289	0	773
2efa8f77-0ef8-42de-8574-402e339ad666	Aedes aegypti totivirus isolate BR59AP capsid protein-like gene, partial sequence	2603435	ON751778.1	87.351	419	23	22	2	402	4713	5119	1.32e-124	453
3e0008c1-b424-4d7d-a7e4-ba829a2c3dc0	Aedes aegypti totivirus strain 2016-Ab-AAM capsid (orf1) and RNA-dependent RNA polymerase (orf2) genes, complete cds	2603435	MN053733.1	97.283	184	4	1	2	184	2130	2313	8.69e-83	311
f81a74ef-4278-49ca-9578-90a3af6fb484	Aedes aegypti totivirus isolate BR59AP capsid protein-like gene, partial sequence	2603435	ON751778.1	96.384	802	13	9	1	789	2245	1447	0	1306
1bdc2b98-d643-42a4-9855-788213963bc0	Aedes aegypti totivirus strain 2017-PB-AAM-5/2 hypothetical protein and capsid (orf1) genes, complete cds; and RNA-dependent RNA polymerase (orf2) gene, partial cds	2603435	MN053727.1	89.347	291	20	7	3	283	1763	1474	7.34e-96	355
770e6123-b592-446e-aaf8-311b53fae0e3	Aedes aegypti totivirus isolate CMS002_017c_SAND segment RNA2 genomic sequence	2603435	MW434939.1	84.984	626	55	29	1	594	664	46	2.56e-168	599
8b375f56-6a48-4867-bcd3-99e672f56492	Aedes aegypti totivirus strain 2017-PB-AAM-5/1 hypothetical protein, capsid (orf1), and RNA-dependent RNA polymerase (orf2) genes, complete cds	2603435	MN053726.1	87.56	836	80	19	4	821	1411	582	0	946
8324a2f9-46b7-4f2c-bf2b-e4a9d58eb1e5	Aedes aegypti totivirus strain 2017-PB-AAM-5/1 hypothetical protein, capsid (orf1), and RNA-dependent RNA polymerase (orf2) genes, complete cds	2603435	MN053726.1	94.809	366	19	0	3	368	430	65	7.81e-161	571
3d2da3b5-8190-40a1-a763-0dcd3c92d507	Aedes aegypti totivirus isolate BR59AP capsid protein-like gene, partial sequence	2603435	ON751778.1	96.386	166	2	2	1	163	3413	3249	5.01e-70	270
4557b09d-3606-41b1-ba25-0a6765f16c26	Aedes aegypti totivirus strain 2017-Ab-AAM-5 hypothetical protein, capsid (orf1), and RNA-dependent RNA polymerase (orf2) genes, complete cds	2603435	MN053725.1	87.854	601	48	19	1	582	483	1077	0	682
5379e06b-2502-4954-af5b-91e38f7056e3	Phasivirus phasiense strain Ab-AAM segment M, complete sequence	3052631	MN053782.1	85.65	223	10	16	2	203	624	845	1.01e-53	215
011b0a07-20a5-4ff0-a8a3-568c3ed55b66	Aedes aegypti totivirus strain 2017-PB-AAF-5 hypothetical protein, capsid (orf1), and RNA-dependent RNA polymerase (orf2) genes, complete cds	2603435	MN053731.1	82.123	895	91	48	12	864	1748	881	0	702
33c48a99-8ce9-40e3-8ff0-6218139644e4	Aedes aegypti totivirus isolate CMS002_017a_SAND segment RNA2 genomic sequence	2603435	MW434937.1	80.584	685	93	31	20	683	1462	797	4.97e-136	492
488a10b1-e115-4d02-9599-0b40fdac475e	Aedes aegypti totivirus isolate BR59AP capsid protein-like gene, partial sequence	2603435	ON751778.1	92.249	1316	43	36	2	1265	765	2073	0	1810
b4455446-76c1-4f24-a0eb-7963eace18a7	Aedes aegypti totivirus isolate CMS002_017c_SAND segment RNA2 genomic sequence	2603435	MW434939.1	84.25	527	67	15	4	520	1688	1168	2.16e-138	499
de5ddf8a-510d-493d-9a0a-70b04a84752b	Aedes aegypti totivirus isolate BR59AP capsid protein-like gene, partial sequence	2603435	ON751778.1	92.575	835	21	25	4	803	3751	2923	0	1160
562afaa1-9a69-435e-9e0f-7c9bde5609d4	Aedes aegypti totivirus strain 2017-PB-AAF-1-4/1 hypothetical protein, capsid (orf1), and RNA-dependent RNA polymerase (orf2) genes, complete cds	2603435	MN053734.1	87.013	308	24	13	4	301	1207	906	3.26e-89	333
600388e9-d726-409b-b4a8-20a214f94ff7	Aedes aegypti totivirus isolate CMS002_017c_SAND segment RNA2 genomic sequence	2603435	MW434939.1	88.043	368	33	8	6	365	1387	1751	2.55e-116	425
34f72697-f743-42af-b61f-23a55502cdbf	Aedes aegypti totivirus isolate CMS002_017a_SAND segment RNA2 genomic sequence	2603435	MW434937.1	80	485	63	27	2	462	941	1415	9.61e-87	327
970d5caf-eeed-49ee-bac3-41a6754c4851	Aedes aegypti totivirus isolate CMS002_017c_SAND segment RNA1 genomic sequence	2603435	MW434940.1	94.352	301	15	2	1	300	348	49	5.65e-127	460
46b1c692-1491-4835-8729-08fe664ddf6c	Aedes aegypti totivirus isolate BR59AP capsid protein-like gene, partial sequence	2603435	ON751778.1	98.286	175	1	1	1	175	2247	2075	1.53e-80	305
e21a8682-9d5a-4f32-bcdf-7502de0fe1d6	Aedes aegypti totivirus isolate CMS002_017c_SAND segment RNA2 genomic sequence	2603435	MW434939.1	88.141	312	29	5	2	307	1692	1383	4.67e-98	364
30c7f7e6-b384-4e2d-9f00-5bfb4c955a13	Aedes aegypti totivirus strain 2017-PB-AAF-1-4/1 hypothetical protein, capsid (orf1), and RNA-dependent RNA polymerase (orf2) genes, complete cds	2603435	MN053734.1	85.283	530	51	14	1	508	1423	899	1.12e-145	521
f4c46201-3f7c-417e-b049-16187349cb22	High Island virus S1 gene, partial cds	2109376	MF094128.1	96.954	197	4	2	1	195	567	371	7.13e-89	331
f4b1ffc7-c9f0-4af6-a6c5-67f07677383f	Aedes aegypti totivirus strain 2017-PB-AAM-5/1 hypothetical protein, capsid (orf1), and RNA-dependent RNA polymerase (orf2) genes, complete cds	2603435	MN053726.1	93.519	216	12	2	2	216	606	820	1.75e-85	320
55bbd550-40ec-4a27-9fdf-76394793d9ed	Aedes aegypti totivirus strain 2017-PB-AAM-5/1 hypothetical protein, capsid (orf1), and RNA-dependent RNA polymerase (orf2) genes, complete cds	2603435	MN053726.1	88.369	705	56	16	8	699	1334	643	0	824
71bfa2f1-49e7-4f39-847f-44efe44b58de	Aedes aegypti totivirus strain 2017-Ab-AAM-1-2/1 hypothetical protein, capsid (orf1), and RNA-dependent RNA polymerase (orf2) genes, complete cds	2603435	MN053723.1	84.506	981	77	42	4	929	205	1165	0	900
5795f3a3-cf8d-4ed2-ac1f-db338cf3e4c5	Aedes aegypti totivirus strain 2017-PB-AAF-1-4/1 hypothetical protein, capsid (orf1), and RNA-dependent RNA polymerase (orf2) genes, complete cds	2603435	MN053734.1	81.025	527	67	22	78	582	988	1503	1.37e-105	388
04d646cf-4855-4b0b-8be6-95f2f9fc675c	MAG: Hanko totivirus 4 isolate FIN/U-2018/18 Partial RNA dependent RNA polymerase gene, complete cds	2970625	OP020055.1	86.275	255	16	18	2	246	3310	3555	1.93e-66	259
b67c2e5b-1822-458d-b244-30b4b13e7c97	Aedes aegypti totivirus strain 2017-PB-AAF-1-4/1 hypothetical protein, capsid (orf1), and RNA-dependent RNA polymerase (orf2) genes, complete cds	2603435	MN053734.1	87.776	589	57	12	5	583	1492	909	0	675
f39cedf8-928c-481c-92a0-38d6d72c17bd	Aedes aegypti totivirus isolate BR59AP capsid protein-like gene, partial sequence	2603435	ON751778.1	96.949	1016	17	10	5	1015	2075	1069	0	1692
c892dccd-cd0e-4fd5-a690-94ecbcce657d	Aedes aegypti totivirus strain 2017-PB-AAF-1-4/1 hypothetical protein, capsid (orf1), and RNA-dependent RNA polymerase (orf2) genes, complete cds	2603435	MN053734.1	84.308	325	26	16	46	361	865	557	1.84e-77	294
16410fa0-9b0b-4bc7-9501-1dfad8f0c5eb	Aedes aegypti totivirus isolate CMS002_017c_SAND segment RNA2 genomic sequence	2603435	MW434939.1	87.685	203	13	8	3	197	485	683	1.53e-56	226
46d3a75d-647d-4f78-a2f3-4a07be7ff0a4	Aedes aegypti totivirus isolate CMS002_017b_SAND segment RNA2 genomic sequence	2603435	MW434938.1	89.32	309	26	5	16	318	1379	1686	4.87e-103	381
0d0c7441-77dc-4e38-96bb-ca7d99b53f9d	Aedes aegypti totivirus strain 2017-PB-AAM-5/2 hypothetical protein and capsid (orf1) genes, complete cds; and RNA-dependent RNA polymerase (orf2) gene, partial cds	2603435	MN053727.1	86.268	619	49	25	3	596	1196	589	0	640
a5e8e14f-c29b-4600-abb7-f98d0181535e	Aedes aegypti totivirus strain 2017-PB-AAF-5 hypothetical protein, capsid (orf1), and RNA-dependent RNA polymerase (orf2) genes, complete cds	2603435	MN053731.1	87.288	708	64	20	1	685	1194	490	0	785
8a85a276-7612-432f-b450-356489f1197d	Aedes aegypti totivirus isolate BR59AP capsid protein-like gene, partial sequence	2603435	ON751778.1	92.565	538	14	19	54	570	3684	4216	0	749
0cd5f0d7-9aef-4f81-9866-f9d41a6bc14a	Aedes aegypti totivirus strain 2017-PB-AAM-5/2 hypothetical protein and capsid (orf1) genes, complete cds; and RNA-dependent RNA polymerase (orf2) gene, partial cds	2603435	MN053727.1	91.608	286	21	3	1	284	1464	1748	5.36e-107	392
d5bd4359-2bba-48dc-9273-d2917aac930b	High Island virus S1 gene, partial cds	2109376	MF094128.1	94.706	170	3	5	1	168	198	363	1e-67	261
6a0604e7-b328-4f14-a737-1db96471ba68	Aedes aegypti totivirus strain 2017-PB-AAF-1-4/1 hypothetical protein, capsid (orf1), and RNA-dependent RNA polymerase (orf2) genes, complete cds	2603435	MN053734.1	84.007	544	62	18	12	534	903	1442	5.52e-139	499
74ee96da-1565-457a-b6fc-64665895bf8b	Aedes aegypti totivirus strain 2017-PB-AAM-5/1 hypothetical protein, capsid (orf1), and RNA-dependent RNA polymerase (orf2) genes, complete cds	2603435	MN053726.1	91.014	434	30	7	2	427	826	394	1.97e-162	577
70684627-89be-44c6-8a03-cca677e1fece	Aedes aegypti totivirus strain 2017-PB-AAM-5/1 hypothetical protein, capsid (orf1), and RNA-dependent RNA polymerase (orf2) genes, complete cds	2603435	MN053726.1	85.527	1299	120	48	91	1338	201	1482	0	1295
ba965b21-4969-4b89-b2bf-a473eafdc9da	Aedes aegypti totivirus isolate BR59AP capsid protein-like gene, partial sequence	2603435	ON751778.1	92.241	348	13	9	1	344	514	851	5e-133	481
bcefec95-3482-487d-b560-ee2e4ea0f818	Aedes aegypti totivirus strain 2017-PB-AAF-1-4/1 hypothetical protein, capsid (orf1), and RNA-dependent RNA polymerase (orf2) genes, complete cds	2603435	MN053734.1	84.698	562	56	24	3	545	654	1204	1.55e-149	534
a1ac2566-306b-41c4-9473-5db11a54ae6b	Aedes aegypti totivirus isolate CMS002_017c_SAND segment RNA2 genomic sequence	2603435	MW434939.1	83.951	324	33	11	1	309	1710	1391	2.26e-76	292
d18ce2e6-bf54-4f98-839e-4af1a9710580	Aedes aegypti totivirus strain 2017-PB-AAF-1-4/1 hypothetical protein, capsid (orf1), and RNA-dependent RNA polymerase (orf2) genes, complete cds	2603435	MN053734.1	80.421	618	72	35	1	594	909	1501	1.06e-116	425
e68d7fcd-10e6-49fa-a1fa-c2161db23026	Phasivirus phasiense isolate 19-7168-5 segment M, complete sequence	3052631	MN866267.1	98.765	81	1	0	43	123	2751	2671	2.29e-32	145
f319caee-bda5-4b89-8271-adfba9a865d7	Aedes aegypti totivirus strain 2017-Ab-AAM-1-2/1 hypothetical protein, capsid (orf1), and RNA-dependent RNA polymerase (orf2) genes, complete cds	2603435	MN053723.1	97.895	190	3	1	3	192	1730	1918	8.95e-88	327
a9a13401-59ee-4e62-9c56-bc711d9afe21	Aedes aegypti totivirus isolate CMS002_017b_SAND segment RNA2 genomic sequence	2603435	MW434938.1	89.933	298	25	4	7	301	1739	1444	1.87e-102	379
c1090978-c163-4a25-b776-c3656c461d74	Kosakonia phage Kc237, complete genome	2801382	MW258710.1	82.183	623	65	27	1	598	16861	17462	1.17e-136	494
90bd70a4-b2d9-4975-8932-bcaee4c5d005	Aedes aegypti totivirus strain 2017-PB-AAF-1-4/1 hypothetical protein, capsid (orf1), and RNA-dependent RNA polymerase (orf2) genes, complete cds	2603435	MN053734.1	86.538	1196	114	34	18	1179	1481	299	0	1273
8cce01b8-8ac1-4ea1-a7f1-aaeaf5c19159	Aedes aegypti totivirus strain 2017-Ab-AAM-1-2/1 hypothetical protein, capsid (orf1), and RNA-dependent RNA polymerase (orf2) genes, complete cds	2603435	MN053723.1	98.844	173	2	0	1	173	1744	1916	2.93e-82	309
0a26d521-43f2-4531-9528-4b9dd6c9c5f3	Aedes aegypti totivirus strain 2017-PB-AAF-1-4/1 hypothetical protein, capsid (orf1), and RNA-dependent RNA polymerase (orf2) genes, complete cds	2603435	MN053734.1	79.762	336	36	26	41	354	880	1205	1.45e-53	215
007a546b-45bd-407d-bb32-0b18ab4ce08b	Aedes aegypti totivirus isolate CMS002_017a_SAND segment RNA2 genomic sequence	2603435	MW434937.1	81.522	552	59	35	1	524	634	1170	8.26e-113	414
0e41a3a6-be21-461f-ab93-4cfb6295cb2d	Aedes aegypti totivirus isolate CMS002_017c_SAND segment RNA2 genomic sequence	2603435	MW434939.1	80.022	906	108	51	4	847	1694	800	2.66e-169	603
cb5c84e7-c03f-474a-ab41-4edf76acc93c	High Island virus S1 gene, partial cds	2109376	MF094128.1	94.545	110	2	3	13	122	462	567	1.2e-39	167
d312dd03-54c6-48ae-b347-5fb6ab46ea4c	Aedes aegypti totivirus isolate CMS002_017b_SAND segment RNA2 genomic sequence	2603435	MW434938.1	86.73	211	19	6	3	205	1612	1403	1.75e-56	226
5a057f05-db18-49c6-81c6-c7a3615361f3	Aedes aegypti totivirus isolate CMS002_017a_SAND segment RNA2 genomic sequence	2603435	MW434937.1	87.812	681	62	14	3	669	1182	509	0	778
9d6986a0-5b5c-4154-b8b0-9a3cb3262533	Aedes aegypti totivirus isolate CMS002_017c_SAND segment RNA2 genomic sequence	2603435	MW434939.1	87.903	620	46	23	68	674	878	275	0	702
81971db5-8b2c-4213-b471-34d8f688988d	High Island virus S1 gene, partial cds	2109376	MF094128.1	94.578	166	6	3	1	164	204	368	1.37e-65	254
832272bf-3ee1-4135-8518-30447623c481	Aedes aegypti toti-like virus strain 2017-PB-AAM-5 capsid (orf1) and RNA-dependent RNA polymerase (orf2) genes, complete cds	2607731	MN053720.1	90.85	459	20	15	2	441	674	219	6.03e-168	595
8617d884-4005-44c5-9f96-b7cf8b550d3d	Aedes aegypti totivirus strain 2017-PB-AAM-5/1 hypothetical protein, capsid (orf1), and RNA-dependent RNA polymerase (orf2) genes, complete cds	2603435	MN053726.1	91.346	312	21	5	2	308	640	950	6.86e-116	422
c8d5fca8-1693-4ffb-a639-b35a1a70db05	Aedes aegypti totivirus strain 2017-PB-AAM-5/1 hypothetical protein, capsid (orf1), and RNA-dependent RNA polymerase (orf2) genes, complete cds	2603435	MN053726.1	89.286	448	34	11	1	439	645	1087	4.4e-154	549
e58b8d81-c15e-452e-8107-3fd5071db646	Aedes aegypti totivirus strain 2017-PB-AAM-5/1 hypothetical protein, capsid (orf1), and RNA-dependent RNA polymerase (orf2) genes, complete cds	2603435	MN053726.1	89.044	429	27	17	5	418	640	1063	1.53e-143	514
10bc421f-81ed-475c-96c0-7fae56cd8909	Phasivirus phasiense strain PB-AAF-5 segment M, complete sequence	3052631	MN053776.1	91.379	116	7	2	19	132	2465	2579	4.09e-36	156
9b10f57b-5f00-4928-b5af-919369b6615a	Aedes aegypti totivirus isolate CMS002_017a_SAND segment RNA2 genomic sequence	2603435	MW434937.1	83.943	629	67	25	2	610	1471	857	5.93e-160	571
2655017d-47f5-4a31-84a5-3bde009de8c4	Aedes aegypti totivirus strain 2017-PB-AAF-1-4/1 hypothetical protein, capsid (orf1), and RNA-dependent RNA polymerase (orf2) genes, complete cds	2603435	MN053734.1	87.162	592	66	8	47	630	840	1429	0	664
696fbfc3-acdd-4de9-a395-6d6b7534428a	Aedes aegypti totivirus strain 2017-PB-AAF-5 hypothetical protein, capsid (orf1), and RNA-dependent RNA polymerase (orf2) genes, complete cds	2603435	MN053731.1	88.617	694	51	19	1	673	1198	512	0	819
16d35219-b453-4307-b73d-4325760f372d	Aedes aegypti totivirus strain 2017-Ab-AAM-1-2/1 hypothetical protein, capsid (orf1), and RNA-dependent RNA polymerase (orf2) genes, complete cds	2603435	MN053723.1	91.484	364	15	12	8	360	406	48	2.82e-135	486
c2b4e70f-a1c6-42e0-b8b0-e384c3d8b594	Aedes aegypti totivirus isolate BR59AP capsid protein-like gene, partial sequence	2603435	ON751778.1	96.639	1071	16	17	2	1059	2140	1077	0	1760
52ea1b16-9000-4da6-be3a-66c1be015c2a	Aedes aegypti totivirus strain 2017-PB-AAM-5/1 hypothetical protein, capsid (orf1), and RNA-dependent RNA polymerase (orf2) genes, complete cds	2603435	MN053726.1	89.623	742	49	15	1	724	93	824	0	918
be0a7c9e-662a-4845-b341-9a9e65934a0a	MAG: Hanko totivirus 4 isolate FIN/U-2018/18 Partial RNA dependent RNA polymerase gene, complete cds	2970625	OP020055.1	96.575	146	2	3	2	145	3497	3353	1.64e-60	239
f3ed41aa-198b-4d0d-a9d5-2c19d0db06fa	Aedes aegypti totivirus strain 2017-PB-AAM-5/1 hypothetical protein, capsid (orf1), and RNA-dependent RNA polymerase (orf2) genes, complete cds	2603435	MN053726.1	86.957	322	20	13	5	314	814	503	5.56e-92	342
0e276210-f596-439d-bc55-abe48436987d	Aedes aegypti totivirus strain 2017-PB-AAF-5 hypothetical protein, capsid (orf1), and RNA-dependent RNA polymerase (orf2) genes, complete cds	2603435	MN053731.1	83.601	622	61	27	77	676	1173	571	8.94e-153	545
ae019377-ea35-4a81-9830-29be402d82fa	Aedes aegypti totivirus isolate BR59AP capsid protein-like gene, partial sequence	2603435	ON751778.1	93.643	645	25	14	57	689	4892	4252	0	950
5ceb3cde-abc8-4faf-9c5c-7501da32fe15	Aedes aegypti totivirus strain 2017-PB-AAM-5/2 hypothetical protein and capsid (orf1) genes, complete cds; and RNA-dependent RNA polymerase (orf2) gene, partial cds	2603435	MN053727.1	86.688	308	31	9	6	304	1756	1450	3.26e-89	333
36e3643c-2f13-442c-b6cd-a1a1d5ff1f5d	Aedes aegypti totivirus strain 2017-PB-AAF-1-4/1 hypothetical protein, capsid (orf1), and RNA-dependent RNA polymerase (orf2) genes, complete cds	2603435	MN053734.1	90.262	1222	99	12	7	1215	1501	287	0	1580
e2f67c66-822e-4627-92e8-9132a1babe05	Aedes aegypti totivirus strain 2017-PB-AAM-5/1 hypothetical protein, capsid (orf1), and RNA-dependent RNA polymerase (orf2) genes, complete cds	2603435	MN053726.1	93.14	379	24	2	1	378	640	1017	8.19e-156	555
a82bf37f-b645-4d39-8e31-7b0c06ca889f	Aedes aegypti totivirus isolate BR59AP capsid protein-like gene, partial sequence	2603435	ON751778.1	86.589	604	36	30	42	619	4318	4902	4.12e-176	625
cbe1dd2f-e93c-4e07-b171-f930e9d2a18e	Aedes aegypti totivirus strain 2017-PB-AAM-5/1 hypothetical protein, capsid (orf1), and RNA-dependent RNA polymerase (orf2) genes, complete cds	2603435	MN053726.1	86.057	875	77	24	1	835	1764	895	0	898
2ab491ae-f677-46cf-86c5-fb303e4204a5	Aedes aegypti totivirus strain 2017-PB-AAF-1-4/1 hypothetical protein, capsid (orf1), and RNA-dependent RNA polymerase (orf2) genes, complete cds	2603435	MN053734.1	82.91	591	63	23	1	557	915	1501	2.08e-138	497
ec498c54-59ba-46fc-846a-c62f14afdd6d	Aedes aegypti totivirus strain 2016-Ab-AAM capsid (orf1) and RNA-dependent RNA polymerase (orf2) genes, complete cds	2603435	MN053733.1	97.619	126	2	1	6	131	4572	4448	6.7e-54	215
12e1fdb3-be26-425b-96f0-73d79350e4b3	Aedes aegypti totivirus strain 2017-PB-AAF-1-4/1 hypothetical protein, capsid (orf1), and RNA-dependent RNA polymerase (orf2) genes, complete cds	2603435	MN053734.1	84.314	510	50	20	47	534	910	1411	1.21e-130	472
a9db2fde-255d-46df-bd00-05ee28e2e0ab	Aedes aegypti totivirus isolate BR59AP capsid protein-like gene, partial sequence	2603435	ON751778.1	92.878	337	10	11	51	374	2331	1996	7.15e-132	477
9efd9e74-5d37-4421-a75b-e82511704050	Aedes aegypti totivirus isolate BR59AP capsid protein-like gene, partial sequence	2603435	ON751778.1	90.695	849	28	28	3	815	1603	770	0	1083
1c2fb6db-a630-4d92-b7cf-961d8f231057	Aedes aegypti totivirus isolate BR59AP capsid protein-like gene, partial sequence	2603435	ON751778.1	95.322	171	3	4	53	219	1536	1367	1.1e-68	267
62bac173-9611-476d-9532-468cefbac4af	MAG: Hanko totivirus 4 isolate FIN/U-2018/18 Partial RNA dependent RNA polymerase gene, complete cds	2970625	OP020055.1	89.677	155	8	4	24	171	3363	3516	4.91e-46	191
674445c4-f20a-464a-9338-c07750a8e4e2	Aedes aegypti totivirus strain 2017-PB-AAM-5/1 hypothetical protein, capsid (orf1), and RNA-dependent RNA polymerase (orf2) genes, complete cds	2603435	MN053726.1	85.792	366	29	16	4	358	1755	1402	4.19e-99	366
f47e25b1-d0c4-4058-90cc-ddcbea51f467	Aedes aegypti totivirus strain 2017-PB-AAM-5/1 hypothetical protein, capsid (orf1), and RNA-dependent RNA polymerase (orf2) genes, complete cds	2603435	MN053726.1	83.881	1005	101	43	77	1031	1173	180	0	902
72a8e990-a4a6-4b4e-b863-de3a54b8b943	Aedes aegypti totivirus strain 2017-PB-AAF-5 hypothetical protein, capsid (orf1), and RNA-dependent RNA polymerase (orf2) genes, complete cds	2603435	MN053731.1	90	380	30	5	1	374	819	1196	1.06e-134	484
2b7a32a1-62a2-40ff-818a-3dd4bacf58b8	Aedes aegypti totivirus strain 2017-PB-AAM-5/1 hypothetical protein, capsid (orf1), and RNA-dependent RNA polymerase (orf2) genes, complete cds	2603435	MN053726.1	86.181	673	69	14	3	662	1481	820	0	706
802661a3-5483-4517-8e69-6f278df99c3a	Aedes aegypti totivirus strain 2017-PB-AAF-1-4/1 hypothetical protein, capsid (orf1), and RNA-dependent RNA polymerase (orf2) genes, complete cds	2603435	MN053734.1	89.612	799	72	10	3	796	1506	714	0	1005
72e0d39f-3e2d-4796-a325-c60343612320	Phasivirus phasiense strain 2b segment S, complete sequence	3052631	MH237597.1	81.985	272	16	22	1	241	20	289	2.81e-49	200
3a43e0de-a743-4821-bb8b-2e840b2cf86e	Aedes aegypti totivirus isolate CMS002_017a_SAND segment RNA2 genomic sequence	2603435	MW434937.1	86.006	686	73	19	3	674	810	1486	0	713
1d701e49-a9e4-4562-b91a-9db2257fbc93	Aedes aegypti totivirus isolate CMS002_017c_SAND segment RNA2 genomic sequence	2603435	MW434939.1	94.083	169	9	1	1	169	621	454	1.7e-65	255
0740741b-2a2c-4678-957b-6b2b5e37e291	High Island virus S1 gene, partial cds	2109376	MF094128.1	93.75	208	4	4	2	205	571	369	5.45e-81	305
5c6b52f0-7ea2-4fe8-ba87-8323bbb7e185	Aedes aegypti totivirus isolate CMS002_017c_SAND segment RNA2 genomic sequence	2603435	MW434939.1	84.641	306	37	10	10	309	1750	1449	1.76e-77	296
88819173-226c-4770-a2ae-76f38647b130	Aedes aegypti totivirus isolate CMS002_017a_SAND segment RNA2 genomic sequence	2603435	MW434937.1	89.552	335	23	9	1	325	1227	895	4.87e-113	414
940d766b-af19-4e88-a6fa-ba846ab77f85	Aedes aegypti totivirus isolate BR59AP capsid protein-like gene, partial sequence	2603435	ON751778.1	87.755	588	44	21	1	577	4879	5449	0	662
543e5fb1-b7e4-403c-b8c5-6d15cb698130	Aedes aegypti totivirus isolate CMS002_017a_SAND segment RNA2 genomic sequence	2603435	MW434937.1	87.308	260	20	9	38	289	1140	886	4.01e-74	285
468b21ac-37d5-48dd-b29e-43f32fee5fbd	Aedes aegypti totivirus isolate BR59AP capsid protein-like gene, partial sequence	2603435	ON751778.1	94.554	404	4	10	5	394	4923	4524	2.72e-171	608
542ba764-f1c7-442d-aa78-6a1cdfef6766	Aedes aegypti totivirus strain 2017-PB-AAF-1-4/1 hypothetical protein, capsid (orf1), and RNA-dependent RNA polymerase (orf2) genes, complete cds	2603435	MN053734.1	87.416	596	53	16	1	579	909	1499	0	665
8bf5acab-9565-4dc6-afec-d09170369728	Aedes aegypti totivirus isolate CMS002_017a_SAND segment RNA2 genomic sequence	2603435	MW434937.1	87.661	543	54	11	59	598	1418	886	1.85e-174	619
42b07539-9821-4ad5-a822-7631a4508c4a	Aedes aegypti totivirus strain 2017-PB-AAF-5 hypothetical protein, capsid (orf1), and RNA-dependent RNA polymerase (orf2) genes, complete cds	2603435	MN053731.1	96.923	195	4	2	2	195	1943	2136	3.28e-87	326
9be694ed-6726-49d4-89fb-f3c292ec5629	Aedes aegypti totivirus strain 2017-PB-AAF-1-4/1 hypothetical protein, capsid (orf1), and RNA-dependent RNA polymerase (orf2) genes, complete cds	2603435	MN053734.1	87.421	318	30	6	2	314	773	1085	2.03e-96	357
bccd2662-5248-4640-ba7c-3cf5a3986f56	Aedes aegypti totivirus isolate CMS002_017b_SAND segment RNA2 genomic sequence	2603435	MW434938.1	84.91	391	31	22	4	377	1378	1757	1.39e-99	370
dae03bf8-fc66-4ebe-9f45-a9f6c6a4b6c0	Aedes aegypti totivirus strain 2017-PB-AAM-5/1 hypothetical protein, capsid (orf1), and RNA-dependent RNA polymerase (orf2) genes, complete cds	2603435	MN053726.1	92.771	249	15	3	7	253	644	891	1.66e-96	357
fc911fb2-2000-4eff-bf48-7d94b2bf4c8a	Aedes aegypti totivirus strain 2017-PB-AAF-1-4/1 hypothetical protein, capsid (orf1), and RNA-dependent RNA polymerase (orf2) genes, complete cds	2603435	MN053734.1	85.191	601	60	22	4	587	1483	895	3.51e-166	590
e7d43d9b-1645-4fdb-873f-c00bc7e647d0	Aedes aegypti totivirus strain 2017-PB-AAM-5/1 hypothetical protein, capsid (orf1), and RNA-dependent RNA polymerase (orf2) genes, complete cds	2603435	MN053726.1	82.55	596	53	28	7	559	816	229	2.8e-132	477
90bb7326-34b8-41e9-9034-67b03c723703	Aedes aegypti totivirus isolate CMS002_017b_SAND segment RNA2 genomic sequence	2603435	MW434938.1	86.25	320	33	8	52	365	1213	899	1.31e-89	337
b9bc2e4c-6f0c-44ef-a478-407468ae508b	Aedes aegypti totivirus strain 2017-PB-AAM-5/1 hypothetical protein, capsid (orf1), and RNA-dependent RNA polymerase (orf2) genes, complete cds	2603435	MN053726.1	89.765	850	75	9	5	848	645	1488	0	1077
d639f636-e19c-49d7-8aec-cf772f1b876e	Aedes aegypti totivirus isolate BR59AP capsid protein-like gene, partial sequence	2603435	ON751778.1	97.789	407	3	5	1	403	4455	4051	0	699
9889a337-5d90-4953-8f9f-745400faff1b	Aedes aegypti totivirus strain 2017-PB-AAM-5/1 hypothetical protein, capsid (orf1), and RNA-dependent RNA polymerase (orf2) genes, complete cds	2603435	MN053726.1	88.024	1002	95	18	3	987	1490	497	0	1162
f512fd1f-bd82-401f-9367-68a14ac5222c	Aedes aegypti totivirus strain 2017-Ab-AAM-5 hypothetical protein, capsid (orf1), and RNA-dependent RNA polymerase (orf2) genes, complete cds	2603435	MN053725.1	84.746	354	20	16	1	321	755	1107	2.6e-86	324
2a5da7ce-f8a5-474c-b848-0e220138f9b4	Aedes aegypti totivirus strain 2017-PB-AAM-5/1 hypothetical protein, capsid (orf1), and RNA-dependent RNA polymerase (orf2) genes, complete cds	2603435	MN053726.1	82.896	801	81	39	2	768	823	45	0	669
cc51048a-af2b-4685-a495-44062cd9b725	Aedes aegypti totivirus strain 2017-PB-AAF-1-4/1 hypothetical protein, capsid (orf1), and RNA-dependent RNA polymerase (orf2) genes, complete cds	2603435	MN053734.1	85.676	740	67	26	8	720	508	1235	0	743
4720623a-5433-4bb8-a863-15c165f398be	Aedes aegypti totivirus isolate CMS002_017b_SAND segment RNA2 genomic sequence	2603435	MW434938.1	81.547	737	92	33	1	700	1671	942	8.33e-159	568
8e5f8ca6-2318-4bc0-84b4-30e2d9f557d8	Aedes aegypti totivirus isolate CMS002_017a_SAND segment RNA2 genomic sequence	2603435	MW434937.1	89.325	1274	107	22	1	1262	489	1745	0	1572
2886d5ce-bcf8-4909-a8e5-679b97e4684c	Aedes aegypti totivirus strain 2017-PB-AAF-5 hypothetical protein, capsid (orf1), and RNA-dependent RNA polymerase (orf2) genes, complete cds	2603435	MN053731.1	88.496	452	31	15	4	443	1197	755	2.16e-147	527
af4c891a-578a-4ce0-93ca-6e592aa82f97	Aedes aegypti totivirus isolate BR59AP capsid protein-like gene, partial sequence	2603435	ON751778.1	94.161	274	6	6	1	264	773	500	1.79e-111	409
5148976d-d969-4c95-90fb-6a3b4b64e617	Aedes aegypti totivirus strain 2017-PB-AAF-1-4/1 hypothetical protein, capsid (orf1), and RNA-dependent RNA polymerase (orf2) genes, complete cds	2603435	MN053734.1	84.627	657	70	26	27	663	1468	823	1.33e-176	625
6f1ebe06-320e-4cdf-b4ba-a1b1709514bc	Phasivirus phasiense strain 2b segment M, complete sequence	3052631	MH237598.1	83.871	124	11	5	3	126	1875	1761	2.11e-22	110
9820b5b8-7a72-4c68-ab62-e9a73f1b24aa	Aedes aegypti totivirus isolate BR59AP capsid protein-like gene, partial sequence	2603435	ON751778.1	90.233	215	9	7	2	204	769	983	6.55e-70	270
ece77f2c-9df3-4935-8c33-03e475fd0c30	Aedes aegypti totivirus strain 2017-PB-AAF-1-4/1 hypothetical protein, capsid (orf1), and RNA-dependent RNA polymerase (orf2) genes, complete cds	2603435	MN053734.1	88.321	548	40	13	1	526	835	290	4e-180	636
80697d55-0240-490b-88b8-fb235f1c879b	Aedes aegypti totivirus isolate BR59AP capsid protein-like gene, partial sequence	2603435	ON751778.1	91.358	567	15	22	99	640	1686	2243	0	745
35d31d58-5d1d-4f7c-9ccf-0933a41f741f	Aedes aegypti totivirus strain 2017-PB-AAF-1-4/1 hypothetical protein, capsid (orf1), and RNA-dependent RNA polymerase (orf2) genes, complete cds	2603435	MN053734.1	82.609	276	16	11	10	257	961	690	1.03e-53	215
b6dcabcb-9639-4972-a9b5-a2631fcfa8ae	Aedes aegypti totivirus isolate CMS002_017c_SAND segment RNA2 genomic sequence	2603435	MW434939.1	90.137	365	31	5	5	366	1387	1749	1.28e-129	470
ee422ec1-bdd2-4d38-90be-64a38e5efc95	Aedes aegypti totivirus strain 2017-Ab-AAM-1-2/1 hypothetical protein, capsid (orf1), and RNA-dependent RNA polymerase (orf2) genes, complete cds	2603435	MN053723.1	95.055	182	3	5	1	177	1914	1734	6.68e-74	281
715f795d-7314-4dc1-9af3-8584d2346483	Aedes aegypti totivirus strain 2017-PB-AAM-5/1 hypothetical protein, capsid (orf1), and RNA-dependent RNA polymerase (orf2) genes, complete cds	2603435	MN053726.1	84.397	423	43	17	14	420	660	1075	2.11e-107	394
903b813e-a203-475d-b581-1fe09949735b	Aedes aegypti totivirus strain 2017-PB-AAF-5 hypothetical protein, capsid (orf1), and RNA-dependent RNA polymerase (orf2) genes, complete cds	2603435	MN053731.1	86.323	1009	102	28	1	986	1483	488	0	1066
c481319b-7c09-4a38-81a5-de35e33506a4	Aedes aegypti totivirus isolate BR59AP capsid protein-like gene, partial sequence	2603435	ON751778.1	90.982	998	36	41	56	1035	3941	4902	0	1297
d80043bf-0beb-4280-aa28-531b6578c3a1	Aedes aegypti totivirus isolate CMS002_017a_SAND segment RNA1 genomic sequence	2603435	MW434943.1	91.595	464	13	15	3	460	6164	5721	5.02e-174	617
ad8147b0-406c-4ef0-813c-28f887bbaf41	Aedes aegypti totivirus strain 2017-PB-AAM-5/2 hypothetical protein and capsid (orf1) genes, complete cds; and RNA-dependent RNA polymerase (orf2) gene, partial cds	2603435	MN053727.1	85.813	726	51	33	54	745	448	1155	0	723
812d9edd-1e99-4001-88e0-163d973cdbe7	Aedes aegypti totivirus isolate CMS002_017a_SAND segment RNA2 genomic sequence	2603435	MW434937.1	88.889	270	20	9	9	270	1183	916	7.24e-86	324
c262b1a9-1ff9-4881-a769-280a7e42117d	Aedes aegypti totivirus isolate BR59AP capsid protein-like gene, partial sequence	2603435	ON751778.1	96.981	265	4	3	9	269	4191	4455	5.07e-122	444
b810b911-60cc-4a2f-b46f-8ee3232a89b1	Aedes aegypti totivirus strain 2017-PB-AAF-5 hypothetical protein, capsid (orf1), and RNA-dependent RNA polymerase (orf2) genes, complete cds	2603435	MN053731.1	89.25	707	53	15	49	734	490	1194	0	863
569eec7a-f11b-4258-954f-eaa45ccf49bb	Aedes aegypti totivirus strain 2017-PB-AAF-5 hypothetical protein, capsid (orf1), and RNA-dependent RNA polymerase (orf2) genes, complete cds	2603435	MN053731.1	91.641	323	22	4	3	321	868	1189	5.46e-122	442
5caa6246-14e6-41c8-823e-ee14923a51ee	Aedes aegypti totivirus strain 2017-PB-AAF-5 hypothetical protein, capsid (orf1), and RNA-dependent RNA polymerase (orf2) genes, complete cds	2603435	MN053731.1	90.043	693	51	13	1	683	504	1188	0	881
9961ab13-32da-401e-8b4e-98aa2cf6977c	High Island virus S1 gene, partial cds	2109376	MF094128.1	90.141	142	5	6	1	138	426	562	2.3e-42	176
cc37c461-f78e-49ee-a060-07f8fc04717d	Aedes aegypti totivirus isolate CMS002_017b_SAND segment RNA2 genomic sequence	2603435	MW434938.1	86.528	386	32	10	3	372	1186	805	9.55e-111	407
c65bdefa-4338-4216-9fb9-a16c8cb48772	Aedes aegypti totivirus strain 2017-PB-AAF-5 hypothetical protein, capsid (orf1), and RNA-dependent RNA polymerase (orf2) genes, complete cds	2603435	MN053731.1	83.52	625	68	25	3	609	1481	874	1.77e-154	551
0c2379e7-6e18-400f-acc7-eb17d505b3e5	Aedes aegypti totivirus isolate BR59AP capsid protein-like gene, partial sequence	2603435	ON751778.1	95.89	292	5	5	2	288	562	851	1.15e-128	466
0e8994de-1351-4541-bd2f-303d9d42e334	Aedes aegypti totivirus isolate BR59AP capsid protein-like gene, partial sequence	2603435	ON751778.1	90.964	664	27	22	12	652	3610	4263	0	865
172a86d4-9d4c-4090-bef9-65e22956f6ea	Aedes aegypti totivirus isolate BR59AP capsid protein-like gene, partial sequence	2603435	ON751778.1	96.087	920	17	14	3	912	4505	5415	0	1482
46160076-a7c8-4c49-b3cc-0b909ef9b978	Aedes aegypti totivirus isolate CMS002_017c_SAND segment RNA2 genomic sequence	2603435	MW434939.1	82.949	868	106	29	2	845	900	1749	0	745
31e0b1e8-1c63-4b13-8be2-0411b2d8bd89	Aedes aegypti totivirus strain 2017-PB-AAF-5 hypothetical protein, capsid (orf1), and RNA-dependent RNA polymerase (orf2) genes, complete cds	2603435	MN053731.1	84.319	727	67	33	3	700	1745	1037	0	667
c1df7fde-b9e5-40ed-864b-99ee7c4d826c	Aedes aegypti totivirus strain 2017-PB-AAM-5/1 hypothetical protein, capsid (orf1), and RNA-dependent RNA polymerase (orf2) genes, complete cds	2603435	MN053726.1	88.48	1493	133	29	1	1464	15	1497	0	1768
48cc8e38-c8aa-4fef-a490-2b1c8d9e8841	Aedes aegypti totivirus isolate BR59AP capsid protein-like gene, partial sequence	2603435	ON751778.1	92.494	453	8	15	1	437	1721	1279	2.89e-176	625
e1fec727-5d30-4d9c-80ac-381131b08e36	Aedes aegypti totivirus strain 2017-PB-AAF-5 hypothetical protein, capsid (orf1), and RNA-dependent RNA polymerase (orf2) genes, complete cds	2603435	MN053731.1	84.552	725	75	28	47	750	492	1200	0	684
174ee395-534a-493e-a2b6-f6ceaae49f3a	Aedes aegypti totivirus isolate BR59AP capsid protein-like gene, partial sequence	2603435	ON751778.1	91.406	512	19	17	6	499	3503	4007	0	678
711196ef-be4d-4b33-9fc7-2e5254d90f15	Aedes aegypti totivirus isolate CMS002_017b_SAND segment RNA2 genomic sequence	2603435	MW434938.1	85.306	735	78	19	1	720	1691	972	0	732
fa93a66e-617b-4de2-bd2c-2c66596a5fe5	Aedes aegypti totivirus isolate CMS002_017b_SAND segment RNA2 genomic sequence	2603435	MW434938.1	90.657	289	20	6	5	290	1168	884	5.81e-102	377
6e6a9db7-6ade-434f-840d-3ce050720426	Aedes aegypti totivirus strain 2017-PB-AAF-5 hypothetical protein, capsid (orf1), and RNA-dependent RNA polymerase (orf2) genes, complete cds	2603435	MN053731.1	89.597	298	22	5	4	294	893	1188	2.41e-100	370
bd2d0248-1512-47a1-85ed-293384c30c9c	Aedes aegypti toti-like virus strain 2017-PB-AAM-5 capsid (orf1) and RNA-dependent RNA polymerase (orf2) genes, complete cds	2607731	MN053720.1	87.475	503	27	24	4	482	494	4	2.27e-153	547
e7cd029b-3d14-4252-b130-b80e6f4109be	High Island virus S1 gene, partial cds	2109376	MF094128.1	97.479	119	2	1	5	123	561	444	3.32e-50	202
19d1d7b8-b229-4b67-8a40-892dfce98dbd	Aedes aegypti totivirus strain 2017-PB-AAM-5/2 hypothetical protein and capsid (orf1) genes, complete cds; and RNA-dependent RNA polymerase (orf2) gene, partial cds	2603435	MN053727.1	85.904	376	23	15	4	349	884	509	2.26e-101	374
967f0a43-d7d4-472e-b0ba-c79aabf1e959	Aedes aegypti totivirus isolate BR59AP capsid protein-like gene, partial sequence	2603435	ON751778.1	92.391	276	3	9	1	265	4996	4728	5.07e-102	377
68ba89ac-20b3-42c2-964f-3b8e7d131434	Aedes aegypti totivirus isolate BR59AP capsid protein-like gene, partial sequence	2603435	ON751778.1	86.364	374	24	20	291	648	479	117	2.86e-103	383
18ff3ca3-8577-4726-a9f3-d17ff8f893fb	Aedes aegypti totivirus isolate CMS002_017b_SAND segment RNA2 genomic sequence	2603435	MW434938.1	85.02	247	22	12	1	239	793	1032	8.45e-60	237
3d317ad0-a3ab-47c6-ae1f-6cc4ec5e3723	Aedes aegypti totivirus isolate BR59AP capsid protein-like gene, partial sequence	2603435	ON751778.1	90	400	11	17	7	382	4259	3865	2.62e-136	492
f522f150-e3be-46d2-9aad-4c67adb9f8bd	Aedes aegypti totivirus strain 2017-PB-AAF-1-4/1 hypothetical protein, capsid (orf1), and RNA-dependent RNA polymerase (orf2) genes, complete cds	2603435	MN053734.1	86.627	1017	90	31	5	985	1213	207	0	1083
5028da83-f652-456b-b393-7dc7fa2c7260	MAG: Enontekio iflavirus isolate FIN/L-2018/02-2 polyprotein gene, partial cds	2970550	ON955062.1	90.667	225	13	6	7	225	875	1097	1.71e-76	292
b323381d-1bda-4f6d-8419-3ac9f5ed19c4	Aedes aegypti toti-like virus strain 2017-Ab-AAF-1-5 capsid (orf1) and RNA-dependent RNA polymerase (orf2) genes, complete cds	2607731	MN053721.1	89.086	339	12	12	2	323	7252	7582	1.24e-108	398
2da0e426-6bba-4135-80b0-965a577da234	Aedes aegypti totivirus isolate BR59AP capsid protein-like gene, partial sequence	2603435	ON751778.1	96.774	217	3	3	1	214	1631	1416	1.45e-96	359
50e0aa68-97f6-4ccb-8193-b4a4bc33edcc	Aedes aegypti totivirus strain 2017-PB-AAM-5/2 hypothetical protein and capsid (orf1) genes, complete cds; and RNA-dependent RNA polymerase (orf2) gene, partial cds	2603435	MN053727.1	86.341	205	12	12	5	198	1757	1558	3.8e-52	209
91a67f48-0548-48e9-ac6d-035202fc702d	Aedes aegypti totivirus isolate BR59AP capsid protein-like gene, partial sequence	2603435	ON751778.1	97.527	364	6	3	2	363	1726	1364	1.08e-174	619
5d715b79-6b52-4c08-ac4a-417f31d4f295	Aedes aegypti totivirus isolate CMS002_017c_SAND segment RNA2 genomic sequence	2603435	MW434939.1	87.834	337	33	6	3	334	1750	1417	3.14e-105	388
437411f4-0bde-4710-a8f0-1fe79470c48e	Aedes aegypti totivirus strain 2017-PB-AAM-5/1 hypothetical protein, capsid (orf1), and RNA-dependent RNA polymerase (orf2) genes, complete cds	2603435	MN053726.1	86.381	793	76	15	1	764	1694	905	0	837
50ba6fde-ebac-450e-b917-73aaf5c259b3	Aedes aegypti totivirus isolate BR59AP capsid protein-like gene, partial sequence	2603435	ON751778.1	91.507	730	17	27	21	710	4944	4220	0	963
6231a894-6c27-43ec-9627-b37a2767bef1	Aedes aegypti totivirus strain 2017-PB-AAM-5/1 hypothetical protein, capsid (orf1), and RNA-dependent RNA polymerase (orf2) genes, complete cds	2603435	MN053726.1	84.548	1495	153	62	1	1435	1494	18	0	1410
a33a5ae6-1894-4d6f-86f6-9d2120f81ab4	Aedes aegypti totivirus strain 2017-PB-AAM-5/1 hypothetical protein, capsid (orf1), and RNA-dependent RNA polymerase (orf2) genes, complete cds	2603435	MN053726.1	85.179	560	41	20	4	528	797	245	4.2e-150	536
a91fce67-b449-4f05-ad0b-85c0209aad84	Aedes aegypti totivirus strain 2017-PB-AAF-1-4/1 hypothetical protein, capsid (orf1), and RNA-dependent RNA polymerase (orf2) genes, complete cds	2603435	MN053734.1	88.636	352	27	8	3	344	907	1255	3.57e-114	416
e9fd94e9-5a9b-48e6-84e2-0b36000638ca	Aedes aegypti totivirus strain 2017-PB-AAF-1-4/1 hypothetical protein, capsid (orf1), and RNA-dependent RNA polymerase (orf2) genes, complete cds	2603435	MN053734.1	86.172	593	66	13	4	586	906	1492	2.69e-177	627
c0aceb70-0da8-407e-9794-e30f408a250d	Aedes aegypti totivirus strain 2017-PB-AAM-5/1 hypothetical protein, capsid (orf1), and RNA-dependent RNA polymerase (orf2) genes, complete cds	2603435	MN053726.1	87.957	465	34	19	1	449	954	496	5.94e-148	529
2a0524c6-3834-453d-91a4-279602a880da	Aedes aegypti totivirus isolate CMS002_017b_SAND segment RNA2 genomic sequence	2603435	MW434938.1	85.588	680	70	20	9	669	1474	804	0	688
2b993c82-992d-44a2-ae95-56529090cbe7	Aedes aegypti totivirus isolate BR59AP capsid protein-like gene, partial sequence	2603435	ON751778.1	97.235	434	9	3	1	432	4692	4260	0	732
c5d241f3-2c6e-4df1-94c9-b59d8755a9b1	Aedes aegypti totivirus strain 2017-PB-AAM-5/1 hypothetical protein, capsid (orf1), and RNA-dependent RNA polymerase (orf2) genes, complete cds	2603435	MN053726.1	88.438	986	83	21	14	983	514	1484	0	1160
91f7f372-2567-4260-9af0-54f400708681	Aedes aegypti totivirus strain 2017-Ab-AAM-5 hypothetical protein, capsid (orf1), and RNA-dependent RNA polymerase (orf2) genes, complete cds	2603435	MN053725.1	87.898	157	13	5	58	211	718	565	3.82e-43	180
fd192c9c-7bb4-4d34-a943-7f84cba06a13	Aedes aegypti totivirus strain 2017-PB-AAM-5/1 hypothetical protein, capsid (orf1), and RNA-dependent RNA polymerase (orf2) genes, complete cds	2603435	MN053726.1	82.42	1132	92	47	3	1031	1406	279	0	889
ff734c42-bc36-4297-baa5-7d27106f8eec	Aedes aegypti totivirus isolate CMS002_017c_SAND segment RNA2 genomic sequence	2603435	MW434939.1	79.718	355	43	15	52	380	1483	1132	2.23e-57	230
251d20de-4319-4755-b3e7-2bdb2faf5e64	Human gammaherpesvirus 8 transgenic clone BAC16, complete genome	37296	MK733609.1	92.029	276	4	10	2	266	92174	92442	5.97e-101	372
a34bc79b-99ee-4d85-a1b5-b25dc2bbf787	Aedes aegypti totivirus isolate CMS002_017b_SAND segment RNA2 genomic sequence	2603435	MW434938.1	83.69	374	37	16	8	358	1744	1372	5.81e-88	331
1086ff46-f076-434f-aede-83ebf4678c86	Aedes aegypti totivirus strain 2017-PB-AAF-1-4/1 hypothetical protein, capsid (orf1), and RNA-dependent RNA polymerase (orf2) genes, complete cds	2603435	MN053734.1	85.828	628	70	15	3	626	1492	880	0	649
df2ea540-77a9-48d8-b899-2f596dd4a786	Aedes aegypti totivirus strain 2017-PB-AAM-5/1 hypothetical protein, capsid (orf1), and RNA-dependent RNA polymerase (orf2) genes, complete cds	2603435	MN053726.1	87.892	1404	120	38	5	1382	102	1481	0	1605
ef4fb25c-8cc3-4e55-820d-a92a5cdac5d2	Aedes aegypti totivirus strain 2017-PB-AAM-5/1 hypothetical protein, capsid (orf1), and RNA-dependent RNA polymerase (orf2) genes, complete cds	2603435	MN053726.1	86.319	1016	85	38	5	994	1480	493	0	1057
1c073d7f-5047-4752-9a51-c815c90747ac	Aedes aegypti totivirus strain 2017-PB-AAM-5/2 hypothetical protein and capsid (orf1) genes, complete cds; and RNA-dependent RNA polymerase (orf2) gene, partial cds	2603435	MN053727.1	87.105	411	30	16	13	415	566	961	2.07e-122	444
43383ead-e80e-4de5-a4af-05d838324ded	Aedes aegypti totivirus isolate BR59AP capsid protein-like gene, partial sequence	2603435	ON751778.1	89.209	695	29	30	4	678	4922	4254	0	826
7744f6bb-fbcf-4ccc-9aac-a5a7dcbee162	Aedes aegypti totivirus isolate BR59AP capsid protein-like gene, partial sequence	2603435	ON751778.1	95.918	245	4	6	4	245	3487	3246	1.69e-106	392
6905637b-bd90-4b2b-b06a-b91724a4889c	Aedes aegypti totivirus strain 2017-PB-AAF-5 hypothetical protein, capsid (orf1), and RNA-dependent RNA polymerase (orf2) genes, complete cds	2603435	MN053731.1	85.696	797	90	17	3	784	1700	913	0	819
cc8af4aa-2141-4445-ba56-d86b1eac9744	Aedes aegypti totivirus strain 2017-PB-AAM-5/1 hypothetical protein, capsid (orf1), and RNA-dependent RNA polymerase (orf2) genes, complete cds	2603435	MN053726.1	88.095	252	24	5	21	268	522	771	1.33e-77	294
5ee5fb01-a88e-4c2f-8657-0ccffda41a5c	Aedes aegypti totivirus isolate CMS002_017b_SAND segment RNA2 genomic sequence	2603435	MW434938.1	90	250	19	5	1	249	1073	829	3.08e-84	318
7997aae5-8741-4395-b90c-8ed42452f90c	Aedes aegypti totivirus strain 2017-PB-AAM-5/1 hypothetical protein, capsid (orf1), and RNA-dependent RNA polymerase (orf2) genes, complete cds	2603435	MN053726.1	89.033	1003	85	21	4	996	1483	496	0	1219
04be11c7-2af9-409a-8913-18a24ebd8069	Aedes aegypti totivirus isolate BR59AP capsid protein-like gene, partial sequence	2603435	ON751778.1	91.235	251	6	4	45	279	3966	4216	5.48e-87	327
b1421395-99d4-4146-8b3a-05393bab933f	Aedes aegypti totivirus strain 2017-PB-AAM-5/2 hypothetical protein and capsid (orf1) genes, complete cds; and RNA-dependent RNA polymerase (orf2) gene, partial cds	2603435	MN053727.1	82.493	337	41	13	1	327	753	1081	4.62e-73	279
a042145b-3c0a-4919-99d3-d7285b3ab5ae	Aedes aegypti totivirus strain 2017-PB-AAM-5/2 hypothetical protein and capsid (orf1) genes, complete cds; and RNA-dependent RNA polymerase (orf2) gene, partial cds	2603435	MN053727.1	87.213	305	25	9	2	294	1454	1756	8.91e-90	335
c678605b-4bd5-4544-857e-10ff992b8b84	MAG: Chrocabarb virus isolate CC1A_k141_102991 genomic sequence	3129305	PP171753.1	82	150	12	12	5	143	138	283	2.06e-23	113
74e27e7a-fe23-416f-905a-7bf856282fc0	Aedes aegypti totivirus isolate CMS002_017c_SAND segment RNA2 genomic sequence	2603435	MW434939.1	85.851	417	43	15	7	415	1465	1057	2.71e-117	429
8fed68d6-ae61-4515-b1b4-092f16541078	Aedes aegypti totivirus isolate BR59AP capsid protein-like gene, partial sequence	2603435	ON751778.1	94.845	194	4	3	3	196	5115	5302	2.88e-78	298
187182ce-dd5e-46f3-86f3-9ee9313fa17b	Aedes aegypti totivirus strain 2017-PB-AAM-5/2 hypothetical protein and capsid (orf1) genes, complete cds; and RNA-dependent RNA polymerase (orf2) gene, partial cds	2603435	MN053727.1	84.89	364	24	21	3	345	1866	1513	8.8e-91	339
5f3cd3a1-ce9b-432d-a269-df26b51f853c	Aedes aegypti totivirus isolate CMS002_017c_SAND segment RNA2 genomic sequence	2603435	MW434939.1	85.531	311	28	11	25	325	696	393	2.44e-81	309
558375cd-43c5-411f-97bb-887cfb832c71	Aedes aegypti totivirus strain 2017-Ab-AAM-1-2/1 hypothetical protein, capsid (orf1), and RNA-dependent RNA polymerase (orf2) genes, complete cds	2603435	MN053723.1	88.512	383	23	12	10	375	662	284	1.8e-122	444
1d8ed1f8-d3e8-46da-a3ce-84fb80c5cfbd	Aedes aegypti totivirus isolate CMS002_017b_SAND segment RNA2 genomic sequence	2603435	MW434938.1	82.299	548	50	29	47	571	539	1062	1.07e-117	431
40ce91c3-93b4-4a57-be93-d1307669875c	Aedes aegypti totivirus strain 2017-PB-AAM-5/2 hypothetical protein and capsid (orf1) genes, complete cds; and RNA-dependent RNA polymerase (orf2) gene, partial cds	2603435	MN053727.1	87.925	265	21	7	4	261	1769	1509	7.84e-80	302
78da4452-4934-4fa3-a4ce-c79b7dd2ed63	Gallid alphaherpesvirus 1 transgenic strain A489, complete genome	10386	KY423284.1	94.118	153	5	3	1	151	115322	115472	2e-58	230
b52a189a-8b71-49a3-8ff6-9b90241dde7c	High Island virus S1 gene, partial cds	2109376	MF094128.1	96.8	125	2	1	16	140	439	561	8.31e-52	207
cd63b20e-859e-445e-9d1e-ead05198caef	Aedes aegypti totivirus isolate BR59AP capsid protein-like gene, partial sequence	2603435	ON751778.1	90.196	204	11	2	3	197	4424	4221	1.37e-66	259
3376e66f-730f-4aa3-b024-d13506975d7c	Aedes aegypti totivirus strain 2017-PB-AAF-1-4/1 hypothetical protein, capsid (orf1), and RNA-dependent RNA polymerase (orf2) genes, complete cds	2603435	MN053734.1	85.345	580	55	13	8	563	1481	908	3.44e-161	573
e9495206-71aa-4a27-b861-a4bf0c6e3eac	Aedes aegypti totivirus strain 2017-PB-AAM-5/1 hypothetical protein, capsid (orf1), and RNA-dependent RNA polymerase (orf2) genes, complete cds	2603435	MN053726.1	91.329	1234	96	8	4	1231	1482	254	0	1676
35a9365e-5ecf-4615-b6fa-c060a28baec1	Aedes aegypti totivirus isolate BR59AP capsid protein-like gene, partial sequence	2603435	ON751778.1	91.791	268	12	7	4	267	1849	1588	4.09e-98	364
08d76e17-3dd1-4084-bef1-8c8dd57b4ae6	Aedes aegypti totivirus strain 2017-PB-AAM-5/2 hypothetical protein and capsid (orf1) genes, complete cds; and RNA-dependent RNA polymerase (orf2) gene, partial cds	2603435	MN053727.1	87.857	280	22	9	25	298	1477	1750	9.36e-85	318
bfbf44ab-d726-4699-95fc-0573a7f4f749	Aedes aegypti totivirus strain 2017-PB-AAF-1-4/1 hypothetical protein, capsid (orf1), and RNA-dependent RNA polymerase (orf2) genes, complete cds	2603435	MN053734.1	85.401	1048	99	40	2	1011	66	1097	0	1038
e17c18ca-f9f5-4b96-8365-74662101adff	Aedes aegypti totivirus isolate BR59AP capsid protein-like gene, partial sequence	2603435	ON751778.1	84.167	480	27	28	2	440	884	413	1.6e-114	420
56d8875e-b1a7-44a4-9af7-6563491acffe	Aedes aegypti totivirus strain 2017-PB-AAM-5/1 hypothetical protein, capsid (orf1), and RNA-dependent RNA polymerase (orf2) genes, complete cds	2603435	MN053726.1	84.222	469	46	19	7	463	490	942	1.77e-118	431
9786ce1e-b9c5-4acc-a907-239609e53ff2	Aedes aegypti totivirus isolate BR59AP capsid protein-like gene, partial sequence	2603435	ON751778.1	95.89	146	5	1	1	146	2078	1934	1.67e-59	235
97519345-baba-43cc-bcd4-895c53cf850d	Kosakonia phage Kc237, complete genome	2801382	MW258710.1	84.577	603	68	18	3	586	17462	16866	3.97e-161	575
76938a66-b609-4be8-b417-9f7521373907	Aedes aegypti toti-like virus strain 2017-Ab-AAF-1-5 capsid (orf1) and RNA-dependent RNA polymerase (orf2) genes, complete cds	2607731	MN053721.1	86.078	510	55	12	71	568	6677	7182	1.63e-149	534
e6e49e88-70a3-4431-9e3e-12080263b466	Aedes aegypti totivirus isolate CMS002_017b_SAND segment RNA2 genomic sequence	2603435	MW434938.1	84.909	603	62	27	7	592	1474	884	2.55e-163	582
72678026-f09a-4a14-8632-667e54f2a85b	Aedes aegypti totivirus strain 2017-PB-AAM-5/1 hypothetical protein, capsid (orf1), and RNA-dependent RNA polymerase (orf2) genes, complete cds	2603435	MN053726.1	87.919	298	20	9	1	289	489	779	2.36e-90	337
5c835e3b-8369-485b-b5fa-f83e00a2fc0c	High Island virus S1 gene, partial cds	2109376	MF094128.1	96.855	159	2	3	1	158	208	364	2.83e-68	263
f1f1b5b8-a801-452f-b8a2-7e1df79bb565	Aedes aegypti totivirus strain 2017-PB-AAF-1-4/1 hypothetical protein, capsid (orf1), and RNA-dependent RNA polymerase (orf2) genes, complete cds	2603435	MN053734.1	83.243	555	65	18	2	540	922	1464	1.62e-134	484
eda0fdcb-f430-4097-8b11-e3374b043f9f	MAG TPA_asm: Myoviridae sp. ctKhy9, partial genome	2827677	BK032614.1	92.593	135	6	2	1	135	23671	23541	3.22e-46	191
219cc49b-f450-4d42-a1b6-ef4bac0c5b5d	Aedes aegypti totivirus strain 2017-PB-AAF-1-4/1 hypothetical protein, capsid (orf1), and RNA-dependent RNA polymerase (orf2) genes, complete cds	2603435	MN053734.1	85.413	521	43	23	1	493	293	808	2.36e-142	510
c16adb88-49f3-4723-8ddd-ee9c45d0902f	Aedes aegypti totivirus isolate BR59AP capsid protein-like gene, partial sequence	2603435	ON751778.1	92.79	319	10	10	4	313	1575	1261	1.28e-123	449
8be6515a-1b06-48a1-b9ed-204a3b603673	Aedes aegypti totivirus strain 2017-PB-AAF-1-4/1 hypothetical protein, capsid (orf1), and RNA-dependent RNA polymerase (orf2) genes, complete cds	2603435	MN053734.1	87.873	536	50	10	1	527	909	1438	5.35e-174	616
f16d493b-91e0-45e2-8ed1-ce7690fffce2	Aedes aegypti totivirus isolate CMS002_017b_SAND segment RNA2 genomic sequence	2603435	MW434938.1	83.142	522	65	16	1	509	1399	888	4.7e-125	455
2e3a4a48-6fab-4268-9da6-703b047dec64	Aedes aegypti totivirus strain 2017-PB-AAF-5 hypothetical protein, capsid (orf1), and RNA-dependent RNA polymerase (orf2) genes, complete cds	2603435	MN053731.1	83.59	195	20	9	8	197	1196	1009	4.58e-41	172
b3091b55-eacb-471e-a46c-d681f6c4c69e	Aedes aegypti totivirus strain 2017-Ab-AAM-5 hypothetical protein, capsid (orf1), and RNA-dependent RNA polymerase (orf2) genes, complete cds	2603435	MN053725.1	91.327	196	13	3	1	194	813	1006	7.25e-69	265
2c27c33e-b096-4ad4-88b8-9c3d17d76ae7	Aedes aegypti totivirus isolate BR59AP capsid protein-like gene, partial sequence	2603435	ON751778.1	91.034	435	22	11	21	443	412	841	3.84e-160	571
3a11cc7f-cde8-4cac-afd7-0872581680a1	Kosakonia phage Kc237, complete genome	2801382	MW258710.1	80.831	433	56	18	7	417	31764	31337	7.79e-83	315
601b87eb-c35e-44f2-afbe-157ff51e9bbd	Aedes aegypti totivirus strain 2017-PB-AAM-5/1 hypothetical protein, capsid (orf1), and RNA-dependent RNA polymerase (orf2) genes, complete cds	2603435	MN053726.1	89.785	186	9	9	1	180	818	637	2.76e-58	230
79db3da6-0e22-43f3-8c06-511f2cdaca7c	Aedes aegypti totivirus isolate CMS002_017a_SAND segment RNA2 genomic sequence	2603435	MW434937.1	84.528	614	65	24	3	600	881	1480	8.75e-163	580
98413008-7d1a-4f44-856b-51b6567c1944	Aedes aegypti totivirus isolate BR59AP capsid protein-like gene, partial sequence	2603435	ON751778.1	87.712	236	7	14	12	226	2067	1833	2.08e-65	255
dca69e2a-b259-495a-a592-578cf3a42495	Aedes aegypti totivirus isolate BR59AP capsid protein-like gene, partial sequence	2603435	ON751778.1	91.56	391	15	13	2	383	455	836	9.99e-146	523
b1daf1d2-82f4-4429-99d4-bb5e3bd0dd6d	Aedes aegypti totivirus strain 2017-PB-AAM-5/2 hypothetical protein and capsid (orf1) genes, complete cds; and RNA-dependent RNA polymerase (orf2) gene, partial cds	2603435	MN053727.1	83.979	387	34	14	2	361	1765	1380	5.23e-93	346
5e33fe55-8203-4f58-8b5b-e9591bf1ab0b	Aedes aegypti totivirus strain 2017-Ab-AAM-5 hypothetical protein, capsid (orf1), and RNA-dependent RNA polymerase (orf2) genes, complete cds	2603435	MN053725.1	89.447	398	29	10	6	394	886	493	2.41e-136	490
9d1e3595-b4f0-407c-a9de-3a48782a7b4d	Aedes aegypti totivirus strain 2017-Ab-AAM-1-2/1 hypothetical protein, capsid (orf1), and RNA-dependent RNA polymerase (orf2) genes, complete cds	2603435	MN053723.1	90.934	739	40	19	7	729	821	94	0	968
349ce6b3-9663-4501-b7ac-669df4b4895e	Aedes aegypti totivirus strain 2017-PB-AAF-1-4/1 hypothetical protein, capsid (orf1), and RNA-dependent RNA polymerase (orf2) genes, complete cds	2603435	MN053734.1	90.669	643	45	10	5	638	1291	655	0	841
dc8633d6-fcac-4ef4-99be-98ec21a75ac5	Aedes aegypti totivirus strain 2017-PB-AAF-1-2/2 capsid (orf1) and RNA-dependent RNA polymerase (orf2) genes, complete cds	2603435	MN053729.1	89.934	1063	60	33	2	1042	21	1058	0	1327
45e66bf7-6033-44ae-a7ef-6952a44c54d0	Aedes aegypti totivirus isolate CMS002_017c_SAND segment RNA2 genomic sequence	2603435	MW434939.1	85	380	41	15	1	372	1383	1754	3.62e-100	372
efdb3666-0af7-4136-9eca-eb5f1051a5b2	Aedes aegypti totivirus strain 2017-PB-AAM-5/2 hypothetical protein and capsid (orf1) genes, complete cds; and RNA-dependent RNA polymerase (orf2) gene, partial cds	2603435	MN053727.1	88.724	337	24	14	4	333	1869	1540	3.47e-109	399
b5e05e5d-d484-4bbc-b289-999d1fbb7278	Aedes aegypti totivirus isolate CMS002_017b_SAND segment RNA2 genomic sequence	2603435	MW434938.1	83.305	587	67	21	56	622	1471	896	3.36e-142	512
d24adb53-0ee4-4f67-bfc4-32f81fcdebca	Aedes aegypti totivirus strain 2017-PB-AAF-5 hypothetical protein, capsid (orf1), and RNA-dependent RNA polymerase (orf2) genes, complete cds	2603435	MN053731.1	90.465	409	30	6	1	403	1202	797	1.45e-148	531
ce2c241b-09ed-473d-a111-3d4f58106881	Aedes aegypti totivirus strain 2017-PB-AAM-5/2 hypothetical protein and capsid (orf1) genes, complete cds; and RNA-dependent RNA polymerase (orf2) gene, partial cds	2603435	MN053727.1	86.014	286	26	6	9	284	1755	1474	1.5e-77	294
24dc1550-969b-4575-9e31-f9d316a4122c	Aedes aegypti totivirus strain 2017-Ab-AAM-5 hypothetical protein, capsid (orf1), and RNA-dependent RNA polymerase (orf2) genes, complete cds	2603435	MN053725.1	87.573	515	37	19	1	501	499	1000	1.13e-160	571
2bedfb73-0829-4cf7-9ee9-20b7174ae1ca	Aedes aegypti totivirus isolate BR59AP capsid protein-like gene, partial sequence	2603435	ON751778.1	98.529	408	5	1	1	407	367	774	0	719
47c1d327-1eff-4dc8-86e3-476f113e9a7e	Aedes aegypti totivirus strain 2017-PB-AAM-5/1 hypothetical protein, capsid (orf1), and RNA-dependent RNA polymerase (orf2) genes, complete cds	2603435	MN053726.1	83.678	435	41	19	1	412	1076	649	4.47e-104	383
4c4c55ab-9866-4e89-a654-512a5950cfb8	Phasivirus phasiense strain 2b segment M, complete sequence	3052631	MH237598.1	90.714	140	5	6	9	145	302	436	1.94e-43	180
89a1f1c5-bb9f-4d1f-a8b5-fd8949fcce4f	Aedes aegypti totivirus isolate CMS002_017a_SAND segment RNA2 genomic sequence	2603435	MW434937.1	83.844	588	58	28	1	562	894	1470	3.9e-146	525
dac4c467-e639-4e55-a4a7-bad7c9f685bb	Aedes aegypti totivirus strain 2017-PB-AAF-5 hypothetical protein, capsid (orf1), and RNA-dependent RNA polymerase (orf2) genes, complete cds	2603435	MN053731.1	87.982	441	35	14	2	428	1194	758	9.38e-141	505
6df71775-b9ad-4076-acab-bb092b6a6792	Aedes aegypti totivirus isolate CMS002_017b_SAND segment RNA2 genomic sequence	2603435	MW434938.1	81.061	660	78	30	15	637	1461	812	2.7e-133	483
896301fe-2548-48a3-b65d-1a6701dfdb45	Aedes aegypti totivirus isolate BR59AP capsid protein-like gene, partial sequence	2603435	ON751778.1	99.074	216	0	2	1	215	2139	1925	6.63e-105	387
d9328246-c825-46b7-9664-0d7e0a912dc0	Aedes aegypti totivirus strain 2017-PB-AAM-5/1 hypothetical protein, capsid (orf1), and RNA-dependent RNA polymerase (orf2) genes, complete cds	2603435	MN053726.1	83.648	795	90	35	1	773	713	1489	0	712
f603e22f-7817-4762-847d-c90d8762ddf5	Aedes aegypti totivirus strain 2017-PB-AAF-5 hypothetical protein, capsid (orf1), and RNA-dependent RNA polymerase (orf2) genes, complete cds	2603435	MN053731.1	86.158	708	59	29	1	685	497	1188	0	728
f4066bc3-e799-436e-8051-95ef0f8e6264	Aedes aegypti totivirus strain 2017-PB-AAM-5/1 hypothetical protein, capsid (orf1), and RNA-dependent RNA polymerase (orf2) genes, complete cds	2603435	MN053726.1	89.647	425	27	10	3	415	13	432	6.98e-147	525
e6ac7a49-fd39-4d28-a0e2-8cf68ed4114d	Aedes aegypti totivirus isolate BR59AP capsid protein-like gene, partial sequence	2603435	ON751778.1	92.565	269	9	7	8	267	4191	4457	5.11e-102	377
610f094a-1e97-47a0-bc56-29f511895c54	Aedes aegypti totivirus strain 2017-PB-AAM-5/1 hypothetical protein, capsid (orf1), and RNA-dependent RNA polymerase (orf2) genes, complete cds	2603435	MN053726.1	86.604	321	27	11	55	362	199	516	2.41e-91	340
2d2cbc58-cd96-4cd9-bd25-b765f529230e	Aedes aegypti totivirus strain 2017-PB-AAF-1-4/1 hypothetical protein, capsid (orf1), and RNA-dependent RNA polymerase (orf2) genes, complete cds	2603435	MN053734.1	85.959	584	61	17	4	577	1499	927	1.26e-170	604
9621f60c-290c-4142-b08a-3bbbc369e340	Aedes aegypti totivirus isolate CMS002_017a_SAND segment RNA2 genomic sequence	2603435	MW434937.1	85.697	846	92	25	5	832	1468	634	0	865
d29fd0e4-f0ce-45da-991b-2a8f83ebcd6e	Aedes aegypti totivirus strain 2017-PB-AAF-1-4/1 hypothetical protein, capsid (orf1), and RNA-dependent RNA polymerase (orf2) genes, complete cds	2603435	MN053734.1	83.041	342	32	17	2	322	981	1317	2.97e-75	287
0c12b24d-a3f4-4790-80b5-5e92940fb9e3	Aedes aegypti toti-like virus strain 2017-Ab-AAF-1-5 capsid (orf1) and RNA-dependent RNA polymerase (orf2) genes, complete cds	2607731	MN053721.1	90.119	253	10	12	2	244	327	80	9.56e-84	315
492ab64e-4f15-4720-9146-59d8100e8aea	Aedes aegypti totivirus strain 2017-PB-AAF-5 hypothetical protein, capsid (orf1), and RNA-dependent RNA polymerase (orf2) genes, complete cds	2603435	MN053731.1	87.101	814	71	24	1	796	395	1192	0	891
fd7af935-6773-463c-a197-12bf26db2fe7	Aedes aegypti totivirus isolate BR59AP capsid protein-like gene, partial sequence	2603435	ON751778.1	92.481	266	9	9	1	256	2399	2135	8.15e-100	370
1b38e472-7a97-4077-9293-084afcaa9e8e	Aedes aegypti totivirus isolate BR59AP capsid protein-like gene, partial sequence	2603435	ON751778.1	91.923	260	13	6	66	321	3387	3132	8.26e-96	357
405e7938-4c20-4652-8f93-73e9157b18d4	Aedes aegypti totivirus strain 2017-Ab-AAM-1-2/1 hypothetical protein, capsid (orf1), and RNA-dependent RNA polymerase (orf2) genes, complete cds	2603435	MN053723.1	89.838	433	37	5	4	429	826	394	4.28e-154	549
9bfe907b-3524-4986-8274-b46cd22ef525	Aedes aegypti totivirus isolate BR59AP capsid protein-like gene, partial sequence	2603435	ON751778.1	91.827	208	3	9	5	201	2797	3001	5.85e-72	278
41dac62e-005d-4ca3-af67-515f68a6b43b	High Island virus S1 gene, partial cds	2109376	MF094128.1	91.549	142	4	5	1	138	427	564	2.98e-46	189
8d14a1fe-9e86-4d41-b805-81c282c978cd	Aedes aegypti totivirus isolate CMS002_017b_SAND segment RNA2 genomic sequence	2603435	MW434938.1	85.121	289	24	13	4	274	1747	1460	5.56e-72	278
21c178d3-cfe5-415e-802f-8b36fce79f77	Aedes aegypti totivirus 2 isolate DF1 Orf1, capsid protein, and RNA-dependent RNA polymerase genes, complete cds	2849063	MT435499.1	93.878	147	1	4	9	148	5603	5458	2.23e-53	215
5b713899-b933-4983-9e5b-5f6b8de1cd29	Aedes aegypti totivirus strain 2017-PB-AAF-5 hypothetical protein, capsid (orf1), and RNA-dependent RNA polymerase (orf2) genes, complete cds	2603435	MN053731.1	89.573	422	35	7	1	417	808	1225	1.97e-147	527
0b433ce9-267a-47f1-b767-5329c7d5d813	Aedes aegypti totivirus strain 2017-Ab-AAM-1-2/1 hypothetical protein, capsid (orf1), and RNA-dependent RNA polymerase (orf2) genes, complete cds	2603435	MN053723.1	85.131	612	53	30	6	590	203	803	9.87e-167	592
6ba0169e-ad7c-47d8-99ec-96cec94cfc84	Aedes aegypti totivirus strain 2017-PB-AAF-1-4/1 hypothetical protein, capsid (orf1), and RNA-dependent RNA polymerase (orf2) genes, complete cds	2603435	MN053734.1	85.511	704	62	33	7	685	513	1201	0	699
f736372f-1ecc-4ded-b9b8-a25a0e73f904	High Island virus S1 gene, partial cds	2109376	MF094128.1	85.38	171	5	10	2	157	211	376	3.23e-37	159
eb8042dc-fbe8-49bb-b530-fcd077d0edc9	Aedes aegypti totivirus strain 2017-PB-AAM-5/1 hypothetical protein, capsid (orf1), and RNA-dependent RNA polymerase (orf2) genes, complete cds	2603435	MN053726.1	88.374	972	85	23	8	963	1484	525	0	1144
85e71320-4820-43ec-86e2-17a483f28e4e	Aedes aegypti totivirus strain 2017-PB-AAM-5/1 hypothetical protein, capsid (orf1), and RNA-dependent RNA polymerase (orf2) genes, complete cds	2603435	MN053726.1	86.943	988	80	28	6	954	1478	501	0	1064
b2f28dbf-3cc3-4dc8-bd41-4e47fe3e9537	Aedes aegypti totivirus strain 2017-Ab-AAM-5 hypothetical protein, capsid (orf1), and RNA-dependent RNA polymerase (orf2) genes, complete cds	2603435	MN053725.1	87.152	467	34	15	4	445	826	361	2.97e-141	507
b720ea70-1625-47b8-b80d-9c188cd25ddb	Aedes aegypti totivirus isolate CMS002_017c_SAND segment RNA2 genomic sequence	2603435	MW434939.1	87.989	358	31	10	7	355	1754	1400	1.95e-112	412
2bffe0aa-a3a7-4d7b-a504-521f4e34e98b	Aedes aegypti totivirus isolate BR59AP capsid protein-like gene, partial sequence	2603435	ON751778.1	91.724	725	31	18	8	717	4928	4218	0	981
c6d48c12-4ab2-41a5-aa87-3d828c6d856d	Aedes aegypti totivirus isolate BR59AP capsid protein-like gene, partial sequence	2603435	ON751778.1	96.676	361	6	3	4	360	4218	3860	1.8e-167	595
cff5d1d2-23f0-44fb-b9d3-219f5f6a485f	Aedes aegypti totivirus isolate BR59AP capsid protein-like gene, partial sequence	2603435	ON751778.1	95.07	426	11	7	4	424	2137	1717	0	662
a19edecf-77c6-4a82-8073-b810452d05ca	Aedes aegypti totivirus strain 2017-PB-AAF-1-4/1 hypothetical protein, capsid (orf1), and RNA-dependent RNA polymerase (orf2) genes, complete cds	2603435	MN053734.1	88.611	720	72	9	4	717	776	1491	0	867
4c817d74-63ff-427d-b622-2de8dcd6e102	Aedes aegypti totivirus isolate CMS002_017b_SAND segment RNA2 genomic sequence	2603435	MW434938.1	87.683	958	96	17	8	959	1739	798	0	1096
5b2e74d8-4f1b-41ff-893d-43bc3cec0f79	Aedes aegypti totivirus strain 2017-PB-AAF-1-4/1 hypothetical protein, capsid (orf1), and RNA-dependent RNA polymerase (orf2) genes, complete cds	2603435	MN053734.1	86.79	651	61	16	1	633	768	1411	0	702
540aa1f3-ac56-4110-9bdb-4f2514ed445b	Aedes aegypti totivirus strain 2017-PB-AAM-5/1 hypothetical protein, capsid (orf1), and RNA-dependent RNA polymerase (orf2) genes, complete cds	2603435	MN053726.1	88.907	604	49	12	1	592	695	1292	0	728
6bf282eb-8662-457a-b06e-cd2e2fd6a300	Aedes aegypti totivirus isolate BR59AP capsid protein-like gene, partial sequence	2603435	ON751778.1	96.348	356	9	3	57	408	1722	2077	1.61e-163	582
01f09a90-bdb6-44e3-9d67-08cc313119f0	Aedes aegypti totivirus isolate BR59AP capsid protein-like gene, partial sequence	2603435	ON751778.1	93.662	284	12	5	1	280	3748	3467	8.83e-115	420
90e0cd19-108f-49aa-80d1-bea37d12910e	Aedes aegypti totivirus isolate CMS002_017c_SAND segment RNA2 genomic sequence	2603435	MW434939.1	89.628	376	36	3	4	379	1759	1387	2.66e-131	475
c9a7936a-9a9f-49d4-b1a8-6059faef9cff	High Island virus S1 gene, partial cds	2109376	MF094128.1	93.243	148	5	2	9	151	215	362	6.21e-54	215
866d7c25-4c6d-40d2-99f8-4494d483742f	Aedes aegypti totivirus isolate CMS002_017b_SAND segment RNA2 genomic sequence	2603435	MW434938.1	89.305	187	14	4	4	188	885	1067	1.01e-57	230
6acfa470-80cc-4ded-b1da-e5cd16507840	Aedes aegypti toti-like virus strain 2017-PB-AAM-5 capsid (orf1) and RNA-dependent RNA polymerase (orf2) genes, complete cds	2607731	MN053720.1	93.803	355	15	6	1	352	351	1	2.11e-147	527
6c36e1e2-3f43-4c64-ba44-0eb78ad008e3	Aedes aegypti totivirus strain 2017-PB-AAM-5/1 hypothetical protein, capsid (orf1), and RNA-dependent RNA polymerase (orf2) genes, complete cds	2603435	MN053726.1	87.555	1141	101	35	43	1154	206	1334	0	1282
ec173af5-aebd-4729-b3ec-62e594ade70a	Aedes aegypti totivirus strain 2017-PB-AAF-5 hypothetical protein, capsid (orf1), and RNA-dependent RNA polymerase (orf2) genes, complete cds	2603435	MN053731.1	85.601	632	65	13	2	610	1524	896	0	640
e8ad1acc-a3c1-48f7-9b40-41d8a98cbdd5	Aedes aegypti totivirus strain 2017-PB-AAM-5/1 hypothetical protein, capsid (orf1), and RNA-dependent RNA polymerase (orf2) genes, complete cds	2603435	MN053726.1	83.724	1493	163	60	1	1449	16	1472	0	1338
144bea8b-26a7-40ea-a65e-59a545ef1a5f	Aedes aegypti totivirus strain 2017-PB-AAF-5 hypothetical protein, capsid (orf1), and RNA-dependent RNA polymerase (orf2) genes, complete cds	2603435	MN053731.1	90.203	296	25	3	1	295	903	1195	3.09e-104	383
c3c752d3-6579-4d27-940f-65c01e9dd2d6	Aedes aegypti totivirus strain 2017-PB-AAM-5/1 hypothetical protein, capsid (orf1), and RNA-dependent RNA polymerase (orf2) genes, complete cds	2603435	MN053726.1	86.17	1504	141	51	3	1464	1493	15	0	1563
77938bf8-fe09-4ee1-85bb-62d2f3e2dd4f	Aedes aegypti totivirus strain 2017-Ab-AAM-1-2/1 hypothetical protein, capsid (orf1), and RNA-dependent RNA polymerase (orf2) genes, complete cds	2603435	MN053723.1	90.448	335	16	11	3	328	375	48	1.56e-117	427
d822ec82-3857-401b-9cc1-ab32be5bc2fa	Aedes aegypti totivirus isolate BR59AP capsid protein-like gene, partial sequence	2603435	ON751778.1	94.462	1246	36	25	3	1230	5544	4314	0	1888
e471750e-99c1-49ae-8af2-33b26f60d42f	Aedes aegypti totivirus isolate BR59AP capsid protein-like gene, partial sequence	2603435	ON751778.1	98.465	391	5	1	1	390	1945	1555	0	688
f10d3d15-f922-4f0a-8d9d-bef9fb6bced2	Aedes aegypti totivirus isolate CMS002_017c_SAND segment RNA2 genomic sequence	2603435	MW434939.1	85.514	214	28	1	1	211	1175	1388	7.85e-55	220
d3030aa6-56df-4e55-9e3a-b4a0a7ff7a9a	Aedes aegypti totivirus strain 2017-PB-AAF-5 hypothetical protein, capsid (orf1), and RNA-dependent RNA polymerase (orf2) genes, complete cds	2603435	MN053731.1	90.703	441	34	7	1	437	762	1199	1.55e-163	580
2cb5efa4-b6ee-42e0-91fc-3c390b3f178d	Aedes aegypti totivirus strain 2017-Ab-AAM-1-2/1 hypothetical protein, capsid (orf1), and RNA-dependent RNA polymerase (orf2) genes, complete cds	2603435	MN053723.1	89.884	346	21	10	1	339	531	193	3.69e-119	433
09ae7fab-0ace-439c-9c88-c27ac5d7dfef	Aedes aegypti totivirus strain 2017-PB-AAF-5 hypothetical protein, capsid (orf1), and RNA-dependent RNA polymerase (orf2) genes, complete cds	2603435	MN053731.1	92.116	482	32	5	5	482	1203	724	0	675
d56ca0b5-f641-4016-88f6-c04938122874	Aedes aegypti totivirus strain 2017-PB-AAF-5 hypothetical protein, capsid (orf1), and RNA-dependent RNA polymerase (orf2) genes, complete cds	2603435	MN053731.1	95.892	998	23	15	2	988	3081	2091	0	1600
44c43303-7eaa-43b1-a16b-8690bbfe909f	Aedes aegypti totivirus strain 2017-PB-AAM-5/2 hypothetical protein and capsid (orf1) genes, complete cds; and RNA-dependent RNA polymerase (orf2) gene, partial cds	2603435	MN053727.1	86.928	306	30	7	3	300	1765	1462	8.84e-90	335
8f70e85d-c4ae-4e6b-8105-28eb1e84c2cb	Aedes aegypti totivirus isolate BR59AP capsid protein-like gene, partial sequence	2603435	ON751778.1	95.817	263	4	5	1	259	3545	3286	2.91e-114	418
7af030a9-e54d-4509-b90b-3a128292cd05	High Island virus S1 gene, partial cds	2109376	MF094128.1	93.793	145	4	4	1	145	427	566	2.06e-53	213
45926429-7315-4360-9dc0-4b0d2814da39	Aedes aegypti totivirus isolate BR59AP capsid protein-like gene, partial sequence	2603435	ON751778.1	87.212	391	21	19	9	381	2776	2397	4.44e-114	418
2a97a85c-22e3-43ab-8379-3831db3ffc11	Aedes aegypti totivirus strain 2017-PB-AAF-1-4/1 hypothetical protein, capsid (orf1), and RNA-dependent RNA polymerase (orf2) genes, complete cds	2603435	MN053734.1	91.322	242	15	5	1	238	491	730	4.48e-87	326
bb7e100e-dae4-48f8-99f8-95334b03bac8	Aedes aegypti totivirus isolate BR59AP capsid protein-like gene, partial sequence	2603435	ON751778.1	90.702	527	20	18	5	517	543	1054	0	675
17f47140-94e2-4671-9e99-c78b7c1b8d88	Aedes aegypti totivirus isolate BR59AP capsid protein-like gene, partial sequence	2603435	ON751778.1	92.857	266	11	6	6	265	774	511	1.43e-102	379
23c0cbd7-da7b-4413-b1db-b475afdaad47	Aedes aegypti toti-like virus strain 2017-PB-AAM-5 capsid (orf1) and RNA-dependent RNA polymerase (orf2) genes, complete cds	2607731	MN053720.1	88.845	251	9	11	1	235	415	662	1.6e-76	291
5e69735c-f554-49b6-b52e-c5e0ac496088	Aedes aegypti totivirus strain 2017-PB-AAF-1-4/1 hypothetical protein, capsid (orf1), and RNA-dependent RNA polymerase (orf2) genes, complete cds	2603435	MN053734.1	85.948	612	54	25	1	585	293	899	1.17e-176	625
7f0fa2a5-2a30-451e-bdfb-0a74d245d566	MAG TPA_asm: Caudoviricetes sp. isolate ctfkR1, partial genome	2832643	BK026278.1	84.667	150	14	6	1	141	23809	23958	6.97e-31	141
0a38ccfa-3692-4efc-8cde-549241e200c6	Aedes aegypti totivirus strain 2017-PB-AAF-1-4/1 hypothetical protein, capsid (orf1), and RNA-dependent RNA polymerase (orf2) genes, complete cds	2603435	MN053734.1	87.143	70	2	5	18	80	1780	1849	1.86e-11	73.1
efb76505-deae-42b8-88aa-8a349858e881	High Island virus S1 gene, partial cds	2109376	MF094128.1	90.972	144	7	3	6	144	426	568	3.79e-46	189
35bc8b7c-cd4f-4df6-ace8-441fce5cfec0	Aedes aegypti totivirus isolate BR59AP capsid protein-like gene, partial sequence	2603435	ON751778.1	91.932	409	13	16	3	398	3749	3348	3.4e-155	555
922c7b0d-febd-4119-82dd-51a9639041ea	High Island virus S1 gene, partial cds	2109376	MF094128.1	91.216	148	6	5	39	184	568	426	9.01e-48	195
af50a1d5-c6a0-47da-9bfe-53cdc3ebf68a	Aedes aegypti totivirus strain 2017-PB-AAF-1-4/1 hypothetical protein, capsid (orf1), and RNA-dependent RNA polymerase (orf2) genes, complete cds	2603435	MN053734.1	89.873	632	42	17	10	626	324	948	0	793
513d5b9e-391a-48c2-9f13-e0dbb39fa733	Aedes aegypti totivirus strain 2017-PB-AAM-5/1 hypothetical protein, capsid (orf1), and RNA-dependent RNA polymerase (orf2) genes, complete cds	2603435	MN053726.1	82.748	1281	123	65	8	1209	1753	492	0	1051
5a64af38-b984-41f8-8b29-ccb5e72a5a0f	Aedes aegypti totivirus isolate CMS002_017b_SAND segment RNA2 genomic sequence	2603435	MW434938.1	87.5	416	40	10	1	410	783	1192	1.36e-129	470
e9ddcf16-e9c1-47b5-9cba-5682facc43f7	Bovine leukemia virus isolate I2 pol protein (pol) gene, partial cds	11901	S83529.1	86.957	161	6	11	1	158	374	226	7.12e-39	167
08421df7-c213-4685-bfa7-006e3b52d19d	Aedes aegypti totivirus isolate CMS002_017c_SAND segment RNA2 genomic sequence	2603435	MW434939.1	84.615	429	50	11	4	420	1690	1266	2.51e-112	412
f6bd37d7-74d0-4731-8eb9-03aa011dedea	Aedes aegypti totivirus strain 2017-PB-AAM-5/1 hypothetical protein, capsid (orf1), and RNA-dependent RNA polymerase (orf2) genes, complete cds	2603435	MN053726.1	86.323	1784	153	56	1	1717	10	1769	0	1858
f9b1945d-b7b1-4773-92ca-e5fe35112dde	Aedes aegypti totivirus isolate CMS002_017a_SAND segment RNA2 genomic sequence	2603435	MW434937.1	82.848	618	58	29	1	585	1486	884	1.14e-141	510
b4a36d93-e29e-4e3a-9bc1-8fbbdac848f1	Aedes aegypti totivirus isolate CMS002_017a_SAND segment RNA1 genomic sequence	2603435	MW434943.1	93.388	121	5	3	6	123	4640	4520	1.39e-41	176
18632243-381a-4581-9c9d-71826f0e8142	Aedes aegypti totivirus isolate CMS002_017a_SAND segment RNA2 genomic sequence	2603435	MW434937.1	82.248	614	75	28	8	603	1473	876	2.58e-138	499
384af3e2-be44-457f-90b7-22beb82b174a	Aedes aegypti totivirus isolate CMS002_017a_SAND segment RNA2 genomic sequence	2603435	MW434937.1	86.713	1016	99	27	5	1005	1471	477	0	1096
b1234943-4e9a-4054-9ae6-25af9ee2dad8	MAG: Ripaglys virus isolate KCAP2_k141_358354 genomic sequence	3130696	PP172998.1	93.651	63	2	2	1	62	429	368	2.8e-17	93.5
0f5c0c7d-1008-4fae-8942-6ed174daf42a	Aedes aegypti totivirus isolate CMS002_017a_SAND segment RNA2 genomic sequence	2603435	MW434937.1	84.734	583	56	19	4	561	1480	906	1.91e-154	553
80c0a859-b6a5-4e92-9d40-4451a38540cd	Aedes aegypti totivirus isolate CMS002_017c_SAND segment RNA2 genomic sequence	2603435	MW434939.1	86.062	452	49	12	2	444	1487	1041	1.11e-130	473
892d8171-58d8-466e-99cf-60bd608c2230	Aedes aegypti totivirus isolate BR59AP capsid protein-like gene, partial sequence	2603435	ON751778.1	96.457	875	22	9	2	869	1028	156	0	1435
5f35afd5-08d4-4838-86fb-f4716079e7be	Aedes aegypti totivirus strain 2017-PB-AAM-5/1 hypothetical protein, capsid (orf1), and RNA-dependent RNA polymerase (orf2) genes, complete cds	2603435	MN053726.1	86.085	539	39	26	3	516	198	725	2.03e-153	547
d9c688bd-10f7-4636-839b-19892af59859	Aedes aegypti totivirus strain 2017-PB-AAM-5/2 hypothetical protein and capsid (orf1) genes, complete cds; and RNA-dependent RNA polymerase (orf2) gene, partial cds	2603435	MN053727.1	91.286	241	19	2	16	256	1474	1712	1.45e-87	327
264d96e0-f3e4-43c7-9e1c-88215914dfd4	Aedes aegypti totivirus isolate CMS002_017a_SAND segment RNA2 genomic sequence	2603435	MW434937.1	84.359	601	72	15	4	591	1478	887	1.98e-159	569
c00f56fd-e1a5-4373-9f26-06a39144e607	Aedes aegypti totivirus isolate CMS002_017c_SAND segment RNA2 genomic sequence	2603435	MW434939.1	83.607	305	41	7	2	299	1473	1171	6.24e-72	278
8229b47e-b80e-4e99-b28f-3a114653408c	Aedes aegypti totivirus strain 2017-PB-AAF-5 hypothetical protein, capsid (orf1), and RNA-dependent RNA polymerase (orf2) genes, complete cds	2603435	MN053731.1	96.197	631	10	8	40	663	6960	6337	0	1020
06d464c2-3b3a-4d02-8018-6dd2323ae394	Aedes aegypti totivirus isolate BR59AP capsid protein-like gene, partial sequence	2603435	ON751778.1	95.186	914	18	18	1	899	3427	4329	0	1423
2b2d7c48-1a22-4134-a4e8-ce0b16e91f52	Aedes aegypti totivirus isolate CMS002_017c_SAND segment RNA2 genomic sequence	2603435	MW434939.1	86.269	386	39	11	4	385	1762	1387	9.82e-111	407
4bd54a0c-66a3-43e0-8973-e292b8563592	Aedes aegypti totivirus strain 2017-Ab-AAM-5 hypothetical protein, capsid (orf1), and RNA-dependent RNA polymerase (orf2) genes, complete cds	2603435	MN053725.1	87.353	340	22	16	3	335	501	826	3.07e-100	370
3209710a-4c6b-416f-a854-9df0699daf00	Aedes aegypti totivirus isolate CMS002_017a_SAND segment RNA2 genomic sequence	2603435	MW434937.1	81.065	676	80	35	3	661	1478	834	4.39e-137	496
d1a3e49a-a31b-4b2c-8685-24f1c63e455f	Aedes aegypti totivirus isolate CMS002_017b_SAND segment RNA2 genomic sequence	2603435	MW434938.1	83.952	997	105	29	3	953	1479	492	0	904
cab6357d-0fb3-4675-8415-ba69a8df6e4c	Aedes aegypti totivirus isolate CMS002_017b_SAND segment RNA2 genomic sequence	2603435	MW434938.1	87.209	258	28	4	1	257	1689	1436	2.44e-75	289
abfc7286-31ea-41b0-be21-bccf1aeb9b99	Aedes aegypti totivirus isolate BR59AP capsid protein-like gene, partial sequence	2603435	ON751778.1	83.602	372	23	24	25	371	571	929	5.83e-83	315
42544937-5db9-4502-8d1d-6c5c99d00e12	Aedes aegypti totivirus isolate BR59AP capsid protein-like gene, partial sequence	2603435	ON751778.1	91.282	390	8	18	2	370	2708	2324	2.49e-141	508
375c7832-eba5-4b35-a1a1-bd4050abbe18	Aedes aegypti totivirus strain 2017-PB-AAM-5/1 hypothetical protein, capsid (orf1), and RNA-dependent RNA polymerase (orf2) genes, complete cds	2603435	MN053726.1	85.318	865	82	24	24	844	1470	607	0	852
dbb6c4c2-c254-48c7-966d-811679362ab7	Aedes aegypti totivirus isolate BR59AP capsid protein-like gene, partial sequence	2603435	ON751778.1	93.767	1091	31	25	1	1059	5306	4221	0	1605
2ba4af27-77cd-4de7-805e-ca3e3abe8ef2	MAG: Hanko totivirus 4 isolate FIN/U-2018/18 Partial RNA dependent RNA polymerase gene, complete cds	2970625	OP020055.1	91.304	138	2	7	2	130	3363	3499	7.75e-43	180
5221597a-9469-43c5-b91a-26369364f4dd	Aedes aegypti totivirus isolate CMS002_017c_SAND segment RNA2 genomic sequence	2603435	MW434939.1	88.25	400	29	13	1	388	313	706	2.16e-127	462
a55bf3f4-2abd-41ca-9f56-b5ef9f676ad1	Aedes aegypti totivirus isolate CMS002_017c_SAND segment RNA2 genomic sequence	2603435	MW434939.1	87.459	303	37	1	8	310	1476	1175	4.74e-93	348
919824a3-9d87-4b63-bdcd-b6c1cc409c52	Aedes aegypti totivirus isolate CMS002_017b_SAND segment RNA2 genomic sequence	2603435	MW434938.1	90.997	311	24	3	4	312	1748	1440	1.3e-113	416
1d57295d-7de9-4c10-aec8-e3b42cce2266	Aedes aegypti totivirus strain 2017-PB-AAM-5/2 hypothetical protein and capsid (orf1) genes, complete cds; and RNA-dependent RNA polymerase (orf2) gene, partial cds	2603435	MN053727.1	87.838	296	20	11	11	300	1464	1749	3.27e-89	333
cd7ef150-6e6c-4150-b0d9-bea4312974d0	Aedes aegypti totivirus isolate BR59AP capsid protein-like gene, partial sequence	2603435	ON751778.1	100	49	0	0	4	52	4308	4260	3.43e-16	91.6
d0da2599-b4f5-4c13-b070-35c1373335dd	Aedes aegypti totivirus strain 2017-PB-AAM-5/1 hypothetical protein, capsid (orf1), and RNA-dependent RNA polymerase (orf2) genes, complete cds	2603435	MN053726.1	83.767	1460	153	59	2	1402	1488	54	0	1306
38b405d8-8fae-4722-93d7-a266c0e28496	Aedes aegypti totivirus strain 2017-PB-AAM-5/2 hypothetical protein and capsid (orf1) genes, complete cds; and RNA-dependent RNA polymerase (orf2) gene, partial cds	2603435	MN053727.1	87.871	404	27	11	1	386	889	490	8.57e-126	455
6df952ff-2b18-417c-ba93-4b0ed03ccffd	High Island virus S1 gene, partial cds	2109376	MF094128.1	96.241	133	3	2	4	135	430	561	1.32e-54	217
f012e333-a536-4cdd-9ce7-5e29810e7425	Aedes aegypti totivirus isolate BR59AP capsid protein-like gene, partial sequence	2603435	ON751778.1	93.023	258	7	9	1	248	2078	1822	1.02e-98	366
6fed3c99-b363-4608-bc8e-f77fb2ef73e6	Aedes aegypti totivirus isolate CMS002_017a_SAND segment RNA2 genomic sequence	2603435	MW434937.1	84.81	790	86	29	20	791	1462	689	0	763
b4f02795-1df9-46b4-95da-73917c973208	Aedes aegypti totivirus isolate CMS002_017b_SAND segment RNA2 genomic sequence	2603435	MW434938.1	89.831	295	23	4	7	295	1746	1453	2.75e-100	372
f055c700-81f8-4dfc-8da0-1e87f5141ccd	High Island virus S1 gene, partial cds	2109376	MF094128.1	94.268	157	3	4	1	151	207	363	5.35e-60	235
a6d424d7-f154-4154-9d0c-bcfa234d6f99	Aedes aegypti totivirus isolate CMS002_017c_SAND segment RNA2 genomic sequence	2603435	MW434939.1	82.303	356	28	16	3	329	1749	1400	2.53e-71	276
80a94606-4b65-4cda-8569-c38b59f1590c	Aedes aegypti totivirus isolate CMS002_017b_SAND segment RNA2 genomic sequence	2603435	MW434938.1	90.572	297	22	5	7	300	1742	1449	2.72e-105	388
918f6567-b4bf-4c68-b8ca-7f010989fd03	Aedes aegypti totivirus strain 2017-PB-AAF-5 hypothetical protein, capsid (orf1), and RNA-dependent RNA polymerase (orf2) genes, complete cds	2603435	MN053731.1	86.241	705	62	27	2	687	1194	506	0	732
e086ef6c-3cd3-4596-8990-fda9de20d244	Aedes aegypti totivirus strain 2017-PB-AAM-5/1 hypothetical protein, capsid (orf1), and RNA-dependent RNA polymerase (orf2) genes, complete cds	2603435	MN053726.1	81.683	1212	114	71	4	1122	285	1481	0	909
560207a6-cbff-445a-933c-711225ab5a90	Aedes aegypti totivirus isolate BR59AP capsid protein-like gene, partial sequence	2603435	ON751778.1	87.701	683	39	35	1	648	4267	3595	0	756
22a8af1f-716a-45f8-aefb-ebbfb60f298f	Aedes aegypti totivirus strain 2017-PB-AAF-5 hypothetical protein, capsid (orf1), and RNA-dependent RNA polymerase (orf2) genes, complete cds	2603435	MN053731.1	89.298	299	19	9	3	291	907	1202	3.97e-98	363
23aed9e2-2e75-40eb-bc4b-88cf17160227	Aedes aegypti totivirus isolate CMS002_017c_SAND segment RNA2 genomic sequence	2603435	MW434939.1	88.318	428	45	5	7	430	1746	1320	2.99e-141	508
45920921-f670-40fd-af22-b30602a064d9	Aedes aegypti totivirus isolate CMS002_017a_SAND segment RNA2 genomic sequence	2603435	MW434937.1	88.164	659	49	20	1	640	1183	535	0	758
4847fd33-0e8a-4674-81b8-6666e9179901	Aedes aegypti totivirus strain 2017-PB-AAM-5/2 hypothetical protein and capsid (orf1) genes, complete cds; and RNA-dependent RNA polymerase (orf2) gene, partial cds	2603435	MN053727.1	88.014	584	38	20	16	582	1177	609	0	662
2a439205-3e8d-4e98-ab8c-1363e72887d1	Aedes aegypti totivirus isolate BR59AP capsid protein-like gene, partial sequence	2603435	ON751778.1	95.82	622	14	8	5	619	3749	3133	0	994
d92d214b-d171-43da-a950-bf803724d803	Aedes aegypti totivirus strain 2017-PB-AAF-1-4/1 hypothetical protein, capsid (orf1), and RNA-dependent RNA polymerase (orf2) genes, complete cds	2603435	MN053734.1	87.723	1010	96	19	3	994	1499	500	0	1153
675af462-8d75-424c-a965-46de3b8bc27d	Aedes aegypti totivirus isolate CMS002_017b_SAND segment RNA2 genomic sequence	2603435	MW434938.1	84.247	584	62	19	8	566	1569	991	3.89e-151	542
88c429be-86ed-4752-8576-c9bc2fd09d28	Kosakonia phage Kc237, complete genome	2801382	MW258710.1	88.016	509	48	11	7	507	30353	30856	1.21e-165	590
4ee51ba0-4a6e-42bc-9533-f9179f8a7a5e	Aedes aegypti totivirus strain 2017-PB-AAM-5/1 hypothetical protein, capsid (orf1), and RNA-dependent RNA polymerase (orf2) genes, complete cds	2603435	MN053726.1	87.105	380	33	9	8	376	499	873	5.01e-114	416
4b373360-9f85-497a-9828-0f6aad79a448	Aedes aegypti totivirus strain 2017-PB-AAM-5/1 hypothetical protein, capsid (orf1), and RNA-dependent RNA polymerase (orf2) genes, complete cds	2603435	MN053726.1	87.393	817	57	31	1	798	823	34	0	896
005d3a38-9aa1-406a-bf7a-7df1b6b0a1a5	Aedes aegypti totivirus isolate CMS002_017b_SAND segment RNA2 genomic sequence	2603435	MW434938.1	88.235	391	29	10	2	377	803	1191	4.39e-124	451
b9f9a503-2ccd-405a-bd48-8ff731e06365	Aedes aegypti totivirus isolate BR59AP capsid protein-like gene, partial sequence	2603435	ON751778.1	93.175	337	10	9	3	329	1726	1393	1.39e-133	483
cba867f6-ef25-4b9c-a365-5b79e845868f	Aedes aegypti totivirus strain 2017-PB-AAF-5 hypothetical protein, capsid (orf1), and RNA-dependent RNA polymerase (orf2) genes, complete cds	2603435	MN053731.1	87.091	550	44	24	4	535	643	1183	1.92e-168	597
b2f2dd00-6810-44d4-82d0-c68216b1006d	Aedes aegypti totivirus strain 2017-PB-AAF-1-4/1 hypothetical protein, capsid (orf1), and RNA-dependent RNA polymerase (orf2) genes, complete cds	2603435	MN053734.1	88.963	299	25	7	5	298	1203	908	4.31e-98	363
d07c8702-effb-407e-80a8-2093fb795a36	Aedes aegypti totivirus isolate CMS002_017c_SAND segment RNA2 genomic sequence	2603435	MW434939.1	93.023	172	11	1	1	171	1749	1578	7.07e-64	250
70f15d0e-330a-486a-ab42-c93a0ce7577e	Aedes aegypti totivirus strain 2017-PB-AAM-5/1 hypothetical protein, capsid (orf1), and RNA-dependent RNA polymerase (orf2) genes, complete cds	2603435	MN053726.1	82.363	584	60	27	3	560	906	1472	1.73e-129	468
7c617b9d-b921-45a9-b59f-7ccb8af600e9	Aedes aegypti totivirus strain 2017-PB-AAF-5 hypothetical protein, capsid (orf1), and RNA-dependent RNA polymerase (orf2) genes, complete cds	2603435	MN053731.1	86.232	690	64	22	7	668	1188	502	0	719
c6c59b55-c943-4c8c-bac7-2c48bb6b85df	Aedes aegypti totivirus isolate CMS002_017c_SAND segment RNA2 genomic sequence	2603435	MW434939.1	85.35	314	32	11	2	309	1383	1688	1.74e-82	313
272e6d85-ecaf-4281-a738-e4f48265fcb4	Aedes aegypti totivirus strain 2017-PB-AAF-1-4/1 hypothetical protein, capsid (orf1), and RNA-dependent RNA polymerase (orf2) genes, complete cds	2603435	MN053734.1	89.566	853	63	17	19	855	1345	503	0	1059
b28163a1-b929-4b27-9d17-e1dd1860625e	Aedes aegypti totivirus isolate BR59AP capsid protein-like gene, partial sequence	2603435	ON751778.1	83.901	646	32	39	43	622	4306	3667	1.97e-154	553
ff7ad53b-b9ca-4325-9d40-94a3adae366f	Aedes aegypti totivirus strain 2017-PB-AAF-1-4/1 hypothetical protein, capsid (orf1), and RNA-dependent RNA polymerase (orf2) genes, complete cds	2603435	MN053734.1	85.822	663	67	20	1	643	768	1423	0	678
5cfc2498-999b-4796-925e-9e0b91d98fcb	High Island virus S1 gene, partial cds	2109376	MF094128.1	91.453	117	5	5	6	119	376	262	3.14e-36	156
cc95283f-1b80-4ec9-aec9-8eef5aec3ac1	Aedes aegypti totivirus strain 2017-Ab-AAM-5 hypothetical protein, capsid (orf1), and RNA-dependent RNA polymerase (orf2) genes, complete cds	2603435	MN053725.1	84.527	433	34	20	15	424	401	823	1.77e-108	398
0b5c8e6d-9602-4218-aad8-c822fb3a3fe8	Aedes aegypti totivirus strain 2017-PB-AAF-1-4/1 hypothetical protein, capsid (orf1), and RNA-dependent RNA polymerase (orf2) genes, complete cds	2603435	MN053734.1	83.114	533	66	15	1	518	915	1438	1.97e-128	464
ea5eaae2-ebd1-400b-8887-ce6831100a5a	Aedes aegypti totivirus isolate CMS002_017a_SAND segment RNA2 genomic sequence	2603435	MW434937.1	86.184	456	43	12	1	438	874	1327	3.07e-131	475
fd9a185f-2881-4552-b992-ad031bdd7ea3	Aedes aegypti totivirus isolate CMS002_017c_SAND segment RNA2 genomic sequence	2603435	MW434939.1	85.887	496	52	15	123	606	1264	1753	3.27e-142	512
1347ec5d-5d6d-4e04-8e39-fc26c66c6c58	Aedes aegypti totivirus isolate CMS002_017b_SAND segment RNA2 genomic sequence	2603435	MW434938.1	82.41	307	44	8	1	301	1106	1408	2.22e-66	259
63dee730-c5e7-4d91-82a7-3dae6b8c87f9	Aedes aegypti totivirus isolate BR59AP capsid protein-like gene, partial sequence	2603435	ON751778.1	90.541	666	28	26	6	652	1668	1019	0	848
ecdc21ac-a2e0-4da8-85e5-8e06c9fc0aaf	Aedes aegypti totivirus strain 2017-PB-AAM-5/1 hypothetical protein, capsid (orf1), and RNA-dependent RNA polymerase (orf2) genes, complete cds	2603435	MN053726.1	86.626	1645	152	50	7	1611	1749	133	0	1757
27b53354-6675-4255-8c09-e543e29426aa	Aedes aegypti totivirus strain 2017-PB-AAF-5 hypothetical protein, capsid (orf1), and RNA-dependent RNA polymerase (orf2) genes, complete cds	2603435	MN053731.1	89.083	229	17	5	3	223	971	1199	1.09e-72	278
4154fc36-dd18-4e33-ad53-fd5087cedda7	Aedes aegypti totivirus isolate BR59AP capsid protein-like gene, partial sequence	2603435	ON751778.1	92.99	1127	40	30	4	1112	2724	1619	0	1607
436af02b-aa67-49f2-b995-d0954da73279	Aedes aegypti totivirus strain 2017-PB-AAF-1-4/1 hypothetical protein, capsid (orf1), and RNA-dependent RNA polymerase (orf2) genes, complete cds	2603435	MN053734.1	88.157	1199	93	35	66	1241	296	1468	0	1382
39a9ad67-a7fa-494e-bf16-ae931cc62a12	High Island virus S1 gene, partial cds	2109376	MF094128.1	93.21	162	9	2	1	160	369	530	3.47e-61	239
2816b7bf-276e-4a51-99e6-d8accdf93fb9	High Island virus S1 gene, partial cds	2109376	MF094128.1	93.478	138	6	3	1	135	425	562	4.18e-50	202
9d109094-da09-4c3a-bb56-1d5fb90df824	Aedes aegypti totivirus strain 2017-PB-AAM-5/1 hypothetical protein, capsid (orf1), and RNA-dependent RNA polymerase (orf2) genes, complete cds	2603435	MN053726.1	87.571	708	76	9	1	698	904	1609	0	809
cdb31a54-a437-4e09-97c3-79deec3ab067	Aedes aegypti totivirus strain 2017-PB-AAF-1-4/1 hypothetical protein, capsid (orf1), and RNA-dependent RNA polymerase (orf2) genes, complete cds	2603435	MN053734.1	83.293	820	97	33	5	798	1501	696	0	719
c7b0b17f-6104-4520-90c8-f08d46a8095a	Aedes aegypti totivirus isolate CMS002_017b_SAND segment RNA2 genomic sequence	2603435	MW434938.1	95.652	161	7	0	1	161	1043	883	1.09e-66	259
77f49fa3-8da2-4ef0-b67a-e83b07e1a363	Aedes aegypti totivirus strain 2017-PB-AAM-5/1 hypothetical protein, capsid (orf1), and RNA-dependent RNA polymerase (orf2) genes, complete cds	2603435	MN053726.1	92.143	420	24	6	5	418	911	495	1.24e-164	584
e705f4b7-1a81-4e29-a374-5923ddbb61b0	Aedes aegypti totivirus isolate CMS002_017b_SAND segment RNA2 genomic sequence	2603435	MW434938.1	86.835	357	34	10	4	348	1751	1396	1.32e-104	387
d5c080f5-b6c4-40df-b7f8-cfe9e0e6d559	Aedes aegypti totivirus strain 2017-PB-AAM-5/2 hypothetical protein and capsid (orf1) genes, complete cds; and RNA-dependent RNA polymerase (orf2) gene, partial cds	2603435	MN053727.1	89.952	418	28	8	2	408	1457	1871	1.91e-147	527
1f582157-fb3f-4373-bb6c-4534ef448b56	Aedes aegypti totivirus isolate BR59AP capsid protein-like gene, partial sequence	2603435	ON751778.1	92.33	678	28	17	2	664	3041	2373	0	942
b9fdf5ae-4fe2-471a-b839-747a4c0408b8	MAG: Hanko totivirus 4 isolate FIN/U-2018/18 Partial RNA dependent RNA polymerase gene, complete cds	2970625	OP020055.1	96.891	193	1	4	2	191	3363	3553	2.2e-84	318
d3778430-2894-4d0d-b075-ba17c0d500a4	Aedes aegypti totivirus isolate BR59AP capsid protein-like gene, partial sequence	2603435	ON751778.1	94.894	470	11	7	5	464	3190	2724	0	723
88a14066-274a-4d83-b748-1353612e1939	Aedes aegypti totivirus strain 2017-PB-AAF-1-4/1 hypothetical protein, capsid (orf1), and RNA-dependent RNA polymerase (orf2) genes, complete cds	2603435	MN053734.1	87.119	854	77	20	4	836	654	1495	0	937
5ebedd3c-d43d-4408-99ca-e9057e5d29d0	MAG TPA_asm: Caudoviricetes sp. isolate ctOvp7, partial genome	2832643	BK049457.1	94.379	427	9	8	1	422	12034	11618	0	641
6b96adaf-125d-40df-a737-ea88b5073910	Aedes aegypti totivirus strain 2017-PB-AAF-5 hypothetical protein, capsid (orf1), and RNA-dependent RNA polymerase (orf2) genes, complete cds	2603435	MN053731.1	84.473	702	65	31	8	693	1178	505	0	652
3e3eb8ed-a455-4a29-b141-0f93d6958198	Aedes aegypti totivirus strain 2017-PB-AAM-5/1 hypothetical protein, capsid (orf1), and RNA-dependent RNA polymerase (orf2) genes, complete cds	2603435	MN053726.1	91.385	325	20	7	9	328	505	826	7.25e-121	438
463b607e-e904-42c0-a05e-76a809041298	High Island virus S1 gene, partial cds	2109376	MF094128.1	95.522	134	2	2	12	141	434	567	6.48e-53	211
947d2f13-63be-4b24-9730-674b78567706	Aedes aegypti totivirus strain 2017-PB-AAF-5 hypothetical protein, capsid (orf1), and RNA-dependent RNA polymerase (orf2) genes, complete cds	2603435	MN053731.1	87.744	1232	108	35	4	1212	551	1762	0	1399
104ce5a0-05bd-4638-9e11-d7667aaac7ff	Aedes aegypti totivirus strain 2017-Ab-AAM-1-2/1 hypothetical protein, capsid (orf1), and RNA-dependent RNA polymerase (orf2) genes, complete cds	2603435	MN053723.1	91.963	535	29	13	2	528	104	632	0	737
673f5fee-5191-466c-9c9f-5021bd3c04f1	Aedes aegypti totivirus isolate CMS002_017b_SAND segment RNA2 genomic sequence	2603435	MW434938.1	86.2	500	49	15	3	495	489	975	1.24e-145	523
d43ce848-5f56-4b42-b245-2e10f855b01e	MAG: Hanko totivirus 4 isolate FIN/U-2018/18 Partial RNA dependent RNA polymerase gene, complete cds	2970625	OP020055.1	91.772	158	7	5	5	158	3337	3492	2.38e-53	215
d8b15586-da59-4443-996a-a5aeaf52b4ed	Aedes aegypti totivirus isolate CMS002_017b_SAND segment RNA2 genomic sequence	2603435	MW434938.1	86.348	293	31	6	2	291	1748	1462	6.37e-82	311
f5cb48c7-3dba-47c2-93c2-ce58a718dcae	Aedes aegypti totivirus isolate BR59AP capsid protein-like gene, partial sequence	2603435	ON751778.1	89.72	214	5	9	2	205	3005	2799	5.16e-66	257
a4d14e0d-cd69-4f87-9ed5-acb81a470892	Aedes aegypti totivirus isolate BR59AP capsid protein-like gene, partial sequence	2603435	ON751778.1	82.101	257	24	14	2	241	4308	4057	2.94e-49	202
[truncated: 284 more rows]

## Sheet: Quilmes
qaccver	sname	staxid	saccver	pident	length	mismatch	gapopen	qstart	qend	sstart	send	evalue	bitscore
[truncated: 24,494 more rows]

[truncated: 2 more sheets: JVG, Santa_Fe]
