# Supplementary material for: Insect-specific RNA viruses detection in Field-Caught Aedes aegypti mosquitoes from Argentina using NGS technology
Source: PLoS Negl Trop Dis. 2025 Jan 10;19(1):e0012792. doi: 10.1371/journal.pntd.0012792 (PMC11756794; doi:10.1371/journal.pntd.0012792)
Supplement: S4 Table — (XLSX) [file pntd.0012792.s005.xlsx]

## Sheet: PCL-Segment L
Accesion number	CDS product	Source	Country
Joaquín V. Gonzalez	Phasi-Charoen like Phasivirus, segment L	Aedes aegypti	Argentina
Santa Fe	Phasi-Charoen like Phasivirus, segment L	Aedes aegypti	Argentina
Quilmes	Phasi-Charoen like Phasivirus, segment L	Aedes aegypti	Argentina
MH310079.1	Phasivirus phasiense isolate CC_A_PCLV segment L, complete sequence	Aedes aegypti	USA
MN053781.1	Phasivirus phasiense strain Ab-AAM segment L, complete sequence	Aedes aegypti	Guadeloupe
MN053778.1	Phasivirus phasiense strain Ab-AAF segment L, complete sequence	Aedes aegypti	Guadeloupe
MN053769.1	Phasivirus phasiense strain PB-AAF-1-4 segment L, complete sequence	Aedes aegypti	Guadeloupe
MN053766.1	Phasivirus phasiense strain PB-AAF-1-3 segment L, complete sequence	Aedes aegypti	Guadeloupe
MN053760.1	Phasivirus phasiense strain Ab-AAM-1-3 segment L, complete sequence	Aedes aegypti	Guadeloupe
MN053757.1	Phasivirus phasiense strain Ab-AAF-1-5 segment L, complete sequence	Aedes aegypti	Guadeloupe
MN053754.1	Phasivirus phasiense strain Ab-AAM-5 segment L, complete sequence	Aedes aegypti	Guadeloupe
MN053751.1	Phasivirus phasiense strain PB-AAM-5 segment L, complete sequence	Aedes aegypti	Guadeloupe
MN053748.1	Phasivirus phasiense strain Ab-AAM-1-4 segment L, complete sequence	Aedes aegypti	Guadeloupe
MN053745.1	Phasivirus phasiense strain Ab-AAF-5 segment L, complete sequence	Aedes aegypti	Guadeloupe
MN866243.1	Phasivirus phasiense isolate 19-5890-1 segment L, complete sequence	Aedes aegypti	India
MN866242.1	Phasivirus phasiense isolate 19-7352-2 segment L, complete sequence	Aedes aegypti	India
MN866241.1	Phasivirus phasiense isolate 19-7282-1 segment L, complete sequence	Aedes aegypti	India
MN866240.1	Phasivirus phasiense isolate 19-7168-5 segment L, complete sequence	Aedes aegypti	India
MN866239.1	Phasivirus phasiense isolate 19-7168-4 segment L, complete sequence	Aedes aegypti	India
MN866238.1	Phasivirus phasiense isolate 19-7168-3 segment L, complete sequence	Aedes aegypti	India
MN866237.1	Phasivirus phasiense isolate 19-7475-10 segment L, complete sequence	Aedes aegypti	India
MN866236.1	Phasivirus phasiense isolate 19-7475-9 segment L, complete sequence	Aedes aegypti	India
MN866235.1	Phasivirus phasiense isolate 19-7475-5 segment L, complete sequence	Aedes aegypti	India
MN866234.1	Phasivirus phasiense isolate 19-7475-1 segment L, complete sequence	Aedes aegypti	India
MN866233.1	Phasivirus phasiense isolate 19-7352-4 segment L, complete sequence	Aedes aegypti	India
MN866232.1	Phasivirus phasiense isolate 19-7282-3 segment L, complete sequence	Aedes aegypti	India
MN866231.1	Phasivirus phasiense isolate 19-6945-3 segment L, complete sequence	Aedes aegypti	India
MN866230.1	Phasivirus phasiense isolate 19-6945-1 segment L, complete sequence	Aedes aegypti	India
MN866229.1	Phasivirus phasiense isolate 19-6788-2 segment L, complete sequence	Aedes aegypti	India
MN866228.1	Phasivirus phasiense isolate 19-6788-1 segment L, complete sequence	Aedes aegypti	India
MN866227.1	Phasivirus phasiense isolate 19-6114-2 segment L, complete sequence	Aedes aegypti	India
MN866226.1	Phasivirus phasiense isolate 19-5119-2 segment L, complete sequence	Aedes aegypti	India
MN866225.1	Phasivirus phasiense isolate 19-5119-1 segment L, complete sequence	Aedes aegypti	India
MN866224.1	Phasivirus phasiense isolate 19-7352-3 segment L, complete sequence	Aedes aegypti	India
MN866223.1	Phasivirus phasiense isolate 19-7282-2 segment L, complete sequence	Aedes aegypti	India
MN866222.1	Phasivirus phasiense isolate 19-7168-2 segment L, complete sequence	Aedes aegypti	India
MN866221.1	Phasivirus phasiense isolate 19-6904-1 segment L, complete sequence	Aedes aegypti	India
MN866220.1	Phasivirus phasiense isolate 19-6114-1 segment L, complete sequence	Aedes aegypti	India
MN866219.1	Phasivirus phasiense isolate 19-5897-1 segment L, complete sequence	Aedes aegypti	India
MW650771.1	Phasi Charoen-like phasivirus isolate TriniPa-Mamoral-P02 segment L RNA-dependent RNA polymerase gene, complete cds	Hemagogus sp.	Trinidad and Tobago
MW650730.1	Phasi Charoen-like phasivirus isolate TriniPa-Claxton-P01 segment L RNA-dependent RNA polymerase gene, complete cds	Hemagogus sp.	Trinidad and Tobago
MT913597.1	Phasivirus phasiense isolate To-1 segment L, complete sequence	Aedes aegypti	Brazil
MN692603.1	Phasivirus phasiense isolate C302F/2016/BR segment L, complete sequence	Aedes aegypti	Brazil
NC_038262.1	Phasi Charoen-like virus isolate Rio segment L RNA-dependent RNA polymerase gene, complete cds	Aedes aegypti	Brazil
MH237599.1	Phasivirus phasiense strain 2b segment L, complete sequence	Aedes aegypti	Australia
MF614132.1	Phasivirus phasiense strain Zhanjiang01 segment L, complete sequence	Aedes aegypti	China
KR003786.1	Phasi Charoen-like virus isolate Rio segment L RNA-dependent RNA polymerase gene, complete cds	Aedes aegypti	Brazil
OR270147.1	MAG: Phasivirus phasiense isolate KWL_PCLV_21 segment L genomic sequence	Aedes aegypti	Kenya
OR270144.1	MAG: Phasivirus phasiense isolate KLF_PCLV_21 segment L genomic sequence	Aedes aegypti	Kenya
MT361069.1	Phasivirus phasiense strain 18-Kenya-2 RdRp gene, complete cds	Aedes aegypti	Kenya
KM001085.1	Phasi Charoen-like virus RNA-dependent RNA polymerase gene, complete cds	Aedes aegypti	Thailand

## Sheet: PCL-Segment M
Accesion number	CDS product	Source	Country
Joaquín V. Gonzalez	Phasi-Charoen like Phasivirus, segment M	Aede aegypti	Argentina
Santa Fe	Phasi-Charoen like Phasivirus, segment M	Aede aegypti	Argentina
Quilmes	Phasi-Charoen like Phasivirus, segment M	Aede aegypti	Argentina
MN053782.1	Phasivirus phasiense strain Ab-AAM segment M, complete sequence	Aede aegypti	Guadeloupe
MN053779.1	Phasivirus phasiense strain Ab-AAF segment M, complete sequence	Aede aegypti	Guadeloupe
MN053770.1	Phasivirus phasiense strain PB-AAF-1-4 segment M, complete sequence	Aede aegypti	Guadeloupe
MN053767.1	Phasivirus phasiense strain PB-AAF-1-3 segment M, complete sequence	Aede aegypti	Guadeloupe
MN053761.1	Phasivirus phasiense strain Ab-AAM-1-3 segment M, complete sequence	Aede aegypti	Guadeloupe
MN053758.1	Phasivirus phasiense strain Ab-AAF-1-5 segment M, complete sequence	Aede aegypti	Guadeloupe
MN053755.1	Phasivirus phasiense strain Ab-AAM-5 segment M, complete sequence	Aede aegypti	Guadeloupe
MN053752.1	Phasivirus phasiense strain PB-AAM-5 segment M, complete sequence	Aede aegypti	Guadeloupe
MN053749.1	Phasivirus phasiense strain Ab-AAM-1-4 segment M, complete sequence	Aede aegypti	Guadeloupe
MN053746.1	Phasivirus phasiense strain Ab-AAF-5 segment M, complete sequence	Aede aegypti	Guadeloupe
MN866268.1	Phasivirus phasiense isolate 19-7475-1 segment M, complete sequence	Aede aegypti	India
MN866267.1	Phasivirus phasiense isolate 19-7168-5 segment M, complete sequence	Aede aegypti	India
MN866266.1	Phasivirus phasiense isolate 19-6788-1 segment M, complete sequence	Aede aegypti	India
MN866265.1	Phasivirus phasiense isolate 19-7475-9 segment M, complete sequence	Aede aegypti	India
MN866264.1	Phasivirus phasiense isolate 19-7282-3 segment M, complete sequence	Aede aegypti	India
MN866263.1	Phasivirus phasiense isolate 19-6945-1 segment M, complete sequence	Aede aegypti	India
MN866262.1	Phasivirus phasiense isolate 19-7282-1 segment M, complete sequence	Aede aegypti	India
MN866261.1	Phasivirus phasiense isolate 19-7168-4 segment M, complete sequence	Aede aegypti	India
MN866260.1	Phasivirus phasiense isolate 19-6945-3 segment M, complete sequence	Aede aegypti	India
MN866259.1	Phasivirus phasiense isolate 19-7352-2 segment M, complete sequence	Aede aegypti	India
MN866258.1	Phasivirus phasiense isolate 19-7352-4 segment M, complete sequence	Aede aegypti	India
MN866257.1	Phasivirus phasiense isolate 19-7168-3 segment M, complete sequence	Aede aegypti	India
MN866256.1	Phasivirus phasiense isolate 19-6114-2 segment M, complete sequence	Aede aegypti	India
MN866255.1	Phasivirus phasiense isolate 19-7475-5 segment M, complete sequence	Aede aegypti	India
MN866254.1	Phasivirus phasiense isolate 19-7475-10 segment M, complete sequence	Aede aegypti	India
MN866253.1	Phasivirus phasiense isolate 19-6788-2 segment M, complete sequence	Aede aegypti	India
MN866252.1	Phasivirus phasiense isolate 19-5890-1 segment M, complete sequence	Aede aegypti	India
MN866251.1	Phasivirus phasiense isolate 19-5119-2 segment M, complete sequence	Aede aegypti	India
MN866250.1	Phasivirus phasiense isolate 19-5119-1 segment M, complete sequence	Aede aegypti	India
MN866249.1	Phasivirus phasiense isolate 19-7352-3 segment M, complete sequence	Aede aegypti	India
MN866248.1	Phasivirus phasiense isolate 19-7282-2 segment M, complete sequence	Aede aegypti	India
MN866247.1	Phasivirus phasiense isolate 19-7168-2 segment M, complete sequence	Aede aegypti	India
MN866246.1	Phasivirus phasiense isolate 19-6904-1 segment M, complete sequence	Aede aegypti	India
MN866245.1	Phasivirus phasiense isolate 19-6114-1 segment M, complete sequence	Aede aegypti	India
MN866244.1	Phasivirus phasiense isolate 19-5897-1 segment M, complete sequence	Aede aegypti	India
MH310080.1	Phasivirus phasiense isolate CC_A_PCLV segment M, complete sequence	Aede aegypti	USA
MW650770.1	Phasi Charoen-like phasivirus isolate TriniPa-Mamoral-P01 segment M glycoprotein gene, complete cds	Hemaggogus sp.	Trinidad and Tobago
MW650731.1	Phasi Charoen-like phasivirus isolate TriniPa-Claxton-P02 segment M glycoprotein gene, complete cds	Hemaggogus sp.	Trinidad and Tobago
MT928172.1	Phasivirus phasiense isolate To-1 segment M, complete sequence	Aedes aegypti	Brazil
MN692604.1	Phasivirus phasiense isolate C302F/2016/BR segment M, complete sequence	Aedes aegypti	Brazil
NC_038261.1	Phasi Charoen-like virus isolate Rio segment M glycoprotein gene, complete cds	Aedes aegypti	Brazil
MH237598.1	Phasivirus phasiense strain 2b segment M, complete sequence	Aedes aegypti	Australia
MF614133.1	Phasivirus phasiense strain Zhanjiang01 segment M, complete sequence	Aedes aegypti	China
KR003784.1	Phasi Charoen-like virus isolate Rio segment M glycoprotein gene, complete cds	Aedes aegypti	Brazil
OR270148.1	MAG: Phasivirus phasiense isolate KWL_PCLV_21 segment M genomic sequence	Aedes aegypti	Kenya
OR270145.1	MAG: Phasivirus phasiense isolate KLF_PCLV_21 segment M genomic sequence	Aedes aegypti	Kenya
MT361068.1	Phasivirus phasiense strain 18-Kenya-2 GP gene, complete cds	Aedes aegypti	Kenya
KM001086.1	Phasi Charoen-like virus glycoprotein precursor, gene, complete cds	Aedes aegypti	Thailand

## Sheet: PCL-Segment S
Accesion number	CDS product	Source	Country
Joaquín V. Gonzalez	Phasi-Charoen like Phasivirus, segment S	Aede aegypti	Argentina
Santa Fe	Phasi-Charoen like Phasivirus, segment S	Aede aegypti	Argentina
Quilmes	Phasi-Charoen like Phasivirus, segment S	Aede aegypti	Argentina
MN053783.1	Phasivirus phasiense strain Ab-AAM segment S, complete sequence	Aede aegypti	Guadeloupe
MN053780.1	Phasivirus phasiense strain Ab-AAF segment S, complete sequence	Aede aegypti	Guadeloupe
MN053768.1	Phasivirus phasiense strain PB-AAF-1-3 segment S, complete sequence	Aede aegypti	Guadeloupe
MN053765.1	Phasivirus phasiense strain Ab-AAM-1-5 segment S, complete sequence	Aede aegypti	Guadeloupe
MN053762.1	Phasivirus phasiense strain Ab-AAM-1-3 segment S, complete sequence	Aede aegypti	Guadeloupe
MN053759.1	Phasivirus phasiense strain Ab-AAF-1-5 segment S, complete sequence	Aede aegypti	Guadeloupe
MN053756.1	Phasivirus phasiense strain Ab-AAM-5 segment S, complete sequence	Aede aegypti	Guadeloupe
MN053753.1	Phasivirus phasiense strain PB-AAM-5 segment S, complete sequence	Aede aegypti	Guadeloupe
MN053750.1	Phasivirus phasiense strain Ab-AAM-1-4 segment S, complete sequence	Aede aegypti	Guadeloupe
MN053747.1	Phasivirus phasiense strain Ab-AAF-5 segment S, complete sequence	Aede aegypti	Guadeloupe
MN866293.1	Phasivirus phasiense isolate 19-7282-1 segment S, complete sequence	Aede aegypti	India
MN866292.1	Phasivirus phasiense isolate 19-7168-5 segment S, complete sequence	Aede aegypti	India
MN866291.1	Phasivirus phasiense isolate 19-7168-4 segment S, complete sequence	Aede aegypti	India
MN866290.1	Phasivirus phasiense isolate 19-7168-3 segment S, complete sequence	Aede aegypti	India
MN866289.1	Phasivirus phasiense isolate 19-7475-10 segment S, complete sequence	Aede aegypti	India
MN866288.1	Phasivirus phasiense isolate 19-7475-9 segment S, complete sequence	Aede aegypti	India
MN866287.1	Phasivirus phasiense isolate 19-7475-5 segment S, complete sequence	Aede aegypti	India
MN866286.1	Phasivirus phasiense isolate 19-7475-1 segment S, complete sequence	Aede aegypti	India
MN866285.1	Phasivirus phasiense isolate 19-7352-4 segment S, complete sequence	Aede aegypti	India
MN866284.1	Phasivirus phasiense isolate 19-7352-2 segment S, complete sequence	Aede aegypti	India
MN866283.1	Phasivirus phasiense isolate 19-7282-3 segment S, complete sequence	Aede aegypti	India
MN866282.1	Phasivirus phasiense isolate 19-6945-3 segment S, complete sequence	Aede aegypti	India
MN866281.1	Phasivirus phasiense isolate 19-6945-1 segment S, complete sequence	Aede aegypti	India
MN866280.1	Phasivirus phasiense isolate 19-6788-2 segment S, complete sequence	Aede aegypti	India
MN866279.1	Phasivirus phasiense isolate 19-6788-1 segment S, complete sequence	Aede aegypti	India
MN866278.1	Phasivirus phasiense isolate 19-6114-2 segment S, complete sequence	Aede aegypti	India
MN866277.1	Phasivirus phasiense isolate 19-5890-1 segment S, complete sequence	Aede aegypti	India
MN866276.1	Phasivirus phasiense isolate 19-5119-2 segment S, complete sequence	Aede aegypti	India
MN866275.1	Phasivirus phasiense isolate 19-5119-1 segment S, complete sequence	Aede aegypti	India
MN866274.1	Phasivirus phasiense isolate 19-7352-3 segment S, complete sequence	Aede aegypti	India
MN866273.1	Phasivirus phasiense isolate 19-7282-2 segment S, complete sequence	Aede aegypti	India
MN866272.1	Phasivirus phasiense isolate 19-7168-2 segment S, complete sequence	Aede aegypti	India
MN866271.1	Phasivirus phasiense isolate 19-6904-1 segment S, complete sequence	Aede aegypti	India
MN866270.1	Phasivirus phasiense isolate 19-6114-1 segment S, complete sequence	Aede aegypti	India
MN866269.1	Phasivirus phasiense isolate 19-5897-1 segment S, complete sequence	Aede aegypti	India
MH310081.1	Phasivirus phasiense isolate CC_A_PCLV segment S, complete sequence	Aede aegypti	USA
MT900832.1	Phasivirus phasiense isolate To-1 segment S, complete sequence	Aede aegypti	Brazil
MN692605.1	Phasivirus phasiense isolate C302F/2016/BR segment S, complete sequence	Aede aegypti	Brazil
NC_038263.1	Phasi Charoen-like virus isolate Rio segment S Nucleocapsid gene, complete cds	Aede aegypti	Brazil
MH237597.1	Phasivirus phasiense strain 2b segment S, complete sequence	Aede aegypti	Australia
MF614134.1	Phasivirus phasiense strain Zhanjiang01 segment S, complete sequence	Aede aegypti	China
KR003785.1	Phasi Charoen-like virus isolate Rio segment S Nucleocapsid gene, complete cds	Aede aegypti	Brazil
OR270149.1	MAG: Phasivirus phasiense isolate KWL_PCLV_21 segment S genomic sequence	Aede aegypti	Kenya
OR270146.1	MAG: Phasivirus phasiense isolate KLF_PCLV_21 segment S genomic sequence	Aede aegypti	Kenya
MT361067.1	Phasivirus phasiense strain 18-Kenya-2 NP gene, complete cds	Aede aegypti	Kenya
KM001087.1	Phasi Charoen-like virus nucleocapsid gene, complete cds	Aede aegypti	Thailand
