# Supplementary material for: Insect-specific RNA viruses detection in Field-Caught Aedes aegypti mosquitoes from Argentina using NGS technology
Source: PLoS Negl Trop Dis. 2025 Jan 10;19(1):e0012792. doi: 10.1371/journal.pntd.0012792 (PMC11756794; doi:10.1371/journal.pntd.0012792)
Supplement: S5 Table — (XLSX) [file pntd.0012792.s006.xlsx]

## Sheet: Capsid protein
Accesion number	CDS product	Source	Country
KR003802.1	Humaita-Tubiacanga virus isolate Rio segment capsid Capsid gene, complete cds	Aedes aegypti	Brazil
MN053824.1	Humaita-Tubiacanga virus strain PB-AAF-1-4 segment 2, complete sequence	Aedes aegypti	Guadeloupe
MN053822.1	Humaita-Tubiacanga virus strain PB-AAM-5 segment 2, complete sequence	Aedes aegypti	Guadeloupe
MN053820.1	Humaita-Tubiacanga virus strain PB-AAM-1-5 segment 2, complete sequence	Aedes aegypti	Guadeloupe
MN053818.1	Humaita-Tubiacanga virus strain Ab-AAM-1-4 segment 2, complete sequence	Aedes aegypti	Guadeloupe
MN053816.1	Humaita-Tubiacanga virus strain Ab-AAF-5 segment 2, complete sequence	Aedes aegypti	Guadeloupe
MN053814.1	Humaita-Tubiacanga virus strain Ab-AAM-5 segment 2, complete sequence	Aedes aegypti	Guadeloupe
MN053812.1	Humaita-Tubiacanga virus strain Ab-AAM segment 2, complete sequence	Aedes aegypti	Guadeloupe
MN053810.1	Humaita-Tubiacanga virus strain Ab-AAF segment 2, complete sequence	Aedes aegypti	Guadeloupe
OQ305249.1	MAG: Humaita-Tubiacanga virus isolate TN66 capsid protein gene, partial cds	Aedes aegypti	Kenia
OQ305248.1	MAG: Humaita-Tubiacanga virus isolate KS31 capsid protein gene, partial cds	Aedes aegypti	Kenia
OQ305247.1	MAG: Humaita-Tubiacanga virus isolate KLF31 capsid protein gene, partial cds	Aedes aegypti	Kenia
OQ305246.1	MAG: Humaita-Tubiacanga virus isolate UK121 capsid protein gene, partial cds	Aedes aegypti	Kenia
OQ305245.1	MAG: Humaita-Tubiacanga virus isolate BAM6 capsid protein gene, complete cds	Aedes aegypti	Kenia
OQ305244.1	MAG: Humaita-Tubiacanga virus isolate KS44 capsid protein gene, complete cds	Aedes aegypti	Kenia
OQ305243.1	MAG: Humaita-Tubiacanga virus isolate UK85 capsid protein gene, partial cds	Aedes aegypti	Kenia
OQ305242.1	MAG: Humaita-Tubiacanga virus isolate UK37 capsid protein gene, complete cds	Aedes aegypti	Kenia
OQ305241.1	MAG: Humaita-Tubiacanga virus isolate TN03 capsid protein gene, complete cds	Aedes aegypti	Kenia
OQ305240.1	MAG: Humaita-Tubiacanga virus isolate BAM31 capsid protein gene, complete cds	Aedes aegypti	Kenia
OQ305239.1	MAG: Humaita-Tubiacanga virus isolate KS11 capsid protein gene, partial cds	Aedes aegypti	Kenia
OQ305238.1	MAG: Humaita-Tubiacanga virus isolate KS26 capsid protein gene, complete cds	Aedes aegypti	Kenia
This work	Humaita-Tubiacanga capsid protein gene, complete cds	Aedes aegypti	Argentina

## Sheet: RNA-dependent RNA polymerase
Accesion number	CDS product	Source	Country
KR003801.1	Humaita-Tubiacanga virus isolate Rio segment RNA-dependent RNA polymerase replicase gene, complete cds	Aedes aegypti	Brazil
OQ305261.1	MAG: Humaita-Tubiacanga virus isolate TN66 hypothetical protein gene, partial cds; and RNA-dependent RNA polymerase gene, complete cds	Aedes aegypti	Kenia
OQ305260.1	MAG: Humaita-Tubiacanga virus isolate KLF31 hypothetical protein gene, partial cds; and RNA-dependent RNA polymerase gene, complete cds	Aedes aegypti	Kenia
OQ305259.1	MAG: Humaita-Tubiacanga virus isolate UK85 hypothetical protein gene, partial cds; and RNA-dependent RNA polymerase gene, complete cds	Aedes aegypti	Kenia
OQ305258.1	MAG: Humaita-Tubiacanga virus isolate UK37 hypothetical protein and RNA-dependent RNA polymerase genes, complete cds	Aedes aegypti	Kenia
OQ305257.1	MAG: Humaita-Tubiacanga virus isolate BAM6 hypothetical protein gene, partial cds; and RNA-dependent RNA polymerase gene, complete cds	Aedes aegypti	Kenia
OQ305256.1	MAG: Humaita-Tubiacanga virus isolate UK121 hypothetical protein gene, partial cds; and RNA-dependent RNA polymerase gene, complete cds	Aedes aegypti	Kenia
OQ305255.1	MAG: Humaita-Tubiacanga virus isolate KS44 hypothetical protein gene, partial cds; and RNA-dependent RNA polymerase gene, complete cds	Aedes aegypti	Kenia
OQ305254.1	MAG: Humaita-Tubiacanga virus isolate KS31 hypothetical protein and RNA-dependent RNA polymerase genes, complete cds	Aedes aegypti	Kenia
OQ305253.1	MAG: Humaita-Tubiacanga virus isolate TN03 replicase and RNA-dependent RNA polymerase genes, complete cds	Aedes aegypti	Kenia
OQ305252.1	MAG: Humaita-Tubiacanga virus isolate KS11 hypothetical protein gene, partial cds; and RNA-dependent RNA polymerase gene, complete cds	Aedes aegypti	Kenia
OQ305251.1	MAG: Humaita-Tubiacanga virus isolate BAM31 hypothetical protein gene, partial cds; and RNA-dependent RNA polymerase gene, complete cds	Aedes aegypti	Kenia
OQ305250.1	MAG: Humaita-Tubiacanga virus isolate KS26 hypothetical protein and RNA-dependent RNA polymerase genes, partial cds	Aedes aegypti	Kenia
MW650773.1	Humaita-Tubiacanga virus isolate TriniPa-Mamoral-H01 hypothetical protein, partial cds; and RNA-dependent RNA polymerase, complete cds	Aedes aegypti	Trinidad and Tobago
MW650676.1	Humaita-Tubiacanga virus isolate TriniPa-MorneDiablo-H01 hypothetical protein, partial cds; and RNA-dependent RNA polymerase, complete cds	Aedes aegypti	Trinidad and Tobago
MN053823.1	Humaita-Tubiacanga virus strain PB-AAF-1-4 segment 1, complete sequence	Aedes aegypti	Guadeloupe
MN053821.1	Humaita-Tubiacanga virus strain PB-AAM-5 segment 1, complete sequence	Aedes aegypti	Guadeloupe
MN053819.1	Humaita-Tubiacanga virus strain PB-AAM-1-5 segment 1, complete sequence	Aedes aegypti	Guadeloupe
MN053817.1	Humaita-Tubiacanga virus strain Ab-AAM-1-4 segment 1, complete sequence	Aedes aegypti	Guadeloupe
MN053815.1	Humaita-Tubiacanga virus strain Ab-AAF-5 segment 1, complete sequence	Aedes aegypti	Guadeloupe
MN053813.1	Humaita-Tubiacanga virus strain Ab-AAM-5 segment 1, complete sequence	Aedes aegypti	Guadeloupe
MN053811.1	Humaita-Tubiacanga virus strain Ab-AAM segment 1, complete sequence	Aedes aegypti	Guadeloupe
MN053809.1	Humaita-Tubiacanga virus strain Ab-AAF segment 1, complete sequence	Aedes aegypti	Guadeloupe
This work	Humaita-Tubiacanga RNA-dependent RNA polymerase, complete cds	Aedes aegypti	Argentina
