# Supplementary material for: Insect-specific RNA viruses detection in Field-Caught Aedes aegypti mosquitoes from Argentina using NGS technology
Source: PLoS Negl Trop Dis. 2025 Jan 10;19(1):e0012792. doi: 10.1371/journal.pntd.0012792 (PMC11756794; doi:10.1371/journal.pntd.0012792)
Supplement: S6 Table — (XLSX) [file pntd.0012792.s007.xlsx]

## Sheet: Hoja1
Accesion Number	Position	CDS product	Source	Country
MN053724.1	3021-5768	RNA-dependent RNA polymerase	Aedes Aegypti	Guadeloupe
MN053723.1	5145-7892	RNA-dependent RNA polymerase	Aedes Aegypti	Guadeloupe
MN053733.1	3233-5980	RNA-dependent RNA polymerase	Aedes Aegypti	Guadeloupe
MN053730.1	3233-5980	RNA-dependent RNA polymerase	Aedes Aegypti	Guadeloupe
MN053731.1	5142-7889	RNA-dependent RNA polymerase	Aedes Aegypti	Guadeloupe
MN053729.1	3224-5971	RNA-dependent RNA polymerase	Aedes Aegypti	Guadeloupe
MN053727.1	5143-7850	RNA-dependent RNA polymerase	Aedes Aegypti	Guadeloupe
MW434940.1	3228-5975	RNA-dependent RNA polymerase	Aedes Aegypti	USA
MW434943.1	3374-6121	RNA-dependent RNA polymerase	Aedes Aegypti	USA
MW434942.1	3238-5985	RNA-dependent RNA polymerase	Aedes Aegypti	USA
MW434941.1	3237-5984	RNA-dependent RNA polymerase	Aedes Aegypti	USA
MN053722.1	3245-5992	RNA-dependent RNA polymerase	Aedes Aegypti	Guadeloupe
MN053726.1	5145-7892	RNA-dependent RNA polymerase	Aedes Aegypti	Guadeloupe
MN053725.1	5143-7881	RNA-dependent RNA polymerase	Aedes Aegypti	Guadeloupe
MN053732.1	3229-5976	RNA-dependent RNA polymerase	Aedes Aegypti	Guadeloupe
MN053734.1	5156-7903	RNA-dependent RNA polymerase	Aedes Aegypti	Guadeloupe
MN053728.1	3224-5931	RNA-dependent RNA polymerase	Aedes Aegypti	Guadeloupe
LC496074.1	3245-5992	RNA-dependent RNA polymerase	Aedes Aegypti	Ghana
ON751778.1	3043-5748	RNA-dependent RNA polymerase	Aedes Aegypti	Brazil
This work	5131-7838	RNA-dependent RNA polymerase	Aedes Aegypti	Argentina
