# Supplementary material for: Insect-specific RNA viruses detection in Field-Caught Aedes aegypti mosquitoes from Argentina using NGS technology
Source: PLoS Negl Trop Dis. 2025 Jan 10;19(1):e0012792. doi: 10.1371/journal.pntd.0012792 (PMC11756794; doi:10.1371/journal.pntd.0012792)
Supplement: S7 Table — (XLSX) [file pntd.0012792.s008.xlsx]

## Sheet: PCLV_S
	Santa Fe	JVG	Quilmes	NC_038263.1	KR003785.1	MN866288.1	MN866269.1	MN866281.1	MN866291.1	MN866282.1	MN866276.1	MN866275.1	MN866293.1	MN866271.1	MN866290.1	MN866279.1	MN866277.1	MN866287.1	MN866286.1	MN866274.1	MN866284.1	MN866270.1	MN866278.1	MN866283.1	MN866273.1	MN866289.1	MN866280.1	MN866285.1	MN866292.1	MN866272.1	MN053750.1	MN053759.1	MN053753.1	MN053783.1	MT900832.1	MN053780.1	MN053768.1	MN053756.1	MN053747.1	MN053765.1	MN053762.1	MF614134.1	KM001087.1	MT361067.1	OR270149.1	OR270146.1	MN692605.1	MH310081.1	MH237597.1
Santa Fe	100	98.29	97.99	94.63	94.63	93.72	92.81	93.21	93.43	93.51	93.52	93.51	95.38	94.48	94.87	94.32	94.33	94.86	94.56	94.24	94.18	94.1	94.47	94.11	94.11	94.33	94.25	93.74	94.03	93.81	44.4	44.04	44.14	44.58	44.28	44.94	44.33	43.63	44.12	43.72	43.33	44.31	43.61	43.87	43.73	43.39	43.92	44.18	44.03
JVG	98.29	100	99.26	95.98	95.98	94.85	93.79	94.36	94.55	94.65	94.66	94.65	96.51	95.68	96.07	95.52	95.53	96.07	95.77	95.46	95.4	95.31	95.51	95.31	95.31	95.53	95.45	94.86	95.15	94.94	44.88	44.55	44.52	44.87	44.62	45.23	44.84	43.93	44.51	44.09	43.72	44.65	43.7	44.29	44.31	43.96	44.18	44.52	44.5
Quilmes	97.99	99.26	100	95.71	95.71	94.71	93.64	94.24	94.4	94.52	94.53	94.52	96.3	95.46	95.87	95.29	95.31	95.86	95.57	95.25	95.2	95.09	95.29	95.09	95.09	95.31	95.23	94.64	94.93	94.72	44.57	44.26	44.22	44.39	44.25	44.99	44.52	43.55	44.21	43.72	43.33	44.27	43.42	43.83	43.91	43.57	43.77	44.23	44.21
NC_038263.1	94.63	95.98	95.71	100	100	95.51	94.44	95.03	95.2	95.32	95.32	95.32	97.1	96.19	96.59	95.87	95.89	96.44	96.14	96.21	96.07	95.97	96.02	95.81	95.81	96.04	95.96	95.67	95.81	95.59	45.28	44.91	45.07	45.16	44.56	45.72	44.95	44.29	44.8	44.27	44.01	44.25	43.96	44.31	44.41	44.25	44.15	44.71	44.69
KR003785.1	94.63	95.98	95.71	100	100	95.51	94.44	95.03	95.2	95.32	95.32	95.32	97.1	96.19	96.59	95.87	95.89	96.44	96.14	96.21	96.07	95.97	96.02	95.81	95.81	96.04	95.96	95.67	95.81	95.59	45.28	44.91	45.07	45.16	44.56	45.72	44.95	44.29	44.8	44.27	44.01	44.25	43.96	44.31	44.41	44.25	44.15	44.71	44.69
MN866288.1	93.72	94.85	94.71	95.51	95.51	100	97.9	98.36	98.51	98.73	98.73	98.73	98.14	96.5	96.94	96.34	96.27	96.72	96.27	97.15	96.72	96.63	96.56	96.42	96.42	96.27	96.42	96.94	96.12	96.35	44.68	44.21	44.52	44.1	44.03	45.22	44.09	44.01	44.25	43.54	43.37	44.06	43.6	43.79	43.95	43.69	44.06	43.93	43.9
MN866269.1	92.81	93.79	93.64	94.44	94.44	97.9	100	98.5	98.8	98.88	98.88	98.88	97.01	95.36	95.81	95.21	95.21	95.59	95.14	96.24	95.59	95.51	95.59	95.59	95.59	95.51	95.59	96.71	95.21	95.96	44.3	43.92	44.22	43.72	43.65	44.78	43.68	43.63	43.95	43.17	42.97	43.68	43.23	43.41	43.56	43.3	43.88	43.55	43.52
MN866281.1	93.21	94.36	94.24	95.03	95.03	98.36	98.5	100	99.1	99.33	99.33	99.33	97.56	95.9	96.37	95.74	95.76	96.16	95.71	96.81	96.23	96.13	96.11	95.98	95.98	95.83	95.98	97.32	95.68	96.43	44.57	44.09	44.31	44.01	43.82	45.01	43.96	43.8	44.12	43.45	43.15	43.77	43.17	43.5	43.64	43.39	43.67	43.72	43.69
MN866291.1	93.43	94.55	94.4	95.2	95.2	98.51	98.8	99.1	100	99.48	99.48	99.48	97.61	95.97	96.42	95.82	95.82	96.19	95.75	96.85	96.19	96.12	96.19	96.04	96.04	95.9	96.04	97.31	95.82	96.72	44.01	43.67	43.87	43.53	43.4	44.62	43.4	43.37	43.68	42.9	42.7	43.34	42.95	43.16	43.29	43.03	43.52	43.29	43.26
MN866282.1	93.51	94.65	94.52	95.32	95.32	98.73	98.88	99.33	99.48	100	99.7	99.7	97.85	96.2	96.67	96.04	96.05	96.45	96	97.1	96.45	96.36	96.41	96.28	96.28	96.13	96.27	97.54	95.9	96.65	44.22	43.83	44.05	43.62	43.57	44.76	43.59	43.55	43.86	43.08	42.88	43.51	43.01	43.33	43.47	43.21	43.46	43.46	43.43
MN866276.1	93.52	94.66	94.53	95.32	95.32	98.73	98.88	99.33	99.48	99.7	100	100	97.85	96.21	96.6	96.04	96.05	96.45	96.01	97.1	96.45	96.36	96.41	96.28	96.28	96.13	96.28	97.54	95.9	96.65	44.56	44.17	44.4	43.91	43.91	44.97	43.96	43.89	44.21	43.45	43.24	43.85	43.34	43.67	43.82	43.57	43.75	43.8	43.78
MN866275.1	93.51	94.65	94.52	95.32	95.32	98.73	98.88	99.33	99.48	99.7	100	100	97.85	96.2	96.67	96.04	96.05	96.45	96	97.1	96.45	96.36	96.41	96.28	96.28	96.13	96.27	97.54	95.9	96.65	44.56	44.17	44.4	43.91	43.91	44.93	43.96	43.89	44.21	43.45	43.24	43.85	43.34	43.67	43.82	43.57	43.79	43.8	43.78
MN866293.1	95.38	96.51	96.3	97.1	97.1	98.14	97.01	97.56	97.61	97.85	97.85	97.85	100	98.36	98.82	98.06	98.06	98.6	98.15	98	98.08	97.99	98.21	98.06	98.06	98.06	98.14	97.77	97.69	97.47	44.65	44.17	44.4	44.3	43.91	45.1	44.14	43.8	44.12	43.45	43.15	43.85	43.25	43.58	43.73	43.48	43.59	43.89	43.86
MN866271.1	94.48	95.68	95.46	96.19	96.19	96.5	95.36	95.9	95.97	96.2	96.21	96.2	98.36	100	98.74	98.06	98.06	98.59	98.14	97.76	98.21	98.13	98.36	98.21	98.21	98.36	98.44	97.25	97.84	97.32	44.09	43.75	43.96	43.91	43.4	44.64	43.68	43.37	43.68	43.08	42.7	43.43	42.87	43.07	43.29	43.03	43.3	43.38	43.43
MN866290.1	94.87	96.07	95.87	96.59	96.59	96.94	95.81	96.37	96.42	96.67	96.6	96.67	98.82	98.74	100	99.1	99.11	99.56	99.11	98.14	98.52	98.44	98.65	98.29	98.29	98.44	98.51	97.62	98.14	97.69	44.47	44.17	44.31	44.1	43.82	44.91	43.96	43.72	43.86	43.35	42.97	43.77	43.17	43.5	43.56	43.39	43.56	43.8	43.78
MN866279.1	94.32	95.52	95.29	95.87	95.87	96.34	95.21	95.74	95.82	96.04	96.04	96.04	98.06	98.06	99.1	100	98.95	99.48	99.18	97.6	97.76	97.68	97.91	97.61	97.61	97.76	97.83	96.94	97.54	97.16	44.3	44	44.14	44.01	43.65	44.79	43.87	43.55	43.77	43.26	42.88	43.51	42.99	43.24	43.38	43.12	43.56	43.55	43.52
MN866277.1	94.33	95.53	95.31	95.89	95.89	96.27	95.21	95.76	95.82	96.05	96.05	96.05	98.06	98.06	99.11	98.95	100	99.48	99.03	97.46	97.77	97.68	97.91	97.62	97.62	97.77	97.84	97.1	97.54	97.17	44.18	43.83	44.05	43.91	43.57	44.68	43.77	43.37	43.77	43.35	42.97	43.43	42.87	43.16	43.29	43.03	43.58	43.63	43.61
MN866287.1	94.86	96.07	95.86	96.44	96.44	96.72	95.59	96.16	96.19	96.45	96.45	96.45	98.6	98.59	99.56	99.48	99.48	100	99.56	98	98.3	98.22	98.43	98.14	98.14	98.29	98.36	97.47	98.06	97.69	44.57	44.17	44.31	44.1	43.82	44.97	44.05	43.72	43.95	43.45	43.06	43.68	43.01	43.41	43.56	43.3	43.39	43.72	43.69
MN866286.1	94.56	95.77	95.57	96.14	96.14	96.27	95.14	95.71	95.75	96	96.01	96	98.15	98.14	99.11	99.18	99.03	99.56	100	97.55	97.86	97.77	97.98	97.69	97.69	97.84	97.92	97.02	97.62	97.25	44.48	44.09	44.22	44.01	43.74	44.89	43.96	43.63	43.86	43.35	42.97	43.6	42.93	43.33	43.47	43.21	43.31	43.63	43.61
MN866274.1	94.24	95.46	95.25	96.21	96.21	97.15	96.24	96.81	96.85	97.1	97.1	97.1	98	97.76	98.14	97.6	97.46	98	97.55	100	98.81	98.73	98.2	97.53	97.53	97.46	97.68	98.13	98.2	97.61	44.8	44.4	44.54	44.39	44.05	45.29	44.39	44.03	44.27	43.81	43.65	43.99	43.47	43.8	43.97	43.71	43.77	44.03	44
MN866284.1	94.18	95.4	95.2	96.07	96.07	96.72	95.59	96.23	96.19	96.45	96.45	96.45	98.08	98.21	98.52	97.76	97.77	98.3	97.86	98.81	100	99.78	98.8	97.92	97.92	98.06	98.21	98.06	98.73	97.99	44.4	44	44.14	44.3	43.65	44.84	43.96	43.55	43.86	43.45	42.97	43.6	43.01	43.33	43.47	43.21	43.34	43.63	43.61
MN866270.1	94.1	95.31	95.09	95.97	95.97	96.63	95.51	96.13	96.12	96.36	96.36	96.36	97.99	98.13	98.44	97.68	97.68	98.22	97.77	98.73	99.78	100	98.73	97.83	97.83	97.98	98.13	97.98	98.65	97.91	44.33	44.04	44.17	44.34	43.69	44.91	43.91	43.58	43.9	43.49	43.01	43.63	43.04	43.36	43.42	43.16	43.43	43.67	43.64
MN866278.1	94.47	95.51	95.29	96.02	96.02	96.56	95.59	96.11	96.19	96.41	96.41	96.41	98.21	98.36	98.65	97.91	97.91	98.43	97.98	98.2	98.8	98.73	100	98.65	98.65	98.8	98.73	97.31	98.13	97.38	44.18	43.92	44.05	44.01	43.57	44.78	43.96	43.46	43.86	43.35	42.97	43.51	43.03	43.24	43.47	43.21	43.6	43.55	43.52
MN866283.1	94.11	95.31	95.09	95.81	95.81	96.42	95.59	95.98	96.04	96.28	96.28	96.28	98.06	98.21	98.29	97.61	97.62	98.14	97.69	97.53	97.92	97.83	98.65	100	100	99.26	99.18	96.95	97.54	97.02	44.18	43.92	44.05	44.01	43.57	44.89	43.96	43.46	43.95	43.26	42.88	43.6	43.03	43.24	43.47	43.21	43.46	43.55	43.52
MN866273.1	94.11	95.31	95.09	95.81	95.81	96.42	95.59	95.98	96.04	96.28	96.28	96.28	98.06	98.21	98.29	97.61	97.62	98.14	97.69	97.53	97.92	97.83	98.65	100	100	99.26	99.18	96.95	97.54	97.02	44.18	43.92	44.05	44.01	43.57	44.89	43.96	43.46	43.95	43.26	42.88	43.6	43.03	43.24	43.47	43.21	43.46	43.55	43.52
MN866289.1	94.33	95.53	95.31	96.04	96.04	96.27	95.51	95.83	95.9	96.13	96.13	96.13	98.06	98.36	98.44	97.76	97.77	98.29	97.84	97.46	98.06	97.98	98.8	99.26	99.26	100	99.33	97.02	97.54	97.1	44.26	44	44.14	44.1	43.65	44.97	44.05	43.55	43.95	43.35	42.97	43.68	43.11	43.33	43.56	43.3	43.55	43.63	43.61
MN866280.1	94.25	95.45	95.23	95.96	95.96	96.42	95.59	95.98	96.04	96.27	96.28	96.27	98.14	98.44	98.51	97.83	97.84	98.36	97.92	97.68	98.21	98.13	98.73	99.18	99.18	99.33	100	97.17	97.76	97.24	44.22	43.92	44.05	44.1	43.57	44.89	44.05	43.55	43.86	43.35	42.97	43.6	43.07	43.24	43.47	43.21	43.42	43.55	43.52
MN866285.1	93.74	94.86	94.64	95.67	95.67	96.94	96.71	97.32	97.31	97.54	97.54	97.54	97.77	97.25	97.62	96.94	97.1	97.47	97.02	98.13	98.06	97.98	97.31	96.95	96.95	97.02	97.17	100	97.54	98.14	44.18	43.92	44.05	44.2	43.57	44.81	43.87	43.46	43.86	43.35	42.88	43.51	43.11	43.33	43.47	43.21	43.63	43.72	43.69
MN866292.1	94.03	95.15	94.93	95.81	95.81	96.12	95.21	95.68	95.82	95.9	95.9	95.9	97.69	97.84	98.14	97.54	97.54	98.06	97.62	98.2	98.73	98.65	98.13	97.54	97.54	97.54	97.76	97.54	100	99.11	44.13	43.92	44.22	44.1	43.65	44.68	43.87	43.46	43.86	43.35	42.97	43.6	43.15	43.33	43.47	43.21	43.78	43.63	43.61
MN866272.1	93.81	94.94	94.72	95.59	95.59	96.35	95.96	96.43	96.72	96.65	96.65	96.65	97.47	97.32	97.69	97.16	97.17	97.69	97.25	97.61	97.99	97.91	97.38	97.02	97.02	97.1	97.24	98.14	99.11	100	44.01	43.83	44.14	44.01	43.57	44.64	43.77	43.37	43.77	43.17	42.79	43.51	43.03	43.24	43.38	43.12	43.55	43.55	43.52
MN053750.1	44.4	44.88	44.57	45.28	45.28	44.68	44.3	44.57	44.01	44.22	44.56	44.56	44.65	44.09	44.47	44.3	44.18	44.57	44.48	44.8	44.4	44.33	44.18	44.18	44.18	44.26	44.22	44.18	44.13	44.01	100	98.93	98.24	96.62	97.79	98.99	97.64	96.72	96.6	96.95	95.77	95.31	94.26	95.81	95.61	95.47	94.79	96.24	95.43
MN053759.1	44.04	44.55	44.26	44.91	44.91	44.21	43.92	44.09	43.67	43.83	44.17	44.17	44.17	43.75	44.17	44	43.83	44.17	44.09	44.4	44	44.04	43.92	43.92	43.92	44	43.92	43.92	43.92	43.83	98.93	100	98.16	96.62	95.66	96.95	97.64	96.65	96.91	96.95	95.77	93.36	92.97	93.71	95.54	95.39	93.69	94.05	94.74
MN053753.1	44.14	44.52	44.22	45.07	45.07	44.52	44.22	44.31	43.87	44.05	44.4	44.4	44.4	43.96	44.31	44.14	44.05	44.31	44.22	44.54	44.14	44.17	44.05	44.05	44.05	44.14	44.05	44.05	44.22	44.14	98.24	98.16	100	96.37	96.86	97.36	97.56	96.16	97.06	96.87	95.93	94.68	94.86	95.32	95.46	95.31	95.3	95.45	95.16
MN053783.1	44.58	44.87	44.39	45.16	45.16	44.1	43.72	44.01	43.53	43.62	43.91	43.91	44.3	43.91	44.1	44.01	43.91	44.1	44.01	44.39	44.3	44.34	44.01	44.01	44.01	44.1	44.1	44.2	44.1	44.01	96.62	96.62	96.37	100	95.19	97.26	98.04	96.79	97.45	96.72	95.98	93.37	93.74	94.08	94.86	94.19	94.22	94.47	94.07
MT900832.1	44.28	44.62	44.25	44.56	44.56	44.03	43.65	43.82	43.4	43.57	43.91	43.91	43.91	43.4	43.82	43.65	43.57	43.82	43.74	44.05	43.65	43.69	43.57	43.57	43.57	43.65	43.57	43.57	43.65	43.57	97.79	95.66	96.86	95.19	100	97.26	96.59	94.45	96.29	96.55	95.46	95.33	95.13	95.73	95.23	95	95.79	95.93	95.65
MN053780.1	44.94	45.23	44.99	45.72	45.72	45.22	44.78	45.01	44.62	44.76	44.97	44.93	45.1	44.64	44.91	44.79	44.68	44.97	44.89	45.29	44.84	44.91	44.78	44.89	44.89	44.97	44.89	44.81	44.68	44.64	98.99	96.95	97.36	97.26	97.26	100	96.83	97.13	96.34	96.39	95.38	94.73	93.25	95.57	95.23	95.06	92.43	95.64	95.41
MN053768.1	44.33	44.84	44.52	44.95	44.95	44.09	43.68	43.96	43.4	43.59	43.96	43.96	44.14	43.68	43.96	43.87	43.77	44.05	43.96	44.39	43.96	43.91	43.96	43.96	43.96	44.05	44.05	43.87	43.87	43.77	97.64	97.64	97.56	98.04	96.59	96.83	100	97.56	96.67	97.6	97.48	94.19	94.47	94.87	94.96	94.54	94.77	95.34	95.02
MN053756.1	43.63	43.93	43.55	44.29	44.29	44.01	43.63	43.8	43.37	43.55	43.89	43.89	43.8	43.37	43.72	43.55	43.37	43.72	43.63	44.03	43.55	43.58	43.46	43.46	43.46	43.55	43.55	43.46	43.46	43.37	96.72	96.65	96.16	96.79	94.45	97.13	97.56	100	95.28	97.67	96.79	92.11	91.94	92.62	94.67	94.21	92.67	92.96	92.82
MN053747.1	44.12	44.51	44.21	44.8	44.8	44.25	43.95	44.12	43.68	43.86	44.21	44.21	44.12	43.68	43.86	43.77	43.77	43.95	43.86	44.27	43.86	43.9	43.86	43.95	43.95	43.95	43.86	43.86	43.86	43.77	96.6	96.91	97.06	97.45	96.29	96.34	96.67	95.28	100	97.35	96.17	94.48	94.59	94.9	95.23	94.69	95.18	95.49	95.19
MN053765.1	43.72	44.09	43.72	44.27	44.27	43.54	43.17	43.45	42.9	43.08	43.45	43.45	43.45	43.08	43.35	43.26	43.35	43.45	43.35	43.81	43.45	43.49	43.35	43.26	43.26	43.35	43.35	43.35	43.35	43.17	96.95	96.95	96.87	96.72	96.55	96.39	97.6	97.67	97.35	100	99.92	94.5	94.53	95.02	94.86	94.61	95.48	95.63	95.33
MN053762.1	43.33	43.72	43.33	44.01	44.01	43.37	42.97	43.15	42.7	42.88	43.24	43.24	43.15	42.7	42.97	42.88	42.97	43.06	42.97	43.65	42.97	43.01	42.97	42.88	42.88	42.97	42.97	42.88	42.97	42.79	95.77	95.77	95.93	95.98	95.46	95.38	97.48	96.79	96.17	99.92	100	93.46	93.42	93.97	94.04	93.65	94.34	94.57	94.27
MF614134.1	44.31	44.65	44.27	44.25	44.25	44.06	43.68	43.77	43.34	43.51	43.85	43.85	43.85	43.43	43.77	43.51	43.43	43.68	43.6	43.99	43.6	43.63	43.51	43.6	43.6	43.68	43.6	43.51	43.6	43.51	95.31	93.36	94.68	93.37	95.33	94.73	94.19	92.11	94.48	94.5	93.46	100	95.5	95.92	95.67	95.44	94.97	95.17	94.94
KM001087.1	43.61	43.7	43.42	43.96	43.96	43.6	43.23	43.17	42.95	43.01	43.34	43.34	43.25	42.87	43.17	42.99	42.87	43.01	42.93	43.47	43.01	43.04	43.03	43.03	43.03	43.11	43.07	43.11	43.15	43.03	94.26	92.97	94.86	93.74	95.13	93.25	94.47	91.94	94.59	94.53	93.42	95.5	100	96.49	96.24	95.94	93.63	95.2	94.92
MT361067.1	43.87	44.29	43.83	44.31	44.31	43.79	43.41	43.5	43.16	43.33	43.67	43.67	43.58	43.07	43.5	43.24	43.16	43.41	43.33	43.8	43.33	43.36	43.24	43.24	43.24	43.33	43.24	43.33	43.33	43.24	95.81	93.71	95.32	94.08	95.73	95.57	94.87	92.62	94.9	95.02	93.97	95.92	96.49	100	98.04	97.66	95.72	96.01	95.73
OR270149.1	43.73	44.31	43.91	44.41	44.41	43.95	43.56	43.64	43.29	43.47	43.82	43.82	43.73	43.29	43.56	43.38	43.29	43.56	43.47	43.97	43.47	43.42	43.47	43.47	43.47	43.56	43.47	43.47	43.47	43.38	95.61	95.54	95.46	94.86	95.23	95.23	94.96	94.67	95.23	94.86	94.04	95.67	96.24	98.04	100	98.9	95.52	95.99	95.53
OR270146.1	43.39	43.96	43.57	44.25	44.25	43.69	43.3	43.39	43.03	43.21	43.57	43.57	43.48	43.03	43.39	43.12	43.03	43.3	43.21	43.71	43.21	43.16	43.21	43.21	43.21	43.3	43.21	43.21	43.21	43.12	95.47	95.39	95.31	94.19	95	95.06	94.54	94.21	94.69	94.61	93.65	95.44	95.94	97.66	98.9	100	95.06	95.45	95.22
MN692605.1	43.92	44.18	43.77	44.15	44.15	44.06	43.88	43.67	43.52	43.46	43.75	43.79	43.59	43.3	43.56	43.56	43.58	43.39	43.31	43.77	43.34	43.43	43.6	43.46	43.46	43.55	43.42	43.63	43.78	43.55	94.79	93.69	95.3	94.22	95.79	92.43	94.77	92.67	95.18	95.48	94.34	94.97	93.63	95.72	95.52	95.06	100	96.01	95.74
MH310081.1	44.18	44.52	44.23	44.71	44.71	43.93	43.55	43.72	43.29	43.46	43.8	43.8	43.89	43.38	43.8	43.55	43.63	43.72	43.63	44.03	43.63	43.67	43.55	43.55	43.55	43.63	43.55	43.72	43.63	43.55	96.24	94.05	95.45	94.47	95.93	95.64	95.34	92.96	95.49	95.63	94.57	95.17	95.2	96.01	95.99	95.45	96.01	100	99.62
MH237597.1	44.03	44.5	44.21	44.69	44.69	43.9	43.52	43.69	43.26	43.43	43.78	43.78	43.86	43.43	43.78	43.52	43.61	43.69	43.61	44	43.61	43.64	43.52	43.52	43.52	43.61	43.52	43.69	43.61	43.52	95.43	94.74	95.16	94.07	95.65	95.41	95.02	92.82	95.19	95.33	94.27	94.94	94.92	95.73	95.53	95.22	95.74	99.62	100

## Sheet: PCLV_M
	NC_038261.1	KR003784.1	MN692604.1	MF614133.1	MN866254.1	MN866253.1	KM001086.1	OR270145.1	MN866265.1	MN866264.1	MN866248.1	MN866261.1	MN866247.1	MN866251.1	MN866250.1	MN866260.1	MN866244.1	OR270148.1	MT361068.1	MN866263.1	MN866246.1	MN866257.1	MN866262.1	MN866268.1	MN866266.1	MN866255.1	MN866252.1	MN866267.1	MN866256.1	MN866259.1	MN866245.1	MN866258.1	MN866249.1	MT928172.1	Quilmes	JVG	Santa Fe	MH237598.1	MH310080.1	MN053782.1	MN053746.1	MN053752.1	MN053761.1	MN053755.1	MW650770.1	MW650731.1	MN053779.1	MN053767.1	MN053749.1
NC_038261.1	100	100	99	96.28	96.07	96.02	96.21	96.29	96.25	96.15	96.15	96.19	96.2	96.11	96.13	96.27	96.32	97.24	96.95	96.3	96.23	96.47	97.29	96.67	96.17	96.28	95.92	96.38	96.13	96.04	96.05	96.2	96.03	92.54	95.7	95.66	95.72	96.26	96.18	96.24	94.82	95.28	96.02	95.09	95.77	95.77	95.81	95.66	94.1
KR003784.1	100	100	99	96.28	96.07	96.02	96.21	96.29	96.25	96.15	96.15	96.19	96.2	96.11	96.13	96.27	96.32	97.24	96.95	96.3	96.23	96.47	97.29	96.67	96.17	96.28	95.92	96.38	96.13	96.04	96.05	96.2	96.03	92.54	95.7	95.66	95.72	96.26	96.18	96.24	94.82	95.28	96.02	95.09	95.77	95.77	95.81	95.66	94.1
MN692604.1	99	99	100	96.14	95.94	95.89	96.13	96.16	96.07	95.94	95.89	95.99	95.99	95.44	95.92	96.07	96.12	97.06	96.76	96.17	96.05	96.26	97.11	96.43	95.99	96.09	95.43	96.15	96	95.37	95.87	96.02	95.41	92.31	95.53	95.5	95.56	96.08	95.99	96.06	94.93	95.47	95.89	95.54	95.53	95.53	95.6	95.43	94.19
MF614133.1	96.28	96.28	96.14	100	95.78	95.67	96.07	96.13	96.14	96.09	96.04	96.11	96.11	96.07	96.07	96.19	96.24	97.11	96.89	96.09	95.91	96.35	97.05	96.48	96.04	96.14	95.91	96.11	95.95	95.91	95.81	96.01	95.94	92.55	95.6	95.68	95.59	96.28	96.22	96.27	95.94	95.85	96.02	95.8	95.74	95.66	95.82	95.53	95.29
MN866254.1	96.07	96.07	95.94	95.78	100	99.58	96.54	96.5	96.74	96.82	96.77	96.82	96.82	96.69	96.69	96.85	96.9	97.14	96.82	96.35	96.28	96.82	97.71	96.74	96.28	96.33	96.3	96.3	96.21	96.25	96.09	96.36	96.3	92.5	95.26	95.26	95.28	95.91	95.86	95.9	95.52	95.46	95.84	95.49	95.48	95.53	95.52	95.3	94.97
MN866253.1	96.02	96.02	95.89	95.67	99.58	100	96.38	96.42	96.64	96.72	96.67	96.72	96.72	96.59	96.59	96.74	96.79	97.06	96.77	96.25	96.17	96.72	97.61	96.64	96.17	96.22	96.2	96.2	96.11	96.15	95.99	96.25	96.2	92.39	95.18	95.15	95.17	95.81	95.76	95.8	95.39	95.33	95.73	95.36	95.34	95.34	95.39	95.19	94.85
KM001086.1	96.21	96.21	96.13	96.07	96.54	96.38	100	96.58	96.93	96.98	96.93	97.03	97.03	96.96	96.96	97.11	97.16	97.57	97.24	96.82	96.7	97.27	97.79	97.19	96.8	96.9	96.57	96.8	96.68	96.63	96.49	96.75	96.6	92.36	95.66	95.58	95.62	96.05	96	96.06	95.64	95.62	95.89	95.65	95.53	95.53	95.78	95.69	95.25
OR270145.1	96.29	96.29	96.16	96.13	96.5	96.42	96.58	100	96.64	96.64	96.58	96.69	96.69	96.61	96.61	96.79	96.82	98.05	97.85	96.74	96.64	96.93	97.64	97.06	96.64	96.72	96.64	96.64	96.56	96.56	96.4	96.69	96.64	92.93	95.68	95.79	95.71	96.24	96.18	96.32	96.05	96.07	96.11	95.91	95.88	95.93	96.16	95.73	95.6
MN866265.1	96.25	96.25	96.07	96.14	96.74	96.64	96.93	96.64	100	98.8	98.65	98.8	98.75	98.67	98.67	98.88	98.88	97.54	97.29	97.01	96.72	98.1	97.92	97.29	96.82	96.93	96.72	96.88	96.68	96.75	96.59	96.9	96.83	92.74	95.63	95.63	95.64	96.2	96.15	96.16	95.89	95.75	96.02	95.83	95.9	95.93	96.01	95.72	95.45
MN866264.1	96.15	96.15	95.94	96.09	96.82	96.72	96.98	96.64	98.8	100	99.84	99.43	99.38	99.3	99.3	99.51	99.5	97.59	97.26	96.98	96.64	98.41	98	97.24	96.8	96.9	96.77	96.8	96.6	96.67	96.51	96.82	96.82	92.7	95.5	95.49	95.51	96.07	96.02	96.11	95.73	95.65	95.94	95.73	95.77	95.77	95.86	95.8	95.37
MN866248.1	96.15	96.15	95.89	96.04	96.77	96.67	96.93	96.58	98.65	99.84	100	99.32	99.27	99.19	99.19	99.4	99.45	97.54	97.21	96.98	96.69	98.41	97.99	97.4	96.95	97.06	96.9	96.9	96.65	96.72	96.56	96.88	96.88	92.63	95.44	95.44	95.46	96.02	95.96	96.06	95.7	95.65	95.89	95.72	95.72	95.71	95.85	95.74	95.36
MN866261.1	96.19	96.19	95.99	96.11	96.82	96.72	97.03	96.69	98.8	99.43	99.32	100	99.9	99.35	99.35	99.56	99.56	97.65	97.34	97.03	96.69	98.46	97.99	97.29	96.85	96.95	96.82	96.85	96.65	96.72	96.56	96.87	96.87	92.78	95.54	95.54	95.57	96.12	96.06	96.16	95.86	95.75	96	95.85	95.85	95.85	96.01	95.85	95.52
MN866247.1	96.2	96.2	95.99	96.11	96.82	96.72	97.03	96.69	98.75	99.38	99.27	99.9	100	99.3	99.3	99.51	99.5	97.65	97.31	97.08	96.75	98.46	98	97.34	96.9	97.01	96.87	96.9	96.71	96.77	96.62	96.93	96.93	92.78	95.55	95.54	95.57	96.12	96.07	96.16	95.76	95.67	96	95.78	95.85	95.85	95.91	95.85	95.42
MN866251.1	96.11	96.11	95.44	96.07	96.69	96.59	96.96	96.61	98.67	99.3	99.19	99.35	99.3	100	100	99.58	99.43	97.57	97.29	96.95	96.62	98.39	97.92	97.21	96.72	96.82	96.46	96.77	96.58	96.5	96.49	96.8	96.7	92.57	95.48	95.42	95.49	96.08	96.02	96.14	95.21	95.67	95.97	95.75	95.85	95.85	95.88	95.85	94.9
MN866250.1	96.13	96.13	95.92	96.07	96.69	96.59	96.96	96.61	98.67	99.3	99.19	99.35	99.3	100	100	99.58	99.43	97.57	97.29	96.95	96.62	98.39	97.92	97.21	96.72	96.82	96.47	96.77	96.58	96.55	96.49	96.8	96.7	92.59	95.48	95.42	95.49	96.08	96.02	96.14	95.74	95.67	95.97	95.75	95.85	95.85	95.88	95.85	95.35
MN866260.1	96.27	96.27	96.07	96.19	96.85	96.74	97.11	96.79	98.88	99.51	99.4	99.56	99.51	99.58	99.58	100	99.64	97.73	97.39	97.11	96.77	98.54	98.07	97.37	96.93	97.03	96.9	96.93	96.73	96.8	96.64	96.95	96.95	92.89	95.62	95.62	95.64	96.22	96.17	96.24	95.91	95.83	96.08	95.91	95.99	95.98	96.06	95.93	95.57
MN866244.1	96.32	96.32	96.12	96.24	96.9	96.79	97.16	96.82	98.88	99.5	99.45	99.56	99.5	99.43	99.43	99.64	100	97.78	97.47	97.24	96.82	98.59	98.12	97.42	96.98	97.08	96.95	96.98	96.79	96.85	96.69	97	97	92.94	95.73	95.73	95.75	96.25	96.19	96.29	95.99	95.88	96.13	95.98	96.01	96.01	96.14	95.98	95.65
OR270148.1	97.24	97.24	97.06	97.11	97.14	97.06	97.57	98.05	97.54	97.59	97.54	97.65	97.65	97.57	97.57	97.73	97.78	100	99.57	97.46	97.3	97.83	98.48	97.83	97.32	97.46	97.32	97.46	97.3	97.35	97.19	97.41	97.35	93.63	96.52	96.63	96.58	97.14	97.08	97.11	96.84	97.11	97	96.84	96.73	96.73	96.92	96.63	96.41
MT361068.1	96.95	96.95	96.76	96.89	96.82	96.77	97.24	97.85	97.29	97.26	97.21	97.34	97.31	97.29	97.29	97.39	97.47	99.57	100	97.16	97.03	97.57	98.15	97.55	97.05	97.16	97.05	97.18	97.04	97.08	96.92	97.1	97.05	93.48	96.14	96.19	96.21	96.84	96.79	96.9	96.5	96.38	96.71	96.41	96.55	96.54	96.63	96.43	96.11
MN866263.1	96.3	96.3	96.17	96.09	96.35	96.25	96.82	96.74	97.01	96.98	96.98	97.03	97.08	96.95	96.95	97.11	97.24	97.46	97.16	100	98.93	98.13	98.38	98.72	98.28	98.41	98.23	98.38	98.22	98.31	98.15	98.36	98.36	92.68	95.63	95.6	95.59	96.2	96.15	96.16	95.81	95.67	95.94	95.72	95.82	95.87	95.93	95.69	95.39
MN866246.1	96.23	96.23	96.05	95.91	96.28	96.17	96.7	96.64	96.72	96.64	96.69	96.69	96.75	96.62	96.62	96.77	96.82	97.3	97.03	98.93	100	97.89	98.26	98.8	98.41	98.54	98.39	98.59	98.41	98.52	98.36	98.57	98.47	92.55	95.47	95.47	95.46	96.02	95.97	95.95	95.47	95.41	95.71	95.49	95.66	95.69	95.7	95.53	95.14
MN866257.1	96.47	96.47	96.26	96.35	96.82	96.72	97.27	96.93	98.1	98.41	98.41	98.46	98.46	98.39	98.39	98.54	98.59	97.83	97.57	98.13	97.89	100	98.41	98.57	98.13	98.23	97.92	98.02	97.83	97.84	97.74	98.02	98	92.9	95.82	95.79	95.85	96.34	96.28	96.4	96	95.94	96.29	96.04	96.15	96.2	96.2	96.01	95.61
MN866262.1	97.29	97.29	97.11	97.05	97.71	97.61	97.79	97.64	97.92	98	97.99	97.99	98	97.92	97.92	98.07	98.12	98.48	98.15	98.38	98.26	98.41	100	98.65	98.2	98.31	98.18	98.26	98.12	98.13	97.97	98.23	98.18	93.62	96.51	96.51	96.5	97.08	97.03	97.11	96.57	96.54	96.87	96.62	96.68	96.73	96.8	96.64	96.23
MN866268.1	96.67	96.67	96.43	96.48	96.74	96.64	97.19	97.06	97.29	97.24	97.4	97.29	97.34	97.21	97.21	97.37	97.42	97.83	97.55	98.72	98.8	98.57	98.65	100	99.3	99.4	99.22	98.93	98.82	98.75	98.59	98.85	99.01	93.15	95.89	95.89	95.88	96.43	96.38	96.4	95.94	95.96	96.24	96.01	96.28	96.28	96.22	96.01	95.65
MN866266.1	96.17	96.17	95.99	96.04	96.28	96.17	96.8	96.64	96.82	96.8	96.95	96.85	96.9	96.72	96.72	96.93	96.98	97.32	97.05	98.28	98.41	98.13	98.2	99.3	100	99.64	99.5	98.54	98.64	98.36	98.2	98.46	98.78	92.81	95.47	95.49	95.49	95.99	95.94	95.95	95.47	95.49	95.78	95.54	95.88	95.87	95.72	95.56	95.21
MN866255.1	96.28	96.28	96.09	96.14	96.33	96.22	96.9	96.72	96.93	96.9	97.06	96.95	97.01	96.82	96.82	97.03	97.08	97.46	97.16	98.41	98.54	98.23	98.31	99.4	99.64	100	99.79	98.65	98.75	98.46	98.31	98.57	98.88	92.84	95.52	95.55	95.54	96.09	96.04	96.06	95.57	95.65	95.92	95.7	95.93	95.95	95.85	95.66	95.34
MN866252.1	95.92	95.92	95.43	95.91	96.3	96.2	96.57	96.64	96.72	96.77	96.9	96.82	96.87	96.46	96.47	96.9	96.95	97.32	97.05	98.23	98.39	97.92	98.18	99.22	99.5	99.79	100	98.51	98.67	98.09	98.07	98.44	98.63	92.54	95.19	95.27	95.41	95.84	95.89	95.98	95.01	95.54	95.78	95.59	95.8	95.85	95.77	95.53	94.81
MN866267.1	96.38	96.38	96.15	96.11	96.3	96.2	96.8	96.64	96.88	96.8	96.9	96.85	96.9	96.77	96.77	96.93	96.98	97.46	97.18	98.38	98.59	98.02	98.26	98.93	98.54	98.65	98.51	100	98.69	99.04	98.88	99.04	98.88	92.83	95.58	95.6	95.59	96.09	96.04	96.11	95.58	95.65	95.84	95.62	95.82	95.82	95.81	95.66	95.29
MN866256.1	96.13	96.13	96	95.95	96.21	96.11	96.68	96.56	96.68	96.6	96.65	96.65	96.71	96.58	96.58	96.73	96.79	97.3	97.04	98.22	98.41	97.83	98.12	98.82	98.64	98.75	98.67	98.69	100	99.14	98.98	98.82	98.67	92.66	95.4	95.53	95.43	95.87	95.82	95.95	95.66	95.68	95.68	95.58	95.66	95.66	95.84	95.51	95.35
MN866259.1	96.04	96.04	95.37	95.91	96.25	96.15	96.63	96.56	96.75	96.67	96.72	96.72	96.77	96.5	96.55	96.8	96.85	97.35	97.08	98.31	98.52	97.84	98.13	98.75	98.36	98.46	98.09	99.04	99.14	100	99.69	99.38	98.99	92.36	95.35	95.42	95.44	95.82	95.84	95.9	94.69	95.39	95.68	95.46	95.64	95.63	95.65	95.51	94.49
MN866245.1	96.05	96.05	95.87	95.81	96.09	95.99	96.49	96.4	96.59	96.51	96.56	96.56	96.62	96.49	96.49	96.64	96.69	97.19	96.92	98.15	98.36	97.74	97.97	98.59	98.2	98.31	98.07	98.88	98.98	99.69	100	99.22	98.88	92.38	95.43	95.45	95.44	95.79	95.74	95.8	95.27	95.28	95.52	95.31	95.45	95.44	95.49	95.35	94.93
MN866258.1	96.2	96.2	96.02	96.01	96.36	96.25	96.75	96.69	96.9	96.82	96.88	96.87	96.93	96.8	96.8	96.95	97	97.41	97.1	98.36	98.57	98.02	98.23	98.85	98.46	98.57	98.44	99.04	98.82	99.38	99.22	100	99.64	92.65	95.52	95.54	95.57	95.99	95.94	95.98	95.42	95.44	95.76	95.52	95.69	95.69	95.7	95.64	95.29
MN866249.1	96.03	96.03	95.41	95.94	96.3	96.2	96.6	96.64	96.83	96.82	96.88	96.87	96.93	96.7	96.7	96.95	97	97.35	97.05	98.36	98.47	98	98.18	99.01	98.78	98.88	98.63	98.88	98.67	98.99	98.88	99.64	100	92.51	95.38	95.37	95.51	95.84	95.81	95.93	94.84	95.39	95.71	95.46	95.74	95.74	95.65	95.53	94.71
MT928172.1	92.54	92.54	92.31	92.55	92.5	92.39	92.36	92.93	92.74	92.7	92.63	92.78	92.78	92.57	92.59	92.89	92.94	93.63	93.48	92.68	92.55	92.9	93.62	93.15	92.81	92.84	92.54	92.83	92.66	92.36	92.38	92.65	92.51	100	92.88	92.87	93.11	93.5	93.52	95.11	94.34	94.65	94.83	94.75	96.15	96.14	95.02	94.93	94.41
Quilmes	95.7	95.7	95.53	95.6	95.26	95.18	95.66	95.68	95.63	95.5	95.44	95.54	95.55	95.48	95.48	95.62	95.73	96.52	96.14	95.63	95.47	95.82	96.51	95.89	95.47	95.52	95.19	95.58	95.4	95.35	95.43	95.52	95.38	92.88	100	99.45	99.5	96.49	96.44	96.58	95.96	95.84	96.37	95.97	96.15	96.14	96.02	95.95	95.54
JVG	95.66	95.66	95.5	95.68	95.26	95.15	95.58	95.79	95.63	95.49	95.44	95.54	95.54	95.42	95.42	95.62	95.73	96.63	96.19	95.6	95.47	95.79	96.51	95.89	95.49	95.55	95.27	95.6	95.53	95.42	95.45	95.54	95.37	92.87	99.45	100	99.61	96.38	96.38	96.64	96.15	96.14	96.47	96.22	96.2	96.2	96.22	96.01	95.76
Santa Fe	95.72	95.72	95.56	95.59	95.28	95.17	95.62	95.71	95.64	95.51	95.46	95.57	95.57	95.49	95.49	95.64	95.75	96.58	96.21	95.59	95.46	95.85	96.5	95.88	95.49	95.54	95.41	95.59	95.43	95.44	95.44	95.57	95.51	93.11	99.5	99.61	100	96.5	96.45	96.64	96.24	96.22	96.45	96.32	96.2	96.2	96.27	96.01	95.93
MH237598.1	96.26	96.26	96.08	96.28	95.91	95.81	96.05	96.24	96.2	96.07	96.02	96.12	96.12	96.08	96.08	96.22	96.25	97.14	96.84	96.2	96.02	96.34	97.08	96.43	95.99	96.09	95.84	96.09	95.87	95.82	95.79	95.99	95.84	93.5	96.49	96.38	96.5	100	99.84	97.32	96.91	96.77	97.06	96.75	96.9	96.95	96.85	96.69	96.23
MH310080.1	96.18	96.18	95.99	96.22	95.86	95.76	96	96.18	96.15	96.02	95.96	96.06	96.07	96.02	96.02	96.17	96.19	97.08	96.79	96.15	95.97	96.28	97.03	96.38	95.94	96.04	95.89	96.04	95.82	95.84	95.74	95.94	95.81	93.52	96.44	96.38	96.45	99.84	100	97.27	96.83	96.7	97	96.67	96.81	96.86	96.77	96.64	96.18
MN053782.1	96.24	96.24	96.06	96.27	95.9	95.8	96.06	96.32	96.16	96.11	96.06	96.16	96.16	96.14	96.14	96.24	96.29	97.11	96.9	96.16	95.95	96.4	97.11	96.4	95.95	96.06	95.98	96.11	95.95	95.9	95.8	95.98	95.93	95.11	96.58	96.64	96.64	97.32	97.27	100	99.16	98.74	98.44	98.21	98.05	98.04	98.37	98.05	97.9
MN053746.1	94.82	94.82	94.93	95.94	95.52	95.39	95.64	96.05	95.89	95.73	95.7	95.86	95.76	95.21	95.74	95.91	95.99	96.84	96.5	95.81	95.47	96	96.57	95.94	95.47	95.57	95.01	95.58	95.66	94.69	95.27	95.42	94.84	94.34	95.96	96.15	96.24	96.91	96.83	99.16	100	97.76	98.28	97.26	97.67	97.67	97.84	97.58	96.16
MN053752.1	95.28	95.28	95.47	95.85	95.46	95.33	95.62	96.07	95.75	95.65	95.65	95.75	95.67	95.67	95.67	95.83	95.88	97.11	96.38	95.67	95.41	95.94	96.54	95.96	95.49	95.65	95.54	95.65	95.68	95.39	95.28	95.44	95.39	94.65	95.84	96.14	96.22	96.77	96.7	98.74	97.76	100	98.49	97.89	97.83	97.83	97.88	98.15	97.29
MN053761.1	96.02	96.02	95.89	96.02	95.84	95.73	95.89	96.11	96.02	95.94	95.89	96	96	95.97	95.97	96.08	96.13	97	96.71	95.94	95.71	96.29	96.87	96.24	95.78	95.92	95.78	95.84	95.68	95.68	95.52	95.76	95.71	94.83	96.37	96.47	96.45	97.06	97	98.44	98.28	98.49	100	98.89	97.8	97.82	97.99	97.59	97.43
MN053755.1	95.09	95.09	95.54	95.8	95.49	95.36	95.65	95.91	95.83	95.73	95.72	95.85	95.78	95.75	95.75	95.91	95.98	96.84	96.41	95.72	95.49	96.04	96.62	96.01	95.54	95.7	95.59	95.62	95.58	95.46	95.31	95.52	95.46	94.75	95.97	96.22	96.32	96.75	96.67	98.21	97.26	97.89	98.89	100	97.75	97.77	97.9	98.15	97.43
MW650770.1	95.77	95.77	95.53	95.74	95.48	95.34	95.53	95.88	95.9	95.77	95.72	95.85	95.85	95.85	95.85	95.99	96.01	96.73	96.55	95.82	95.66	96.15	96.68	96.28	95.88	95.93	95.8	95.82	95.66	95.64	95.45	95.69	95.74	96.15	96.15	96.2	96.2	96.9	96.81	98.05	97.67	97.83	97.8	97.75	100	99.52	98.1	98.05	97.86
MW650731.1	95.77	95.77	95.53	95.66	95.53	95.34	95.53	95.93	95.93	95.77	95.71	95.85	95.85	95.85	95.85	95.98	96.01	96.73	96.54	95.87	95.69	96.2	96.73	96.28	95.87	95.95	95.85	95.82	95.66	95.63	95.44	95.69	95.74	96.14	96.14	96.2	96.2	96.95	96.86	98.04	97.67	97.83	97.82	97.77	99.52	100	98.1	98.04	97.86
MN053779.1	95.81	95.81	95.6	95.82	95.52	95.39	95.78	96.16	96.01	95.86	95.85	96.01	95.91	95.88	95.88	96.06	96.14	96.92	96.63	95.93	95.7	96.2	96.8	96.22	95.72	95.85	95.77	95.81	95.84	95.65	95.49	95.7	95.65	95.02	96.02	96.22	96.27	96.85	96.77	98.37	97.84	97.88	97.99	97.9	98.1	98.1	100	98.69	98.57
MN053767.1	95.66	95.66	95.43	95.53	95.3	95.19	95.69	95.73	95.72	95.8	95.74	95.85	95.85	95.85	95.85	95.93	95.98	96.63	96.43	95.69	95.53	96.01	96.64	96.01	95.56	95.66	95.53	95.66	95.51	95.51	95.35	95.64	95.53	94.93	95.95	96.01	96.01	96.69	96.64	98.05	97.58	98.15	97.59	98.15	98.05	98.04	98.69	100	99.05
MN053749.1	94.1	94.1	94.19	95.29	94.97	94.85	95.25	95.6	95.45	95.37	95.36	95.52	95.42	94.9	95.35	95.57	95.65	96.41	96.11	95.39	95.14	95.61	96.23	95.65	95.21	95.34	94.81	95.29	95.35	94.49	94.93	95.29	94.71	94.41	95.54	95.76	95.93	96.23	96.18	97.9	96.16	97.29	97.43	97.43	97.86	97.86	98.57	99.05	100
MN053770.1	95.58	95.58	95.34	95.42	95.16	95.05	95.55	95.67	95.61	95.55	95.5	95.63	95.63	95.61	95.61	95.68	95.74	96.68	96.29	95.58	95.45	95.87	96.47	95.92	95.47	95.61	95.47	95.58	95.52	95.42	95.26	95.53	95.42	94.82	95.87	95.95	95.92	96.53	96.47	98	97.47	98.32	97.75	98.26	97.93	97.93	98.61	99.18	99.08
MN053758.1	94.56	94.56	95.01	95.29	94.98	94.85	95.27	95.58	95.45	95.35	95.35	95.48	95.38	95.4	95.4	95.53	95.61	96.41	96.14	95.37	95.11	95.64	96.19	95.66	95.19	95.35	95.24	95.25	95.31	95.09	94.93	95.25	95.14	94.66	95.57	95.82	95.89	96.29	96.22	97.89	96.92	97.54	97.43	97.56	97.85	97.85	98.32	99.05	99.09
[truncated: 2 more columns]

## Sheet: PCLV_L
	MW650771.1	MW650730.1	MH237599.1	MH310079.1	NC_038262.1	KR003786.1	MN692603.1	MN053766.1	MN053778.1	MN053781.1	MN053757.1	MN053748.1	MN053745.1	MN053769.1	MN053751.1	MN053760.1	MN053754.1	Santa Fe	JVG	Quilmes	MF614132.1	MT913597.1	OR270144.1	OR270147.1	MT361069.1	MN866219.1	KM001085.1	MN866221.1	MN866224.1	MN866242.1	MN866220.1	MN866233.1	MN866227.1	MN866238.1	MN866236.1	MN866239.1	MN866222.1	MN866230.1	MN866231.1	MN866226.1	MN866225.1	MN866237.1	MN866229.1	MN866232.1	MN866223.1	MN866234.1	MN866240.1	MN866241.1	MN866228.1
MW650771.1	100	99.55	97.96	97.99	97.92	97.92	97.87	97.04	97.74	97.89	97.68	97.71	97.87	97.8	97.98	97.85	97.56	96.18	96.15	96.07	96.43	96.37	96.56	97	96.99	94.5	95.96	96.06	96.1	95.82	95.87	96.01	95.37	96.43	96.36	96.24	96.24	96.33	96.4	96.31	96.31	96.03	96.1	96.15	96.24	96.39	96.16	96.49	96.09
MW650730.1	99.55	100	97.9	97.93	97.85	97.85	97.81	97.02	97.69	97.8	97.64	97.67	97.79	97.78	97.93	97.76	97.52	96.09	96.08	96.01	96.34	96.26	96.43	96.88	96.91	94.46	95.9	95.98	96.05	95.77	95.81	95.93	95.31	96.35	96.31	96.19	96.19	96.28	96.35	96.26	96.26	95.98	96.05	96.08	96.14	96.32	96.11	96.44	96.04
MH237599.1	97.96	97.9	100	99.88	98.6	98.6	98.55	97.51	98.03	98.42	98.1	98.2	98.08	98.28	98.52	98.2	98.05	96.27	96.3	96.12	96.43	96.44	96.66	97.12	97	94.66	96.28	96.11	96.22	95.92	95.97	96.08	95.51	96.62	96.5	96.39	96.41	96.5	96.57	96.49	96.49	96.25	96.29	96.31	96.43	96.58	96.34	96.74	96.31
MH310079.1	97.99	97.93	99.88	100	98.62	98.62	98.57	97.51	97.99	98.39	98.04	98.22	97.98	98.29	98.53	98.2	97.94	96.27	96.3	96.12	96.47	96.4	96.66	97.12	96.92	94.66	96.28	96.11	96.22	95.92	95.97	96.08	95.54	96.67	96.5	96.39	96.41	96.5	96.57	96.49	96.49	96.25	96.29	96.31	96.43	96.62	96.4	96.78	96.35
NC_038262.1	97.92	97.85	98.6	98.62	100	100	99.78	97.49	97.88	98.28	97.97	98.12	97.74	98.26	98.47	98.14	97.86	96.23	96.24	96.05	96.44	96.33	96.55	97.01	96.77	94.5	96.17	95.98	96.07	95.82	95.84	95.94	95.39	96.55	96.43	96.32	96.34	96.39	96.5	96.42	96.42	96.03	96.1	96.12	96.24	96.44	96.22	96.59	96.16
KR003786.1	97.92	97.85	98.6	98.62	100	100	99.78	97.49	97.88	98.28	97.97	98.12	97.74	98.26	98.47	98.14	97.86	96.23	96.24	96.05	96.44	96.33	96.55	97.01	96.77	94.5	96.17	95.98	96.07	95.82	95.84	95.94	95.39	96.55	96.43	96.32	96.34	96.39	96.5	96.42	96.42	96.03	96.1	96.12	96.24	96.44	96.22	96.59	96.16
MN692603.1	97.87	97.81	98.55	98.57	99.78	99.78	100	97.48	97.88	98.29	97.92	98.12	97.81	98.22	98.43	98.09	97.88	96.24	96.26	96.06	96.43	96.31	96.54	97	96.81	94.51	96.15	95.97	96.06	95.84	95.85	95.95	95.41	96.53	96.44	96.33	96.35	96.41	96.52	96.43	96.43	96.01	96.09	96.1	96.22	96.43	96.2	96.58	96.14
MN053766.1	97.04	97.02	97.51	97.51	97.49	97.49	97.48	100	97.92	98.04	97.96	97.98	97.99	97.86	98.13	97.34	97.58	95.53	95.26	95.2	95.44	96.28	95.68	96.23	96.12	93.67	95.3	95.06	95.26	94.99	95.02	95.18	94.5	95.59	95.47	95.38	95.4	95.44	95.55	95.49	95.49	95.14	95.21	95.24	95.37	95.61	95.35	95.65	95.3
MN053778.1	97.74	97.69	98.03	97.99	97.88	97.88	97.88	97.92	100	98.37	98.8	98.6	98.4	98.94	98.92	97.94	98.27	96.02	95.67	95.67	95.97	96.31	96.49	96.92	96.48	94.21	95.78	95.7	95.7	95.49	95.52	95.7	95.09	96.13	96.01	95.95	95.92	96.02	96.07	96.04	96.04	95.74	95.85	95.85	95.97	96.14	95.86	96.21	95.92
MN053781.1	97.89	97.8	98.42	98.39	98.28	98.28	98.29	98.04	98.37	100	98.84	98.74	99.24	98.91	99.18	98.12	98.48	96.18	96.19	96.08	96.51	96.38	96.59	97.06	96.83	94.6	96.19	96.01	96.1	95.89	95.89	95.99	95.42	96.5	96.38	96.29	96.29	96.38	96.45	96.4	96.4	96.05	96.13	96.17	96.29	96.47	96.18	96.62	96.17
MN053757.1	97.68	97.64	98.1	98.04	97.97	97.97	97.92	97.96	98.8	98.84	100	99.58	98.52	99.3	99.15	97.99	98.77	96.08	95.73	95.78	96.07	96.4	96.6	97.01	96.65	94.39	95.9	95.83	95.83	95.67	95.62	95.81	95.22	96.23	96.11	96.02	95.99	96.11	96.17	96.1	96.1	95.83	95.92	95.93	96.04	96.21	95.97	96.3	95.99
MN053748.1	97.71	97.67	98.2	98.22	98.12	98.12	98.12	97.98	98.6	98.74	99.58	100	98.4	99.31	99.17	98	98.78	96.09	95.9	95.79	96.17	96.44	96.61	97.03	96.65	94.44	96.05	95.93	95.99	95.8	95.8	95.9	95.3	96.33	96.21	96.12	96.12	96.21	96.29	96.23	96.23	95.96	96.02	96.06	96.15	96.33	96.08	96.48	96.03
MN053745.1	97.87	97.79	98.08	97.98	97.74	97.74	97.81	97.99	98.4	99.24	98.52	98.4	100	98.78	99.1	98.11	98.13	96.17	95.81	95.97	96.21	96.33	96.57	97.03	96.62	94.45	95.8	95.8	95.78	95.6	95.63	95.82	95.14	96.19	96.1	96.14	96	96.19	96.18	96.03	96.03	95.78	95.88	95.88	96.03	96.22	95.98	96.3	96.04
MN053769.1	97.8	97.78	98.28	98.29	98.26	98.26	98.22	97.86	98.94	98.91	99.3	99.31	98.78	100	99.27	98.09	98.66	95.96	95.97	95.84	96.32	96.31	96.41	96.88	96.88	94.44	96.09	96	95.97	95.84	95.85	95.93	95.36	96.36	96.24	96.14	96.15	96.24	96.32	96.26	96.26	96.02	96.11	96.12	96.21	96.37	96.12	96.51	96.09
MN053751.1	97.98	97.93	98.52	98.53	98.47	98.47	98.43	98.13	98.92	99.18	99.15	99.17	99.1	99.27	100	98.21	98.78	96.2	96.21	96.06	96.46	96.55	96.66	97.12	97.1	94.61	96.21	96.09	96.15	95.97	95.99	96.06	95.5	96.55	96.39	96.31	96.33	96.42	96.49	96.43	96.43	96.15	96.21	96.25	96.37	96.55	96.27	96.64	96.21
MN053760.1	97.85	97.76	98.2	98.2	98.14	98.14	98.09	97.34	97.94	98.12	97.99	98	98.11	98.09	98.21	100	98.85	96.12	95.94	95.87	96.08	96.24	96.27	96.94	96.75	94.15	95.97	95.72	95.78	95.54	95.57	95.64	95.08	96.17	96.03	95.94	95.97	96	96.11	96.05	96.05	95.7	95.78	95.79	95.91	96.12	95.99	96.27	96.01
MN053754.1	97.56	97.52	98.05	97.94	97.86	97.86	97.88	97.58	98.27	98.48	98.77	98.78	98.13	98.66	98.78	98.85	100	96.09	95.82	95.82	96.02	96.28	96.45	96.91	96.56	94.19	95.83	95.72	95.74	95.56	95.52	95.72	95.08	96.14	96.03	95.96	95.92	96.05	96.09	96.02	96.02	95.71	95.78	95.83	95.96	96.12	95.93	96.24	95.85
Santa Fe	96.18	96.09	96.27	96.27	96.23	96.23	96.24	95.53	96.02	96.18	96.08	96.09	96.17	95.96	96.2	96.12	96.09	100	99.76	99.65	96.56	97.2	96.84	97.3	97.3	94.9	96.47	96.44	96.49	96.15	96.21	96.41	95.73	96.8	96.88	96.7	96.71	96.76	96.9	96.8	96.8	96.35	96.4	96.49	96.61	96.84	96.5	96.88	96.37
JVG	96.15	96.08	96.3	96.3	96.24	96.24	96.26	95.26	95.67	96.19	95.73	95.9	95.81	95.97	96.21	95.94	95.82	99.76	100	99.62	96.59	97.2	96.85	97.32	97.12	94.94	96.49	96.5	96.53	96.23	96.31	96.45	95.81	96.84	96.91	96.72	96.74	96.79	96.93	96.83	96.83	96.43	96.47	96.55	96.66	96.86	96.54	96.93	96.38
Quilmes	96.07	96.01	96.12	96.12	96.05	96.05	96.06	95.2	95.67	96.08	95.78	95.79	95.97	95.84	96.06	95.87	95.82	99.65	99.62	100	96.4	97.11	96.78	97.24	97.13	94.85	96.31	96.28	96.34	96.05	96.11	96.27	95.62	96.67	96.73	96.54	96.55	96.61	96.74	96.65	96.65	96.22	96.27	96.36	96.48	96.67	96.33	96.74	96.24
MF614132.1	96.43	96.34	96.43	96.47	96.44	96.44	96.43	95.44	95.97	96.51	96.07	96.17	96.21	96.32	96.46	96.08	96.02	96.56	96.59	96.4	100	96.75	96.98	97.41	97.28	94.88	96.57	96.44	96.44	96.25	96.32	96.35	95.83	96.81	96.8	96.64	96.66	96.7	96.78	96.69	96.69	96.43	96.53	96.56	96.68	96.84	96.54	96.94	96.4
MT913597.1	96.37	96.26	96.44	96.4	96.33	96.33	96.31	96.28	96.31	96.38	96.4	96.44	96.33	96.31	96.55	96.24	96.28	97.2	97.2	97.11	96.75	100	96.93	97.47	97.5	95.73	96.82	96.6	96.85	96.38	96.47	96.71	96.19	96.96	97.14	96.98	97	97.07	97.13	97.03	97.03	96.62	96.71	96.85	96.89	97.07	96.84	97.09	96.62
OR270144.1	96.56	96.43	96.66	96.66	96.55	96.55	96.54	95.68	96.49	96.59	96.6	96.61	96.57	96.41	96.66	96.27	96.45	96.84	96.85	96.78	96.98	96.93	100	99.31	99.3	95.39	96.9	96.94	97.1	96.84	96.9	97.09	96.34	97.28	97.3	97.18	97.18	97.27	97.31	97.25	97.25	96.94	96.97	97.03	97.13	97.4	97.04	97.46	96.93
OR270147.1	97	96.88	97.12	97.12	97.01	97.01	97	96.23	96.92	97.06	97.01	97.03	97.03	96.88	97.12	96.94	96.91	97.3	97.32	97.24	97.41	97.47	99.31	100	99.58	95.81	97.33	97.39	97.53	97.22	97.29	97.45	96.74	97.75	97.74	97.62	97.63	97.71	97.75	97.68	97.68	97.39	97.41	97.47	97.59	97.81	97.45	97.89	97.33
MT361069.1	96.99	96.91	97	96.92	96.77	96.77	96.81	96.12	96.48	96.83	96.65	96.65	96.62	96.88	97.1	96.75	96.56	97.3	97.12	97.13	97.28	97.5	99.3	99.58	100	95.83	97.21	97.3	97.33	97.05	97.11	97.34	96.65	97.65	97.68	97.63	97.53	97.72	97.68	97.61	97.61	97.24	97.28	97.3	97.43	97.67	97.36	97.74	97.29
MN866219.1	94.5	94.46	94.66	94.66	94.5	94.5	94.51	93.67	94.21	94.6	94.39	94.44	94.45	94.44	94.61	94.15	94.19	94.9	94.94	94.85	94.88	95.73	95.39	95.81	95.83	100	95.89	96.04	96.64	95.89	95.95	96.07	95.4	97.41	97.77	97.75	97.77	97.88	97.93	97.81	97.81	96.11	96.17	96.2	96.29	96.47	96.11	96.55	95.95
KM001085.1	95.96	95.9	96.28	96.28	96.17	96.17	96.15	95.3	95.78	96.19	95.9	96.05	95.8	96.09	96.21	95.97	95.83	96.47	96.49	96.31	96.57	96.82	96.9	97.33	97.21	95.89	100	97.4	97.51	97.11	97.18	97.31	96.65	97.95	97.8	97.69	97.74	97.74	97.81	97.73	97.73	97.36	97.43	97.48	97.59	97.98	98.06	98.32	98.03
MN866221.1	96.06	95.98	96.11	96.11	95.98	95.98	95.97	95.06	95.7	96.01	95.83	95.93	95.8	96	96.09	95.72	95.72	96.44	96.5	96.28	96.44	96.6	96.94	97.39	97.3	96.04	97.4	100	98.52	98.54	98.63	98.68	97.96	97.96	97.93	97.78	97.8	97.84	97.95	97.86	97.86	98.58	98.58	98.61	98.52	98.63	97.87	98.03	97.51
MN866224.1	96.1	96.05	96.22	96.22	96.07	96.07	96.06	95.26	95.7	96.1	95.83	95.99	95.78	95.97	96.15	95.78	95.74	96.49	96.53	96.34	96.44	96.85	97.1	97.53	97.33	96.64	97.51	98.52	100	98.95	98.98	99.31	97.9	98.39	98.42	98.34	98.36	98.39	98.49	98.38	98.38	98.32	98.33	98.38	98.38	98.57	97.99	98.16	97.58
MN866242.1	95.82	95.77	95.92	95.92	95.82	95.82	95.84	94.99	95.49	95.89	95.67	95.8	95.6	95.84	95.97	95.54	95.56	96.15	96.23	96.05	96.25	96.38	96.84	97.22	97.05	95.89	97.11	98.54	98.95	100	99.76	99.47	98.03	97.72	97.75	97.62	97.64	97.66	97.77	97.65	97.65	98.2	98.18	98.23	98.23	98.43	97.71	97.81	97.3
MN866220.1	95.87	95.81	95.97	95.97	95.84	95.84	95.85	95.02	95.52	95.89	95.62	95.8	95.63	95.85	95.99	95.57	95.52	96.21	96.31	96.11	96.32	96.47	96.9	97.29	97.11	95.95	97.18	98.63	98.98	99.76	100	99.47	98.06	97.81	97.84	97.71	97.73	97.75	97.86	97.74	97.74	98.3	98.29	98.33	98.33	98.52	97.8	97.9	97.36
MN866233.1	96.01	95.93	96.08	96.08	95.94	95.94	95.95	95.18	95.7	95.99	95.81	95.9	95.82	95.93	96.06	95.64	95.72	96.41	96.45	96.27	96.35	96.71	97.09	97.45	97.34	96.07	97.31	98.68	99.31	99.47	99.47	100	98.03	97.9	97.93	97.8	97.81	97.84	97.95	97.83	97.83	98.37	98.36	98.4	98.4	98.55	97.89	97.99	97.42
MN866227.1	95.37	95.31	95.51	95.54	95.39	95.39	95.41	94.5	95.09	95.42	95.22	95.3	95.14	95.36	95.5	95.08	95.08	95.73	95.81	95.62	95.83	96.19	96.34	96.74	96.65	95.4	96.65	97.96	97.9	98.03	98.06	98.03	100	97.24	97.24	97.07	97.09	97.15	97.25	97.16	97.16	98.39	98.43	98.45	98.33	97.96	97.19	97.31	96.8
MN866238.1	96.43	96.35	96.62	96.67	96.55	96.55	96.53	95.59	96.13	96.5	96.23	96.33	96.19	96.36	96.55	96.17	96.14	96.8	96.84	96.67	96.81	96.96	97.28	97.75	97.65	97.41	97.95	97.96	98.39	97.72	97.81	97.9	97.24	100	99.29	99.25	99.26	99.29	99.42	99.31	99.31	97.98	98.02	98.07	98.18	98.6	98.39	98.8	98.31
MN866236.1	96.36	96.31	96.5	96.5	96.43	96.43	96.44	95.47	96.01	96.38	96.11	96.21	96.1	96.24	96.39	96.03	96.03	96.88	96.91	96.73	96.8	97.14	97.3	97.74	97.68	97.77	97.8	97.93	98.42	97.75	97.84	97.93	97.24	99.29	100	99.6	99.62	99.65	99.78	99.66	99.66	98.01	98.07	98.1	98.21	98.42	98.02	98.51	97.89
MN866239.1	96.24	96.19	96.39	96.39	96.32	96.32	96.33	95.38	95.95	96.29	96.02	96.12	96.14	96.14	96.31	95.94	95.96	96.7	96.72	96.54	96.64	96.98	97.18	97.62	97.63	97.75	97.69	97.78	98.34	97.62	97.71	97.8	97.07	99.25	99.6	100	99.96	99.63	99.76	99.65	99.65	97.84	97.9	97.93	98.05	98.25	97.86	98.34	97.73
MN866222.1	96.24	96.19	96.41	96.41	96.34	96.34	96.35	95.4	95.92	96.29	95.99	96.12	96	96.15	96.33	95.97	95.92	96.71	96.74	96.55	96.66	97	97.18	97.63	97.53	97.77	97.74	97.8	98.36	97.64	97.73	97.81	97.09	99.26	99.62	99.96	100	99.65	99.78	99.66	99.66	97.86	97.92	97.95	98.07	98.3	97.9	98.36	97.78
MN866230.1	96.33	96.28	96.5	96.5	96.39	96.39	96.41	95.44	96.02	96.38	96.11	96.21	96.19	96.24	96.42	96	96.05	96.76	96.79	96.61	96.7	97.07	97.27	97.71	97.72	97.88	97.74	97.84	98.39	97.66	97.75	97.84	97.15	99.29	99.65	99.63	99.65	100	99.81	99.69	99.69	97.92	97.98	98	98.12	98.33	97.93	98.42	97.8
MN866231.1	96.4	96.35	96.57	96.57	96.5	96.5	96.52	95.55	96.07	96.45	96.17	96.29	96.18	96.32	96.49	96.11	96.09	96.9	96.93	96.74	96.78	97.13	97.31	97.75	97.68	97.93	97.81	97.95	98.49	97.77	97.86	97.95	97.25	99.42	99.78	99.76	99.78	99.81	100	99.88	99.88	98.02	98.08	98.11	98.23	98.43	98.04	98.52	97.91
MN866226.1	96.31	96.26	96.49	96.49	96.42	96.42	96.43	95.49	96.04	96.4	96.1	96.23	96.03	96.26	96.43	96.05	96.02	96.8	96.83	96.65	96.69	97.03	97.25	97.68	97.61	97.81	97.73	97.86	98.38	97.65	97.74	97.83	97.16	99.31	99.66	99.65	99.66	99.69	99.88	100	100	97.93	97.99	98.02	98.14	98.32	97.92	98.41	97.79
MN866225.1	96.31	96.26	96.49	96.49	96.42	96.42	96.43	95.49	96.04	96.4	96.1	96.23	96.03	96.26	96.43	96.05	96.02	96.8	96.83	96.65	96.69	97.03	97.25	97.68	97.61	97.81	97.73	97.86	98.38	97.65	97.74	97.83	97.16	99.31	99.66	99.65	99.66	99.69	99.88	100	100	97.93	97.99	98.02	98.14	98.32	97.92	98.41	97.79
MN866237.1	96.03	95.98	96.25	96.25	96.03	96.03	96.01	95.14	95.74	96.05	95.83	95.96	95.78	96.02	96.15	95.7	95.71	96.35	96.43	96.22	96.43	96.62	96.94	97.39	97.24	96.11	97.36	98.58	98.32	98.2	98.3	98.37	98.39	97.98	98.01	97.84	97.86	97.92	98.02	97.93	97.93	100	99.51	99.5	99.38	98.57	97.77	98.02	97.46
MN866229.1	96.1	96.05	96.29	96.29	96.1	96.1	96.09	95.21	95.85	96.13	95.92	96.02	95.88	96.11	96.21	95.78	95.78	96.4	96.47	96.27	96.53	96.71	96.97	97.41	97.28	96.17	97.43	98.58	98.33	98.18	98.29	98.36	98.43	98.02	98.07	97.9	97.92	97.98	98.08	97.99	97.99	99.51	100	99.54	99.42	98.61	97.84	98.07	97.54
MN866232.1	96.15	96.08	96.31	96.31	96.12	96.12	96.1	95.24	95.85	96.17	95.93	96.06	95.88	96.12	96.25	95.79	95.83	96.49	96.55	96.36	96.56	96.85	97.03	97.47	97.3	96.2	97.48	98.61	98.38	98.23	98.33	98.4	98.45	98.07	98.1	97.93	97.95	98	98.11	98.02	98.02	99.5	99.54	100	99.85	98.66	97.86	98.11	97.55
MN866223.1	96.24	96.14	96.43	96.43	96.24	96.24	96.22	95.37	95.97	96.29	96.04	96.15	96.03	96.21	96.37	95.91	95.96	96.61	96.66	96.48	96.68	96.89	97.13	97.59	97.43	96.29	97.59	98.52	98.38	98.23	98.33	98.4	98.33	98.18	98.21	98.05	98.07	98.12	98.23	98.14	98.14	99.38	99.42	99.85	100	98.77	97.98	98.23	97.7
MN866234.1	96.39	96.32	96.58	96.62	96.44	96.44	96.43	95.61	96.14	96.47	96.21	96.33	96.22	96.37	96.55	96.12	96.12	96.84	96.86	96.67	96.84	97.07	97.4	97.81	97.67	96.47	97.98	98.63	98.57	98.43	98.52	98.55	97.96	98.6	98.42	98.25	98.3	98.33	98.43	98.32	98.32	98.57	98.61	98.66	98.77	100	98.79	99	98.65
MN866240.1	96.16	96.11	96.34	96.4	96.22	96.22	96.2	95.35	95.86	96.18	95.97	96.08	95.98	96.12	96.27	95.99	95.93	96.5	96.54	96.33	96.54	96.84	97.04	97.45	97.36	96.11	98.06	97.87	97.99	97.71	97.8	97.89	97.19	98.39	98.02	97.86	97.9	97.93	98.04	97.92	97.92	97.77	97.84	97.86	97.98	98.79	100	99.08	99.15
MN866241.1	96.49	96.44	96.74	96.78	96.59	96.59	96.58	95.65	96.21	96.62	96.3	96.48	96.3	96.51	96.64	96.27	96.24	96.88	96.93	96.74	96.94	97.09	97.46	97.89	97.74	96.55	98.32	98.03	98.16	97.81	97.9	97.99	97.31	98.8	98.51	98.34	98.36	98.42	98.52	98.41	98.41	98.02	98.07	98.11	98.23	99	99.08	100	99.24
MN866228.1	96.09	96.04	96.31	96.35	96.16	96.16	96.14	95.3	95.92	96.17	95.99	96.03	96.04	96.09	96.21	96.01	95.85	96.37	96.38	96.24	96.4	96.62	96.93	97.33	97.29	95.95	98.03	97.51	97.58	97.3	97.36	97.42	96.8	98.31	97.89	97.73	97.78	97.8	97.91	97.79	97.79	97.46	97.54	97.55	97.7	98.65	99.15	99.24	100
MN866243.1	96.12	96.07	96.33	96.37	96.24	96.24	96.22	95.32	95.82	96.2	95.93	96.06	95.83	96.11	96.22	95.97	95.87	96.43	96.45	96.27	96.49	96.8	97.06	97.44	97.28	96.02	98.1	97.65	97.71	97.4	97.49	97.55	96.91	98.39	97.98	97.81	97.86	97.89	97.99	97.88	97.88	97.58	97.65	97.67	97.81	98.76	99.29	99.37	99.56
MN866235.1	96.16	96.11	96.35	96.39	96.2	96.2	96.19	95.37	95.88	96.23	96	96.11	96.01	96.14	96.25	95.97	95.93	96.5	96.51	96.33	96.51	96.78	97.1	97.48	97.44	96.05	98.08	97.65	97.74	97.43	97.52	97.58	96.94	98.42	98.01	97.84	97.89	97.92	98.02	97.9	97.9	97.61	97.68	97.69	97.84	98.79	99.29	99.41	99.57
[truncated: 2 more columns]

## Sheet: Humaita_1
	OQ305250.1	OQ305251.1	Humaita-Tubiacanga-Quilmes	OQ305261.1	OQ305252.1	MN053817.1	MN053823.1	MN053819.1	MN053821.1	MN053809.1	MN053815.1	MN053813.1	MN053811.1	KR003801.1	MW650676.1	MW650773.1	OQ305255.1	OQ305259.1	OQ305258.1	OQ305257.1	OQ305253.1	OQ305260.1	OQ305254.1	OQ305256.1
OQ305250.1	100	91.33	93.02	93.23	93.66	93.66	93.87	93.66	93.66	93.87	93.87	93.87	93.87	93.87	92.94	92.94	94.08	94.08	94.08	94.08	93.87	93.87	93.87	93.87
OQ305251.1	91.33	100	95.45	96.63	97.23	97.43	97.43	97.43	97.43	97.62	97.62	97.62	97.62	97.03	97.31	97.31	97.43	97.43	97.43	97.43	97.23	97.23	97.23	97.23
Humaita-Tubiacanga-Quilmes	93.02	95.45	100	97.23	97.62	97.62	97.62	98.02	98.02	97.82	97.82	97.82	97.82	98.42	98.39	98.39	98.02	98.02	98.02	98.02	97.82	97.82	97.82	97.82
OQ305261.1	93.23	96.63	97.23	100	98.81	98.81	98.81	98.81	98.81	99.01	99.01	99.01	99.01	98.81	98.66	98.66	99.21	99.21	99.21	99.21	99.41	99.41	99.41	99.21
OQ305252.1	93.66	97.23	97.62	98.81	100	99.41	99.41	99.41	99.41	99.6	99.6	99.6	99.6	99.21	99.46	99.46	99.6	99.6	99.6	99.6	99.41	99.41	99.41	99.41
MN053817.1	93.66	97.43	97.62	98.81	99.41	100	99.6	99.6	99.6	99.8	99.8	99.8	99.8	99.21	99.73	99.73	99.6	99.6	99.6	99.6	99.41	99.41	99.41	99.41
MN053823.1	93.87	97.43	97.62	98.81	99.41	99.6	100	99.6	99.6	99.8	99.8	99.8	99.8	99.21	99.46	99.46	99.6	99.6	99.6	99.6	99.41	99.41	99.41	99.41
MN053819.1	93.66	97.43	98.02	98.81	99.41	99.6	99.6	100	100	99.8	99.8	99.8	99.8	99.6	99.73	99.73	99.6	99.6	99.6	99.6	99.41	99.41	99.41	99.41
MN053821.1	93.66	97.43	98.02	98.81	99.41	99.6	99.6	100	100	99.8	99.8	99.8	99.8	99.6	99.73	99.73	99.6	99.6	99.6	99.6	99.41	99.41	99.41	99.41
MN053809.1	93.87	97.62	97.82	99.01	99.6	99.8	99.8	99.8	99.8	100	100	100	100	99.41	99.73	99.73	99.8	99.8	99.8	99.8	99.6	99.6	99.6	99.6
MN053815.1	93.87	97.62	97.82	99.01	99.6	99.8	99.8	99.8	99.8	100	100	100	100	99.41	99.73	99.73	99.8	99.8	99.8	99.8	99.6	99.6	99.6	99.6
MN053813.1	93.87	97.62	97.82	99.01	99.6	99.8	99.8	99.8	99.8	100	100	100	100	99.41	99.73	99.73	99.8	99.8	99.8	99.8	99.6	99.6	99.6	99.6
MN053811.1	93.87	97.62	97.82	99.01	99.6	99.8	99.8	99.8	99.8	100	100	100	100	99.41	99.73	99.73	99.8	99.8	99.8	99.8	99.6	99.6	99.6	99.6
KR003801.1	93.87	97.03	98.42	98.81	99.21	99.21	99.21	99.6	99.6	99.41	99.41	99.41	99.41	100	99.73	99.73	99.6	99.6	99.6	99.6	99.41	99.41	99.41	99.41
MW650676.1	92.94	97.31	98.39	98.66	99.46	99.73	99.46	99.73	99.73	99.73	99.73	99.73	99.73	99.73	100	100	99.73	99.73	99.73	99.73	99.46	99.46	99.46	99.46
MW650773.1	92.94	97.31	98.39	98.66	99.46	99.73	99.46	99.73	99.73	99.73	99.73	99.73	99.73	99.73	100	100	99.73	99.73	99.73	99.73	99.46	99.46	99.46	99.46
OQ305255.1	94.08	97.43	98.02	99.21	99.6	99.6	99.6	99.6	99.6	99.8	99.8	99.8	99.8	99.6	99.73	99.73	100	100	100	100	99.8	99.8	99.8	99.8
OQ305259.1	94.08	97.43	98.02	99.21	99.6	99.6	99.6	99.6	99.6	99.8	99.8	99.8	99.8	99.6	99.73	99.73	100	100	100	100	99.8	99.8	99.8	99.8
OQ305258.1	94.08	97.43	98.02	99.21	99.6	99.6	99.6	99.6	99.6	99.8	99.8	99.8	99.8	99.6	99.73	99.73	100	100	100	100	99.8	99.8	99.8	99.8
OQ305257.1	94.08	97.43	98.02	99.21	99.6	99.6	99.6	99.6	99.6	99.8	99.8	99.8	99.8	99.6	99.73	99.73	100	100	100	100	99.8	99.8	99.8	99.8
OQ305253.1	93.87	97.23	97.82	99.41	99.41	99.41	99.41	99.41	99.41	99.6	99.6	99.6	99.6	99.41	99.46	99.46	99.8	99.8	99.8	99.8	100	100	100	99.8
OQ305260.1	93.87	97.23	97.82	99.41	99.41	99.41	99.41	99.41	99.41	99.6	99.6	99.6	99.6	99.41	99.46	99.46	99.8	99.8	99.8	99.8	100	100	100	99.8
OQ305254.1	93.87	97.23	97.82	99.41	99.41	99.41	99.41	99.41	99.41	99.6	99.6	99.6	99.6	99.41	99.46	99.46	99.8	99.8	99.8	99.8	100	100	100	99.8
OQ305256.1	93.87	97.23	97.82	99.21	99.41	99.41	99.41	99.41	99.41	99.6	99.6	99.6	99.6	99.41	99.46	99.46	99.8	99.8	99.8	99.8	99.8	99.8	99.8	100

## Sheet: AaTV_2
	Outgroup	Clade C						Clade A							Clade B				New Clade
	LC496074.1_3245-5992	MN053725.1_5143-7881	MN053732.1_3229-5976	MN053734.1_5156-7903	MN053728.1_3224-5931	MN053722.1_3245-5992	MN053726.1_5145-7892	MN053730.1_3233-5980	MN053727.1_5143-7850	MN053731.1_5142-7889	MN053729.1_3224-5971	MN053724.1_3021-5768	MN053723.1_5145-7892	MN053733.1_3233-5980	MW434942.1_3238-5985	MW434943.1_3374-6121	MW434940.1_3228-5975	MW434941.1_3237-5984	ON751778.1	Las Lajitas
MN053725.1_5143-7881	90.18	100	99.09	98.8	98.97	98.9	98.94	89.92	89.59	89.74	89.67	89.74	89.74	90.03	90.14	90.14	90.14	90.18	90.17	89.55
MN053732.1_3229-5976	90.57	99.09	100	99.27	99.37	99.05	99.09	90.39	89.99	90.17	90.1	90.32	90.32	90.61	90.47	90.47	90.47	90.5	90.5	89.88
MN053734.1_5156-7903	90.43	98.8	99.27	100	99.56	98.76	98.87	90.32	89.92	90.14	90.07	90.25	90.25	90.43	90.28	90.28	90.28	90.32	90.54	89.92
MN053728.1_3224-5931	90.51	98.97	99.37	99.56	100	98.86	98.97	90.14	89.92	90.03	89.96	90.07	90.07	90.32	90.21	90.21	90.21	90.25	90.5	89.92
MN053722.1_3245-5992	90.43	98.9	99.05	98.76	98.86	100	99.24	90.39	89.92	90.17	90.1	90.25	90.25	90.54	90.25	90.25	90.25	90.28	90.21	89.59
MN053726.1_5145-7892	90.54	98.94	99.09	98.87	98.97	99.24	100	90.17	89.66	89.92	89.85	90.03	90.03	90.32	90.28	90.28	90.28	90.32	90.28	89.66
MN053730.1_3233-5980	92.83	89.92	90.39	90.32	90.14	90.39	90.17	100	98.38	98.54	98.47	98.47	98.47	98.33	95.01	95.01	95.01	95.05	95.31	94.5
MN053727.1_5143-7850	92.8	89.59	89.99	89.92	89.92	89.92	89.66	98.38	100	99.52	99.45	98.74	98.74	98.71	95.24	95.24	95.24	95.27	95.57	94.68
MN053731.1_5142-7889	93.01	89.74	90.17	90.14	90.03	90.17	89.92	98.54	99.52	100	99.85	98.94	98.94	98.91	95.45	95.45	95.45	95.49	95.75	94.83
MN053729.1_3224-5971	92.87	89.67	90.1	90.07	89.96	90.1	89.85	98.47	99.45	99.85	100	98.87	98.87	98.84	95.31	95.31	95.31	95.34	95.6	94.68
MN053724.1_3021-5768	92.76	89.74	90.32	90.25	90.07	90.25	90.03	98.47	98.74	98.94	98.87	100	100	99.49	95.01	95.01	95.01	95.05	95.34	94.5
MN053723.1_5145-7892	92.76	89.74	90.32	90.25	90.07	90.25	90.03	98.47	98.74	98.94	98.87	100	100	99.49	95.01	95.01	95.01	95.05	95.34	94.5
MN053733.1_3233-5980	92.83	90.03	90.61	90.43	90.32	90.54	90.32	98.33	98.71	98.91	98.84	99.49	99.49	100	94.94	94.94	94.94	94.98	95.23	94.39
MW434942.1_3238-5985	92.94	90.14	90.47	90.28	90.21	90.25	90.28	95.01	95.24	95.45	95.31	95.01	95.01	94.94	100	99.93	99.93	99.96	95.68	94.72
MW434943.1_3374-6121	92.94	90.14	90.47	90.28	90.21	90.25	90.28	95.01	95.24	95.45	95.31	95.01	95.01	94.94	99.93	100	99.93	99.96	95.68	94.72
MW434940.1_3228-5975	93.01	90.14	90.47	90.28	90.21	90.25	90.28	95.01	95.24	95.45	95.31	95.01	95.01	94.94	99.93	99.93	100	99.96	95.68	94.72
MW434941.1_3237-5984	92.98	90.18	90.5	90.32	90.25	90.28	90.32	95.05	95.27	95.49	95.34	95.05	95.05	94.98	99.96	99.96	99.96	100	95.71	94.76
ON751778.1	93.53	90.17	90.5	90.54	90.5	90.21	90.28	95.31	95.57	95.75	95.6	95.34	95.34	95.23	95.68	95.68	95.68	95.71	100	98.45
Las Lajitas	92.91	89.55	89.88	89.92	89.92	89.59	89.66	94.5	94.68	94.83	94.68	94.5	94.5	94.39	94.72	94.72	94.72	94.76	98.45	100
LC496074.1_3245-5992	100	90.18	90.57	90.43	90.51	90.43	90.54	92.83	92.8	93.01	92.87	92.76	92.76	92.83	92.94	92.94	93.01	92.98	93.53	92.91
